# Supplementary material for: Necroptosis-Related Genes Signatures Identified Molecular Subtypes and Underlying Mechanisms in Hepatocellular Carcinoma
Source: Front Oncol. 2022 Jul 13;12:875264. doi: 10.3389/fonc.2022.875264 (PMC9326098; doi:10.3389/fonc.2022.875264)
Supplement: Supplementary Table 2 — Information about the antibodies used in this study. [file Table_2.xlsx]

## Sheet: Supplementary table 1
Supplementary table 2: Information about the antibodies used in this study.
Reagent	Dilution	Supplier	Catalog
Anti-CASP8	1:250	ThermoFisher	MA1-41280
Anti-CDKN2A	1:250	ThermoFisher	PA1-30670
Anti-DNMT1	1:250	ThermoFisher	MA5-16169
Anti-EZH2	1:250	ThermoFisher	36-6300
Anti-HSP90AA1	1:250	ThermoFisher	MA1-10372
Anti-HSPA4	1:250	ThermoFisher	MA5-15578
Anti-MYCN	1:250	ThermoFisher	PA5-105270
Anti-PLK1	1:250	ThermoFisher	MA1-848
Anti-SLC39A7	1:250	ThermoFisher	PA5-21072
Anti-SQSTM1	1:250	ThermoFisher	PA5-20839
Anti-TNFRSF21	1:250	ThermoFisher	PA5-105426
Anti-TRAF2	1:250	ThermoFisher	PA5-17500
Anti-TRIM11	1:250	ThermoFisher	PA5-50805
Anti-USP22	1:250	ThermoFisher	MA5-32801
Anti-ALDH2	1:250	ThermoFisher	MA5-17029
