# Supplementary material for: Necroptosis-Related Genes Signatures Identified Molecular Subtypes and Underlying Mechanisms in Hepatocellular Carcinoma
Source: Front Oncol. 2022 Jul 13;12:875264. doi: 10.3389/fonc.2022.875264 (PMC9326098; doi:10.3389/fonc.2022.875264)
Supplement: Supplementary Table 3 — Differentially expressed apoptosis related genes between tumor and normal tissue in TCGA-LIHC dataset [file Table_3.xls]

Supplementary table 3. Differentially expressed necroptosis related genes between tumor and normal tissue in TCGA-LIHC dataset
gene	conMean	treatMean	logFC	pValue	fdr
ID1	45.58778636	19.75054047	-1.206755224	1.65E-14	4.68E-14
ALDH2	154.925838	71.3476784	-1.118639381	1.47E-22	1.04E-21
BACH2	0.544550935	0.269843704	-1.012942974	4.58E-09	9.28E-09
CASP8	1.376885258	2.831424071	1.040119505	1.52E-15	5.39E-15
HSP90AA1	68.18949597	141.9496863	1.057758235	6.55E-19	3.58E-18
RNF31	1.060267481	2.220226376	1.066278514	2.34E-13	6.15E-13
NR2C2	0.656027334	1.528133398	1.219942656	2.68E-12	6.34E-12
HSPA4	10.40936789	24.42101849	1.230240906	4.84E-26	6.49E-25
USP22	6.075269303	15.05482947	1.3092061	2.18E-19	1.29E-18
TNFRSF21	3.951793908	9.953828026	1.332743752	0.000119117	0.000176195
SLC39A7	25.43711694	70.23569282	1.465269211	1.07E-25	1.09E-24
TSC1	0.723671551	2.144580061	1.567288212	2.41E-24	1.90E-23
SQSTM1	29.98682919	99.9175674	1.736409374	9.02E-17	3.56E-16
TRIM11	0.753209478	2.625952391	1.801717701	3.34E-27	5.92E-26
TRAF2	2.172885785	7.704196734	1.826032201	3.25E-27	5.92E-26
DNMT1	1.168587328	4.380206264	1.906233258	7.50E-21	4.84E-20
EZH2	0.342822912	2.947811517	3.104108842	4.59E-28	3.26E-26
LEF1	0.118921913	1.409514154	3.567111485	3.47E-17	1.45E-16
PLK1	0.135939347	2.758213373	4.342699061	1.55E-27	5.51E-26
MYCN	0.053056585	1.101482312	4.375770696	4.27E-15	1.38E-14
CDKN2A	0.162719125	4.097589746	4.654319819	1.87E-25	1.66E-24
TERT	0.001912364	1.369339457	9.483907446	5.48E-26	6.49E-25
