# Supplementary material for: Necroptosis-Related Genes Signatures Identified Molecular Subtypes and Underlying Mechanisms in Hepatocellular Carcinoma
Source: Front Oncol. 2022 Jul 13;12:875264. doi: 10.3389/fonc.2022.875264 (PMC9326098; doi:10.3389/fonc.2022.875264)
Supplement: Supplementary Table 4 — The results of the univariate Cox regression analysis between gene expression and OS in TCGA-LIHC dataset [file Table_4.xls]

Supplementary table 4. The results of the univariate Cox regression analysis between gene expression and OS in TCGA-LIHC dataset
id	HR	HR.95L	HR.95H	pvalue
TRIM11	1.449319843	1.051075869	1.998455173	0.023583024
USP22	1.416673892	1.09670078	1.83000227	0.007660986
TARDBP	3.272521679	1.914196269	5.59472313	1.47E-05
KLF9	0.824770401	0.709996687	0.95809773	0.011740208
SQSTM1	1.38104271	1.174916145	1.623331993	9.06E-05
PLK1	1.589199656	1.333963678	1.893271601	2.15E-07
MYCN	1.410081271	1.18316009	1.680524223	0.000123676
TRAF2	1.463887219	1.139762118	1.880186887	0.002840976
CXCL1	1.119208505	1.026679654	1.220076459	0.010527548
MAP3K7	1.690582203	1.194178692	2.393333764	0.003071058
TLR2	1.257571843	1.029538169	1.536112977	0.024759363
BRAF	1.558607323	1.010228491	2.404660736	0.044860264
DNMT1	1.425327467	1.155364725	1.758369754	0.000939931
SPATA2	1.580842248	1.047305003	2.386183781	0.029258752
ALDH2	0.695231171	0.582512019	0.829762075	5.63E-05
FADD	1.459196822	1.085420516	1.961687046	0.012319398
TNFRSF21	1.191351031	1.041924208	1.362207796	0.010449685
FLT3	0.189799777	0.051769855	0.695848103	0.01217497
OTULIN	1.806822105	1.229554753	2.655112441	0.002593468
IDH1	1.277371272	1.0009889	1.630065394	0.049078448
HSP90AA1	1.571103404	1.219158436	2.024647359	0.000480572
SLC39A7	1.33939463	1.046304724	1.714584608	0.020383617
PGAM5	1.947432266	1.389985978	2.728439343	0.000107121
HAT1	2.139647244	1.504207452	3.043523234	2.33E-05
HSPA4	1.879576919	1.335156032	2.645989914	0.000298643
EZH2	1.817015678	1.447178975	2.281366735	2.70E-07
CDKN2A	1.24659139	1.075916787	1.444340411	0.003346257
CASP8	1.612492165	1.152776819	2.255537186	0.005266482
NDRG2	0.735566684	0.600842088	0.900500077	0.002926907
IPMK	1.815350165	1.2712625	2.592301922	0.001036775
