# Supplementary material for: Necroptosis-Related Genes Signatures Identified Molecular Subtypes and Underlying Mechanisms in Hepatocellular Carcinoma
Source: Front Oncol. 2022 Jul 13;12:875264. doi: 10.3389/fonc.2022.875264 (PMC9326098; doi:10.3389/fonc.2022.875264)
Supplement: Supplementary Table 6 — The abundance of each TME infiltrating cell betweent NEC.cluster.A and NEC.cluster.B groups. [file Table_6.xls]

## Sheet: Supplementary table 6
Supplementary table 6. The abundance of each TME infiltrating cell betweent NEC.cluster.A and NEC.cluster.B groups.
NEC.cluster	Activated.B.cellna	Activated.CD4.T.cellna	Activated.CD8.T.cellna	Activated.dendritic.cellna	CD56bright.natural.killer.cellna	CD56dim.natural.killer.cellna	Eosinophilna	Gamma.delta.T.cellna	Immature..B.cellna	Immature.dendritic.cellna	MDSCna	Macrophagena	Mast.cellna	Monocytena	Natural.killer.T.cellna	Natural.killer.cellna	Neutrophilna	Plasmacytoid.dendritic.cellna	Regulatory.T.cellna	T.follicular.helper.cellna	Type.1.T.helper.cellna	Type.17.T.helper.cellna	Type.2.T.helper.cellna
NEC.cluster.A	0.103368	0.465826	0.471913	0.70886	0.686325	0.702909	0.196881	0.636003	0.503262	0.692835	0.720439	0.428864	0.341078	0.85418	0.487284	0.56146	0.296102	0.753105	0.432814	0.510188	0.439034	0.413554	0.46449
NEC.cluster.A	0.31619	0.467332	0.551533	0.688615	0.576175	0.552555	0.151481	0.637151	0.581184	0.692283	0.579786	0.426045	0.24352	0.801099	0.504548	0.595548	0.289885	0.734682	0.478258	0.552886	0.452287	0.388403	0.465065
NEC.cluster.A	0.279515	0.539066	0.58979	0.702517	0.625585	0.650518	0.228606	0.619836	0.545314	0.694266	0.689388	0.489828	0.317856	0.843563	0.487538	0.607071	0.33637	0.81215	0.548091	0.544707	0.485713	0.460253	0.458082
NEC.cluster.A	0.270691	0.528548	0.515554	0.705186	0.631065	0.715885	0.125334	0.641079	0.542551	0.703546	0.709601	0.564498	0.318467	0.86434	0.546374	0.580439	0.267404	0.774706	0.57944	0.596453	0.512209	0.503888	0.428364
NEC.cluster.A	0.157239	0.478136	0.483692	0.696535	0.626248	0.625699	0.176937	0.636411	0.496912	0.673038	0.57815	0.450208	0.273589	0.780431	0.526687	0.60852	0.31274	0.756695	0.478804	0.522089	0.456124	0.530123	0.427181
NEC.cluster.A	0.350126	0.466956	0.611092	0.672679	0.602616	0.659899	0.290485	0.606971	0.653756	0.683852	0.709825	0.496408	0.400868	0.874954	0.517965	0.654451	0.31359	0.801382	0.579299	0.595956	0.518445	0.519817	0.439748
NEC.cluster.A	0.292272	0.387542	0.557822	0.639587	0.583372	0.651314	0.201184	0.625402	0.523732	0.650923	0.583792	0.425285	0.319209	0.800283	0.441553	0.540071	0.113428	0.713675	0.443271	0.537276	0.464874	0.5126	0.494004
NEC.cluster.A	0.198508	0.421166	0.587566	0.739213	0.551434	0.630699	0.202353	0.615063	0.658086	0.67612	0.653705	0.499948	0.383907	0.80326	0.5377	0.655732	0.327153	0.8063	0.557504	0.559916	0.486084	0.512505	0.418061
NEC.cluster.A	0.242312	0.450296	0.502499	0.626598	0.574214	0.634427	0.194639	0.567813	0.511194	0.651244	0.663358	0.432034	0.307877	0.831381	0.421807	0.620941	0.264843	0.713184	0.491762	0.520016	0.508271	0.558486	0.396264
NEC.cluster.A	0.146731	0.457799	0.472745	0.695287	0.568884	0.678263	0.180671	0.62509	0.550541	0.682759	0.648981	0.474683	0.339231	0.80872	0.430297	0.650819	0.280265	0.76293	0.469234	0.516201	0.466299	0.537842	0.425739
NEC.cluster.A	0.217996	0.437463	0.481864	0.603047	0.567123	0.580626	0.146146	0.66293	0.381559	0.720272	0.529486	0.478992	0.231947	0.824246	0.483386	0.501069	0.264971	0.709294	0.395511	0.483847	0.404404	0.417048	0.504867
NEC.cluster.A	0.361914	0.517235	0.695756	0.646597	0.600303	0.638957	0.363763	0.666794	0.645782	0.6672	0.643502	0.443409	0.339678	0.762904	0.493008	0.526786	0.0213705	0.777814	0.520647	0.587187	0.513	0.49749	0.49273
NEC.cluster.A	0.169322	0.510724	0.508029	0.732281	0.637315	0.614973	0.137305	0.65413	0.516973	0.696909	0.581976	0.457904	0.296048	0.794036	0.456388	0.588774	0.342726	0.785189	0.423236	0.52409	0.450366	0.4895	0.528077
NEC.cluster.A	0.149117	0.404715	0.49346	0.680567	0.592775	0.61772	0.137427	0.635984	0.543802	0.686689	0.531305	0.454286	0.277018	0.811939	0.555109	0.606869	0.230941	0.736122	0.44468	0.542969	0.44253	0.460566	0.414016
NEC.cluster.A	0.178736	0.329421	0.442307	0.666504	0.548955	0.644919	0.157208	0.614156	0.450828	0.699934	0.50085	0.411307	0.267209	0.796265	0.459041	0.522854	0.151509	0.704093	0.414785	0.530124	0.447868	0.474597	0.443914
NEC.cluster.A	0.269757	0.413233	0.536482	0.76058	0.535254	0.604275	0.246225	0.630762	0.645885	0.725749	0.655361	0.442705	0.432831	0.803533	0.524378	0.671704	0.203621	0.71669	0.491869	0.505732	0.514492	0.47312	0.403441
NEC.cluster.A	0.244425	0.412106	0.533208	0.660103	0.578177	0.651182	0.258364	0.620191	0.614997	0.692884	0.614924	0.423408	0.377625	0.806761	0.496765	0.621595	0.218126	0.749683	0.495939	0.504526	0.478046	0.552376	0.382052
NEC.cluster.A	0.151321	0.468764	0.524495	0.745372	0.604441	0.66586	0.203669	0.611774	0.524943	0.688125	0.557379	0.434933	0.29787	0.821047	0.491796	0.560211	0.170212	0.773825	0.464638	0.501303	0.49099	0.515038	0.356463
NEC.cluster.A	0.1952	0.500729	0.495755	0.712012	0.545532	0.562392	0.164029	0.601013	0.573007	0.670093	0.599911	0.437569	0.348363	0.778828	0.5168	0.641547	0.247484	0.807738	0.489825	0.546395	0.478963	0.383688	0.428884
NEC.cluster.A	0.182692	0.365874	0.540486	0.704889	0.608869	0.57631	0.255357	0.678089	0.491336	0.667071	0.594771	0.443415	0.423384	0.789036	0.477656	0.570243	0.237414	0.78219	0.533294	0.558158	0.507382	0.520458	0.504486
NEC.cluster.A	0.380855	0.629803	0.711169	0.746621	0.577331	0.648541	0.312682	0.675819	0.662975	0.74351	0.787235	0.508478	0.491027	0.840786	0.583323	0.632739	0.19863	0.807375	0.701661	0.582091	0.549885	0.448434	0.436219
NEC.cluster.A	0.222969	0.515177	0.548222	0.639157	0.61842	0.628582	0.214681	0.615133	0.563094	0.693548	0.570691	0.386808	0.373031	0.812638	0.440764	0.561035	0.35287	0.764541	0.393602	0.533039	0.483031	0.510033	0.46187
NEC.cluster.A	0.265902	0.418914	0.538552	0.708841	0.61461	0.624308	0.249414	0.656719	0.58768	0.69459	0.619737	0.466437	0.390193	0.847023	0.51542	0.627635	0.248652	0.783612	0.50604	0.540679	0.524151	0.498822	0.424316
NEC.cluster.A	0.183263	0.447306	0.480116	0.703475	0.588238	0.623212	0.227101	0.612384	0.533057	0.676464	0.579629	0.389964	0.286028	0.775929	0.502865	0.581722	0.300827	0.766609	0.421786	0.460898	0.451302	0.46137	0.507771
NEC.cluster.A	0.174764	0.396153	0.512835	0.678025	0.531028	0.605301	0.227148	0.657681	0.520993	0.692101	0.483531	0.330101	0.264753	0.791273	0.432978	0.541333	0.0447729	0.739019	0.440677	0.502267	0.462776	0.539052	0.445658
NEC.cluster.A	0.0860329	0.539218	0.474624	0.70437	0.622177	0.615222	0.214107	0.616916	0.495983	0.720176	0.568252	0.435122	0.330134	0.829527	0.490814	0.563364	0.298743	0.745862	0.45472	0.476083	0.460874	0.488563	0.47435
NEC.cluster.A	0.178592	0.550304	0.532944	0.677327	0.595227	0.546309	0.281731	0.686427	0.574021	0.677022	0.523977	0.399936	0.314616	0.776176	0.486604	0.555277	0.110566	0.739829	0.462175	0.491108	0.460986	0.418772	0.500797
NEC.cluster.A	0.20112	0.436392	0.460446	0.684841	0.604304	0.666952	0.159966	0.551527	0.469399	0.663828	0.580302	0.466002	0.300753	0.809167	0.452359	0.600245	0.326043	0.752361	0.436108	0.52552	0.447796	0.384585	0.379275
NEC.cluster.A	0.171497	0.486788	0.490086	0.663373	0.614952	0.62741	0.241714	0.59363	0.575863	0.702448	0.578123	0.41774	0.352314	0.839486	0.497285	0.615752	0.258202	0.771661	0.46659	0.492145	0.491354	0.487813	0.499124
NEC.cluster.A	0.144743	0.430448	0.496625	0.629895	0.610774	0.539526	0.33983	0.639714	0.501185	0.698066	0.528496	0.449191	0.369008	0.776549	0.466467	0.540426	0.0877464	0.72206	0.389035	0.487631	0.482181	0.500979	0.489103
NEC.cluster.A	0.115444	0.432874	0.447096	0.743845	0.602927	0.656929	0.17472	0.65695	0.63231	0.735898	0.599966	0.458767	0.351475	0.864784	0.496171	0.551191	0.196435	0.762339	0.525466	0.52432	0.4685	0.489347	0.369127
NEC.cluster.A	0.234943	0.497187	0.581755	0.758522	0.581084	0.642857	0.182827	0.614328	0.636178	0.659855	0.733166	0.524913	0.45569	0.848934	0.576039	0.598797	0.191091	0.805782	0.545618	0.5618	0.558292	0.496631	0.388082
NEC.cluster.A	0.144801	0.45299	0.513939	0.732949	0.59324	0.536168	0.148164	0.630016	0.545419	0.693163	0.532785	0.431046	0.335569	0.802047	0.466525	0.56501	0.273268	0.726079	0.411257	0.487985	0.422297	0.433115	0.484739
NEC.cluster.A	0.193357	0.624409	0.669848	0.732745	0.61605	0.586188	0.196445	0.720791	0.671247	0.687814	0.619805	0.43856	0.397927	0.797135	0.48103	0.536428	0.0522915	0.799121	0.562496	0.556343	0.503292	0.4952	0.485339
NEC.cluster.A	0.169315	0.422138	0.505421	0.662539	0.558841	0.601468	0.194788	0.627118	0.49467	0.669686	0.503629	0.477794	0.282904	0.752629	0.432136	0.604002	0.262691	0.73157	0.42666	0.500313	0.424425	0.534514	0.394982
NEC.cluster.A	0.223625	0.433288	0.49419	0.685176	0.621749	0.650726	0.238061	0.655798	0.575559	0.666728	0.648025	0.438942	0.337383	0.824329	0.494109	0.639569	0.313229	0.765919	0.471691	0.519118	0.46454	0.519803	0.429637
NEC.cluster.A	0.265388	0.53716	0.551436	0.677492	0.614763	0.565613	0.180912	0.618941	0.531624	0.675054	0.595612	0.503638	0.36215	0.765926	0.483871	0.615843	0.33334	0.779038	0.477379	0.559286	0.462615	0.445143	0.474784
NEC.cluster.A	0.299412	0.543179	0.551508	0.741496	0.579323	0.598556	0.157754	0.622072	0.566353	0.693419	0.673666	0.527399	0.462086	0.80291	0.527821	0.647816	0.357546	0.790828	0.464099	0.540897	0.485557	0.522302	0.435742
NEC.cluster.A	0.244167	0.458411	0.545241	0.66378	0.566718	0.570526	0.159151	0.64801	0.590376	0.676435	0.591477	0.428169	0.333844	0.797662	0.447193	0.605027	0.0824395	0.704181	0.449137	0.54927	0.441093	0.439255	0.520673
NEC.cluster.A	0.212564	0.393288	0.450348	0.731912	0.647857	0.671973	0.206293	0.649324	0.522583	0.69643	0.603377	0.443083	0.299952	0.859206	0.490098	0.564507	0.420285	0.77708	0.425629	0.493751	0.489884	0.502465	0.45622
NEC.cluster.A	0.224234	0.374538	0.510002	0.662737	0.554229	0.63208	0.244897	0.605607	0.54233	0.680995	0.582024	0.40926	0.316776	0.740248	0.496956	0.546768	0.113879	0.762405	0.478266	0.539699	0.458738	0.481809	0.389783
NEC.cluster.A	0.113113	0.478439	0.512814	0.707632	0.64339	0.675401	0.138565	0.608375	0.493127	0.665341	0.624364	0.481358	0.338707	0.813093	0.52158	0.571431	0.239798	0.794366	0.50092	0.489875	0.448286	0.438634	0.539426
NEC.cluster.A	0.132576	0.405663	0.476774	0.711916	0.59099	0.611235	0.188616	0.610948	0.579	0.721716	0.564149	0.45856	0.359681	0.842118	0.481603	0.605771	0.210166	0.823767	0.46826	0.543784	0.449058	0.489716	0.417987
NEC.cluster.A	0.240653	0.539587	0.606917	0.697669	0.604687	0.594653	0.324786	0.673393	0.569747	0.675564	0.67603	0.501436	0.367636	0.845398	0.485452	0.626063	0.343455	0.756642	0.547154	0.513259	0.489858	0.56613	0.432054
NEC.cluster.A	0.424709	0.630526	0.650782	0.717925	0.609599	0.628221	0.18041	0.601368	0.604736	0.67681	0.718684	0.505824	0.35567	0.845791	0.503781	0.631439	0.260989	0.784137	0.546199	0.5523	0.526988	0.489757	0.422689
NEC.cluster.A	0.122118	0.468746	0.509031	0.640674	0.637914	0.606863	0.17792	0.611936	0.45083	0.69672	0.619834	0.419491	0.339254	0.840568	0.519151	0.581872	0.264942	0.724415	0.413284	0.448757	0.463337	0.498499	0.437766
NEC.cluster.A	0.183797	0.322706	0.472216	0.599013	0.576926	0.668547	0.275931	0.629516	0.529135	0.661627	0.581248	0.454744	0.332367	0.816829	0.468492	0.632467	0.303341	0.770541	0.557056	0.562117	0.466639	0.521021	0.428115
NEC.cluster.A	0.304437	0.562555	0.564739	0.769748	0.582989	0.603575	0.154362	0.655277	0.499516	0.692874	0.687165	0.490208	0.373508	0.812104	0.522854	0.635893	0.296602	0.807683	0.484563	0.546514	0.483011	0.489141	0.465665
NEC.cluster.A	0.211556	0.501634	0.472008	0.767669	0.604153	0.61976	0.200165	0.635557	0.545076	0.670256	0.663538	0.431148	0.291885	0.839743	0.495862	0.554201	0.354881	0.776394	0.405366	0.531084	0.457031	0.509989	0.476351
NEC.cluster.A	0.192829	0.378738	0.478202	0.654593	0.548127	0.626583	0.230318	0.627415	0.494683	0.704762	0.529688	0.394817	0.305499	0.713187	0.465018	0.581985	0.0261181	0.713724	0.440751	0.558793	0.46327	0.481966	0.448889
NEC.cluster.A	0.219638	0.452882	0.431727	0.672763	0.613651	0.719182	0.265735	0.606441	0.532638	0.721413	0.557065	0.50477	0.368028	0.856591	0.509149	0.611692	0.311418	0.746879	0.485934	0.555217	0.461794	0.591642	0.409162
NEC.cluster.A	0.142025	0.515492	0.499644	0.770953	0.580903	0.620132	0.180927	0.621708	0.638922	0.706554	0.597906	0.453664	0.353563	0.795386	0.529293	0.633943	0.291189	0.796963	0.465466	0.509429	0.506725	0.467887	0.407913
NEC.cluster.A	0.187693	0.436316	0.482735	0.640827	0.541641	0.619093	0.191075	0.594025	0.4613	0.682714	0.583278	0.41595	0.306612	0.777617	0.484696	0.632334	0.290766	0.738571	0.439178	0.520455	0.435849	0.501804	0.462766
NEC.cluster.A	0.124726	0.479435	0.509263	0.663258	0.55578	0.578441	0.177582	0.691947	0.506191	0.673443	0.488455	0.405901	0.261406	0.774168	0.512204	0.504782	0.10947	0.724083	0.391467	0.491376	0.438744	0.511846	0.479009
NEC.cluster.A	0.186199	0.43298	0.461812	0.67769	0.5667	0.628293	0.100339	0.599915	0.602469	0.645087	0.565148	0.482501	0.286039	0.78975	0.458305	0.598403	0.207029	0.749277	0.382001	0.499489	0.431493	0.418739	0.454593
NEC.cluster.A	0.133187	0.313152	0.454203	0.574388	0.640903	0.655441	0.229663	0.58176	0.472475	0.669889	0.538536	0.507493	0.264246	0.773371	0.428153	0.569771	0.201156	0.755431	0.386471	0.492947	0.389721	0.446198	0.341921
NEC.cluster.A	0.0986739	0.544085	0.500449	0.726717	0.695841	0.659123	0.157744	0.600093	0.647732	0.706132	0.596726	0.42977	0.33749	0.832345	0.495016	0.57445	0.302041	0.785727	0.488077	0.520891	0.447721	0.471309	0.438915
NEC.cluster.A	0.228956	0.544465	0.644341	0.744479	0.590907	0.610148	0.186923	0.638915	0.660937	0.691266	0.722623	0.527992	0.389247	0.834432	0.521124	0.660019	0.284043	0.81733	0.610877	0.556586	0.518166	0.527813	0.457925
NEC.cluster.A	0.1277	0.482623	0.532599	0.624932	0.583634	0.608887	0.212835	0.648812	0.506378	0.686605	0.503153	0.419952	0.334943	0.777025	0.507667	0.598024	0.231344	0.741527	0.46157	0.517325	0.458384	0.591891	0.461146
NEC.cluster.A	0.396671	0.571298	0.636748	0.744548	0.61594	0.577617	0.192325	0.627479	0.570846	0.709966	0.658232	0.53101	0.369181	0.790015	0.484949	0.589691	0.29773	0.806005	0.470927	0.555649	0.503809	0.463393	0.498144
NEC.cluster.A	0.117246	0.407132	0.493438	0.621211	0.604099	0.582717	0.158002	0.61117	0.473424	0.669231	0.491719	0.449856	0.276278	0.790027	0.488073	0.573678	0.221309	0.713798	0.360977	0.463613	0.426888	0.454373	0.467375
NEC.cluster.A	0.164492	0.376101	0.537293	0.686342	0.561159	0.603119	0.254612	0.634259	0.607542	0.699778	0.608269	0.480307	0.409513	0.867906	0.507026	0.629835	0.187884	0.768049	0.582339	0.524771	0.511493	0.509501	0.478217
NEC.cluster.A	0.202174	0.580652	0.568007	0.739313	0.601938	0.621581	0.221539	0.605761	0.505956	0.691192	0.64704	0.503636	0.39772	0.803639	0.510534	0.645492	0.251842	0.79124	0.58356	0.538797	0.522428	0.550583	0.523907
NEC.cluster.A	0.127102	0.435548	0.473038	0.687204	0.593562	0.626463	0.184104	0.634743	0.504831	0.708079	0.552917	0.41559	0.312481	0.818996	0.490581	0.556059	0.160788	0.729755	0.410741	0.499992	0.418047	0.508773	0.438607
NEC.cluster.A	0.504715	0.583366	0.764621	0.776709	0.588234	0.586319	0.200262	0.664716	0.690578	0.691732	0.761331	0.561628	0.390116	0.831198	0.546682	0.610941	0.393958	0.792898	0.600464	0.539278	0.527994	0.534399	0.430446
NEC.cluster.A	0.1436	0.417185	0.528098	0.67322	0.559525	0.683706	0.175162	0.644142	0.548064	0.649555	0.584777	0.479994	0.352877	0.826076	0.538066	0.63996	0.272121	0.78364	0.510161	0.555983	0.475932	0.564944	0.428827
NEC.cluster.A	0.200723	0.444109	0.516867	0.708033	0.57326	0.604984	0.188825	0.603892	0.48205	0.680682	0.645129	0.45377	0.422582	0.802461	0.464634	0.579865	0.214403	0.722247	0.454057	0.497415	0.45791	0.477317	0.443386
NEC.cluster.A	0.150683	0.512346	0.618986	0.73502	0.625447	0.556761	0.225965	0.641391	0.561039	0.676342	0.658114	0.541751	0.477761	0.772959	0.515795	0.60398	0.239291	0.721796	0.504827	0.543865	0.461229	0.471201	0.493305
NEC.cluster.A	0.133129	0.56187	0.527307	0.737126	0.592844	0.643691	0.219035	0.605065	0.679692	0.713735	0.746855	0.503508	0.45849	0.79874	0.526692	0.605356	0.302954	0.832195	0.58872	0.577699	0.497461	0.54869	0.410028
NEC.cluster.A	0.148631	0.403929	0.454394	0.617515	0.581747	0.616412	0.331979	0.560018	0.506357	0.646297	0.538607	0.51346	0.362498	0.802842	0.496073	0.563395	0.251646	0.719559	0.371157	0.447636	0.383881	0.452853	0.33792
NEC.cluster.A	0.178793	0.555621	0.546097	0.718791	0.575494	0.565117	0.177127	0.632999	0.637162	0.711697	0.594199	0.486233	0.340266	0.77926	0.531636	0.599715	0.24013	0.767252	0.496347	0.521075	0.466465	0.499796	0.480783
NEC.cluster.A	0.230157	0.599559	0.623418	0.754411	0.606845	0.662256	0.20138	0.633822	0.638739	0.709702	0.712579	0.495944	0.357758	0.79432	0.511254	0.664351	0.312259	0.789254	0.566378	0.549069	0.485955	0.480298	0.460933
NEC.cluster.A	0.129635	0.417629	0.469711	0.682177	0.672831	0.599819	0.191982	0.623323	0.4855	0.670375	0.583772	0.407321	0.249626	0.799551	0.543017	0.601141	0.220221	0.769533	0.409066	0.466935	0.422273	0.465795	0.445919
NEC.cluster.A	0.152841	0.348247	0.508168	0.652666	0.557591	0.589905	0.206268	0.637145	0.560082	0.721195	0.577001	0.482919	0.301701	0.789246	0.543884	0.578428	0.0722231	0.713057	0.482866	0.526088	0.422874	0.513978	0.34267
NEC.cluster.A	0.143994	0.431528	0.445453	0.649706	0.655105	0.643421	0.174553	0.632484	0.476846	0.675345	0.523743	0.408617	0.291144	0.806838	0.480343	0.603983	0.307695	0.68526	0.379929	0.467357	0.447824	0.492867	0.456007
NEC.cluster.A	0.263059	0.686819	0.742343	0.749281	0.55633	0.528027	0.188464	0.656242	0.706939	0.672976	0.680426	0.47268	0.37963	0.79125	0.486926	0.557504	0.0481934	0.736021	0.558242	0.553881	0.471344	0.385972	0.442268
NEC.cluster.A	0.254516	0.531027	0.554373	0.72808	0.6797	0.611868	0.183003	0.59817	0.403196	0.653783	0.598841	0.477199	0.32718	0.801588	0.463877	0.599311	0.258617	0.768053	0.416202	0.466173	0.468496	0.540932	0.449678
NEC.cluster.A	0.274231	0.517804	0.659555	0.760101	0.592732	0.637142	0.262276	0.61787	0.704777	0.660272	0.735446	0.543787	0.379284	0.871439	0.547822	0.693865	0.303611	0.793834	0.597417	0.559094	0.535935	0.5116	0.420396
NEC.cluster.A	0.13651	0.372981	0.530647	0.691236	0.612517	0.647821	0.214462	0.594832	0.514294	0.718518	0.572669	0.448422	0.298803	0.818931	0.52609	0.620973	0.114009	0.741774	0.44365	0.483136	0.440741	0.503812	0.374921
NEC.cluster.A	0.278951	0.436434	0.494992	0.728441	0.562853	0.679658	0.192734	0.589859	0.546742	0.698412	0.564651	0.460538	0.340553	0.810493	0.505131	0.589629	0.364229	0.80853	0.445346	0.52337	0.473218	0.581683	0.345559
NEC.cluster.A	0.376173	0.669007	0.740143	0.783174	0.575303	0.636855	0.186478	0.62558	0.750503	0.62756	0.707779	0.492322	0.382907	0.80387	0.537177	0.661152	0.236296	0.828524	0.549503	0.556201	0.535062	0.455344	0.464401
NEC.cluster.A	0.310498	0.626441	0.727412	0.757291	0.581348	0.681455	0.203928	0.662176	0.659229	0.663163	0.707024	0.537588	0.403042	0.79604	0.549868	0.643254	0.205515	0.75993	0.569454	0.53972	0.507012	0.543216	0.430372
NEC.cluster.A	0.179471	0.411011	0.463119	0.587387	0.562127	0.610302	0.219992	0.591447	0.430502	0.66872	0.543948	0.370705	0.315531	0.755969	0.428814	0.636986	0.214009	0.722411	0.415822	0.463215	0.432781	0.457759	0.397059
NEC.cluster.A	0.170076	0.483821	0.527936	0.725385	0.594581	0.618345	0.312958	0.65636	0.570782	0.689757	0.588988	0.426485	0.330325	0.807932	0.467386	0.610751	0.233649	0.757777	0.542299	0.545641	0.495514	0.526912	0.441463
NEC.cluster.A	0.209615	0.431243	0.569793	0.659911	0.593143	0.66899	0.174991	0.629878	0.586524	0.681585	0.641432	0.453246	0.362528	0.811598	0.464668	0.651949	0.313118	0.789415	0.506484	0.509471	0.514355	0.538891	0.410113
NEC.cluster.A	0.364979	0.4949	0.625649	0.665428	0.577965	0.626998	0.383771	0.608214	0.597276	0.645548	0.710207	0.503706	0.4065	0.864028	0.508205	0.647591	0.327516	0.743555	0.621177	0.55044	0.541502	0.564663	0.470996
NEC.cluster.A	0.211344	0.487743	0.523874	0.750621	0.64124	0.679594	0.218267	0.622557	0.600528	0.699997	0.641166	0.466051	0.410368	0.807679	0.523951	0.661375	0.267268	0.768563	0.50725	0.519038	0.495447	0.503146	0.452132
NEC.cluster.A	0.187373	0.352051	0.483888	0.707817	0.567909	0.614296	0.1545	0.562636	0.390697	0.679759	0.611407	0.442183	0.318532	0.836104	0.497394	0.616551	0.221549	0.748934	0.427427	0.509369	0.433043	0.513517	0.341886
NEC.cluster.A	0.177373	0.534455	0.526781	0.722534	0.630604	0.572068	0.283685	0.611819	0.573182	0.709371	0.621466	0.451982	0.393788	0.785876	0.508377	0.586944	0.315091	0.791294	0.432413	0.525483	0.480529	0.45061	0.470342
NEC.cluster.A	0.306988	0.661261	0.700943	0.750344	0.596849	0.638105	0.232668	0.686983	0.629327	0.678603	0.726708	0.499377	0.375177	0.781558	0.538976	0.632737	0.221788	0.732608	0.531505	0.535187	0.524437	0.516321	0.482985
NEC.cluster.A	0.239595	0.506996	0.53133	0.714547	0.597638	0.625313	0.230099	0.672106	0.613127	0.655714	0.577187	0.471879	0.364382	0.760707	0.515588	0.611768	0.221544	0.770751	0.526906	0.536098	0.489597	0.546551	0.493286
NEC.cluster.A	0.170884	0.350872	0.521639	0.649175	0.583313	0.646431	0.267395	0.655031	0.568584	0.651863	0.578548	0.43378	0.340662	0.801945	0.524524	0.605773	0.260657	0.742992	0.454973	0.541168	0.510845	0.49157	0.410394
NEC.cluster.A	0.155474	0.616382	0.434188	0.745179	0.573043	0.634879	0.161786	0.653877	0.660111	0.708394	0.650351	0.502632	0.313227	0.752482	0.533319	0.629118	0.277597	0.767314	0.5287	0.520287	0.510314	0.476157	0.47004
NEC.cluster.A	0.0603881	0.459893	0.46343	0.711193	0.620223	0.663364	0.20315	0.630717	0.515166	0.703586	0.607448	0.464353	0.352467	0.839166	0.529114	0.618363	0.208614	0.760044	0.489343	0.532378	0.472608	0.47614	0.429324
NEC.cluster.A	0.194632	0.397048	0.444927	0.631597	0.595769	0.681524	0.205175	0.592819	0.546689	0.681127	0.571796	0.447668	0.301611	0.832903	0.478498	0.601328	0.203187	0.759775	0.448752	0.497564	0.485629	0.501319	0.391162
NEC.cluster.A	0.169257	0.489908	0.510385	0.67443	0.582472	0.662285	0.289631	0.647117	0.48464	0.670272	0.54909	0.380275	0.320426	0.752392	0.444184	0.597906	0.176527	0.737834	0.476611	0.489752	0.466471	0.496596	0.487286
NEC.cluster.A	0.238815	0.51656	0.536062	0.73612	0.573209	0.570598	0.198052	0.632063	0.518968	0.688728	0.601363	0.43359	0.354496	0.78767	0.470272	0.575206	0.286667	0.778279	0.452332	0.545726	0.469961	0.418953	0.47576
NEC.cluster.A	0.134263	0.464133	0.496923	0.692434	0.588034	0.668804	0.226691	0.618455	0.551269	0.716757	0.584208	0.424742	0.352211	0.810943	0.498341	0.625627	0.205276	0.768015	0.48665	0.521029	0.505525	0.523374	0.396446
NEC.cluster.A	0.18454	0.392538	0.488356	0.666379	0.5611	0.57884	0.249725	0.634225	0.614303	0.702722	0.610529	0.471583	0.376092	0.819069	0.485059	0.616153	0.206432	0.761655	0.577874	0.513269	0.520869	0.522028	0.483152
NEC.cluster.A	0.210805	0.485207	0.594478	0.682363	0.595764	0.604565	0.234456	0.691796	0.536786	0.685973	0.554301	0.398879	0.359349	0.763977	0.492519	0.588968	0.100993	0.761279	0.522569	0.582142	0.47655	0.523357	0.444014
NEC.cluster.A	0.27297	0.47172	0.525327	0.676398	0.556123	0.597721	0.19351	0.65751	0.595927	0.648944	0.604852	0.498277	0.339701	0.771207	0.492553	0.633769	0.236432	0.74647	0.489562	0.586406	0.447727	0.43473	0.450775
NEC.cluster.A	0.12643	0.364337	0.46216	0.650935	0.562421	0.646369	0.184857	0.617159	0.520771	0.695136	0.512216	0.411118	0.301062	0.778451	0.468746	0.541608	0.116413	0.726139	0.399912	0.534119	0.466546	0.46999	0.471696
NEC.cluster.A	0.113835	0.529284	0.495291	0.725354	0.660667	0.622585	0.157332	0.665852	0.564682	0.687624	0.622972	0.439577	0.334233	0.795307	0.482383	0.607077	0.356037	0.78449	0.450691	0.491573	0.458688	0.461269	0.539656
NEC.cluster.A	0.374401	0.64467	0.671957	0.812044	0.646356	0.639745	0.188179	0.659407	0.748253	0.724776	0.908028	0.580564	0.474621	0.827494	0.583191	0.65731	0.225889	0.836534	0.717947	0.617881	0.535806	0.489464	0.437213
NEC.cluster.A	0.158643	0.407131	0.461685	0.681104	0.600162	0.614186	0.123525	0.640048	0.598216	0.684211	0.528045	0.425322	0.287724	0.808966	0.544233	0.626807	0.252678	0.749977	0.448888	0.525364	0.437512	0.440903	0.434521
NEC.cluster.A	0.150045	0.464119	0.515149	0.688317	0.608124	0.56576	0.126297	0.655321	0.507958	0.700719	0.573021	0.45102	0.345058	0.765996	0.474819	0.5814	0.290365	0.742554	0.441196	0.528526	0.41668	0.426796	0.437124
NEC.cluster.A	0.339048	0.535879	0.691147	0.658885	0.614116	0.63748	0.344269	0.65264	0.702131	0.66834	0.637475	0.434393	0.360844	0.777756	0.470724	0.558819	0.0691507	0.771455	0.530878	0.573167	0.520394	0.437088	0.508515
NEC.cluster.A	0.14474	0.385781	0.503005	0.62588	0.60112	0.663611	0.223293	0.628613	0.49236	0.675242	0.641289	0.427989	0.324922	0.770942	0.428258	0.599251	0.282225	0.745893	0.459102	0.514364	0.487386	0.487433	0.407391
NEC.cluster.A	0.201411	0.508777	0.541484	0.667357	0.593863	0.666661	0.186711	0.624676	0.683322	0.724894	0.593847	0.475176	0.338121	0.79838	0.469879	0.589774	0.22891	0.759346	0.454761	0.520823	0.465352	0.461377	0.393724
NEC.cluster.A	0.209456	0.598099	0.639034	0.759191	0.616282	0.655158	0.182543	0.605662	0.707737	0.662102	0.651702	0.460892	0.343292	0.797229	0.498178	0.636952	0.290922	0.751348	0.510609	0.534917	0.494676	0.48938	0.445641
NEC.cluster.A	0.321076	0.645081	0.62972	0.706869	0.604113	0.650222	0.206598	0.701839	0.727296	0.670351	0.739109	0.440534	0.407717	0.750733	0.546934	0.581261	-0.0217666	0.781284	0.619353	0.622682	0.538671	0.411654	0.470227
NEC.cluster.A	0.182663	0.465033	0.51679	0.68607	0.645554	0.650836	0.187525	0.629952	0.602932	0.70939	0.606424	0.419158	0.300551	0.751394	0.505646	0.580423	0.318248	0.736229	0.436064	0.544879	0.473925	0.37087	0.499638
NEC.cluster.A	0.242126	0.540992	0.541192	0.708665	0.573806	0.629144	0.207996	0.620167	0.547987	0.691484	0.555214	0.468979	0.300636	0.801509	0.444615	0.612317	0.23646	0.775671	0.469994	0.542503	0.480149	0.504368	0.473446
NEC.cluster.A	0.26922	0.451239	0.532806	0.635647	0.652043	0.664698	0.312261	0.630916	0.715718	0.729982	0.712454	0.49236	0.626258	0.790511	0.577791	0.641321	0.139984	0.813201	0.71214	0.613395	0.528672	0.352164	0.480598
NEC.cluster.A	0.220859	0.536242	0.448175	0.68573	0.655618	0.607298	0.15446	0.58702	0.539595	0.68448	0.674954	0.459119	0.344229	0.817333	0.455623	0.601937	0.337511	0.715102	0.381096	0.509419	0.474526	0.431591	0.503193
NEC.cluster.A	0.199773	0.377939	0.494335	0.695846	0.604828	0.652199	0.168825	0.638114	0.4734	0.665566	0.584637	0.425052	0.310494	0.8322	0.443662	0.510242	0.283465	0.778519	0.398409	0.493876	0.457819	0.461306	0.430642
NEC.cluster.A	0.218776	0.480353	0.678794	0.699225	0.629096	0.659408	0.23535	0.638221	0.618233	0.711671	0.651718	0.522611	0.419768	0.775917	0.505525	0.58937	0.218511	0.736693	0.499522	0.511164	0.48339	0.562116	0.473674
NEC.cluster.A	0.312253	0.57901	0.700264	0.652747	0.598599	0.64397	0.325306	0.660097	0.692572	0.705823	0.743268	0.582173	0.449126	0.885106	0.525805	0.608377	0.171804	0.735447	0.634028	0.550824	0.507691	0.53802	0.424579
NEC.cluster.A	0.55125	0.683996	0.769556	0.709515	0.574766	0.657108	0.276589	0.540639	0.645509	0.666834	0.778694	0.479104	0.461206	0.866989	0.536487	0.613029	0.277053	0.760793	0.55166	0.57552	0.538738	0.475661	0.456277
NEC.cluster.A	0.195539	0.438614	0.476844	0.660573	0.626761	0.64479	0.212073	0.590285	0.404095	0.66959	0.544067	0.471759	0.294134	0.779634	0.467023	0.568725	0.295382	0.702665	0.451041	0.45704	0.42717	0.543255	0.479276
NEC.cluster.A	0.191541	0.407594	0.641616	0.645929	0.635598	0.711145	0.235208	0.643813	0.586645	0.696987	0.647504	0.403672	0.411802	0.795159	0.44318	0.574342	0.301485	0.740542	0.49375	0.509915	0.509697	0.56145	0.44315
NEC.cluster.A	0.293715	0.47329	0.440354	0.644475	0.589676	0.641505	0.282796	0.555956	0.466691	0.636053	0.5824	0.400461	0.369237	0.830285	0.506863	0.576401	0.26269	0.730611	0.342768	0.520765	0.405276	0.414466	0.43142
NEC.cluster.A	0.12352	0.485706	0.506901	0.685275	0.583071	0.61408	0.174666	0.633277	0.626312	0.68777	0.669737	0.509924	0.376376	0.788511	0.482686	0.635267	0.267078	0.765606	0.518385	0.479052	0.46984	0.47364	0.459597
NEC.cluster.A	0.190801	0.456986	0.50081	0.729088	0.601649	0.618912	0.188005	0.58809	0.526441	0.693376	0.583141	0.437649	0.314237	0.808277	0.449268	0.612419	0.311959	0.754511	0.468282	0.47143	0.456894	0.446013	0.381807
NEC.cluster.A	0.193148	0.475379	0.581644	0.716907	0.576812	0.671999	0.242826	0.656859	0.468422	0.684394	0.526638	0.425837	0.327917	0.784576	0.519987	0.601206	0.223634	0.747914	0.507119	0.559126	0.494138	0.473938	0.423162
NEC.cluster.A	0.315413	0.626297	0.701232	0.667893	0.601658	0.630263	0.329717	0.642429	0.708037	0.674897	0.862586	0.596427	0.509964	0.823018	0.52422	0.616832	0.325611	0.784401	0.6626	0.570407	0.540159	0.514942	0.485565
NEC.cluster.A	0.29522	0.549173	0.6556	0.683139	0.597575	0.687396	0.164839	0.642327	0.641296	0.675292	0.60558	0.472404	0.430258	0.812742	0.497438	0.557834	0.240327	0.726899	0.450045	0.512841	0.484862	0.497682	0.421273
NEC.cluster.A	0.341203	0.596242	0.727118	0.728329	0.61146	0.635774	0.264896	0.614765	0.646137	0.671014	0.681347	0.486996	0.388521	0.796947	0.521942	0.646043	0.364809	0.787578	0.578643	0.55052	0.532449	0.517215	0.463402
NEC.cluster.A	0.314578	0.565956	0.742514	0.758977	0.619284	0.633732	0.208448	0.664364	0.586628	0.691106	0.758919	0.523047	0.439948	0.808598	0.569613	0.653053	0.256828	0.797279	0.643088	0.568936	0.556453	0.478821	0.433221
NEC.cluster.A	0.155299	0.426416	0.549516	0.645952	0.587494	0.617272	0.193543	0.63616	0.583391	0.667906	0.562404	0.461184	0.338521	0.808687	0.444625	0.609416	0.280102	0.760022	0.450288	0.490851	0.520654	0.522616	0.428361
NEC.cluster.A	0.249983	0.457284	0.609949	0.686934	0.595976	0.741821	0.20356	0.60092	0.567292	0.709467	0.598405	0.459052	0.374007	0.797363	0.522623	0.597767	0.258719	0.734872	0.496291	0.505017	0.473384	0.605989	0.383549
NEC.cluster.A	0.189287	0.515598	0.71347	0.671921	0.637045	0.580558	0.190709	0.701178	0.565404	0.689572	0.601157	0.425363	0.369405	0.774327	0.451015	0.512093	0.0210484	0.730272	0.512022	0.562141	0.491483	0.45211	0.511812
NEC.cluster.A	0.160749	0.425544	0.520179	0.670468	0.569063	0.610429	0.125312	0.652409	0.573336	0.675976	0.640272	0.473419	0.310422	0.813752	0.497035	0.574565	0.184768	0.698952	0.440076	0.484628	0.463619	0.523506	0.405085
NEC.cluster.A	0.383347	0.658116	0.788905	0.761454	0.627792	0.595693	0.241685	0.663156	0.729383	0.678564	0.807693	0.558725	0.418404	0.783792	0.544413	0.651943	0.26014	0.799436	0.612992	0.554202	0.545897	0.511818	0.468691
NEC.cluster.A	0.192053	0.452765	0.550376	0.673489	0.61757	0.535358	0.0947803	0.622472	0.52443	0.695309	0.562987	0.447937	0.36379	0.836415	0.484915	0.565638	0.221542	0.752346	0.444911	0.505799	0.461929	0.430761	0.444129
NEC.cluster.A	0.222511	0.357489	0.543923	0.669061	0.559976	0.634378	0.275972	0.602156	0.548865	0.6946	0.553355	0.45438	0.333367	0.812414	0.497559	0.560659	0.247788	0.737809	0.413164	0.481689	0.48749	0.449138	0.420632
NEC.cluster.A	0.270535	0.555746	0.708428	0.704735	0.578104	0.589605	0.192542	0.63443	0.651355	0.697773	0.744243	0.542991	0.464656	0.851088	0.561415	0.603336	0.273228	0.75254	0.620089	0.55563	0.507344	0.548435	0.450472
NEC.cluster.A	0.168696	0.464368	0.546166	0.696241	0.58929	0.657581	0.209596	0.62882	0.571655	0.670313	0.602655	0.437219	0.376541	0.832835	0.481785	0.617003	0.322938	0.769276	0.517313	0.508622	0.493718	0.491939	0.44132
NEC.cluster.A	0.113431	0.408059	0.43717	0.680009	0.625831	0.620004	0.207903	0.612069	0.520479	0.675748	0.602739	0.465074	0.312191	0.752231	0.500754	0.609777	0.213042	0.756013	0.44821	0.473904	0.457415	0.522862	0.403613
NEC.cluster.A	0.177273	0.403595	0.441379	0.64879	0.632471	0.682096	0.18234	0.510637	0.407581	0.755517	0.592911	0.432561	0.301939	0.809466	0.546368	0.550758	0.258637	0.738085	0.397894	0.455236	0.388617	0.499319	0.418063
NEC.cluster.A	0.205823	0.501368	0.537287	0.70352	0.672159	0.636388	0.250289	0.635187	0.611174	0.692413	0.654562	0.469865	0.357466	0.783983	0.526445	0.611392	0.176252	0.768468	0.502035	0.533123	0.493912	0.477788	0.40752
NEC.cluster.A	0.16815	0.45937	0.483721	0.667404	0.570236	0.676592	0.185587	0.580236	0.550392	0.662852	0.501517	0.41385	0.305221	0.801738	0.44646	0.578757	0.388309	0.78022	0.353023	0.448666	0.427511	0.557664	0.424809
NEC.cluster.A	0.107587	0.476313	0.434536	0.674285	0.584299	0.606772	0.196467	0.605179	0.516357	0.654261	0.576614	0.441424	0.253827	0.763991	0.480169	0.582301	0.261442	0.703591	0.410469	0.449933	0.422044	0.53304	0.45822
NEC.cluster.A	0.196028	0.443062	0.53479	0.625909	0.625695	0.617264	0.182711	0.616876	0.583043	0.671964	0.63475	0.472471	0.316594	0.841818	0.44696	0.585911	0.262703	0.764776	0.528632	0.501942	0.5019	0.474437	0.429392
NEC.cluster.A	0.265764	0.57841	0.58976	0.689126	0.638803	0.562914	0.129273	0.671867	0.622504	0.663275	0.682282	0.5149	0.381961	0.778928	0.507157	0.576264	0.269871	0.750201	0.529615	0.5586	0.471572	0.499613	0.47294
NEC.cluster.A	0.38011	0.539385	0.670447	0.742422	0.63562	0.648431	0.205331	0.616981	0.601158	0.688908	0.66125	0.475556	0.357869	0.796248	0.462764	0.584035	0.233043	0.742868	0.501856	0.568326	0.484466	0.516152	0.44487
NEC.cluster.A	0.254036	0.429419	0.528515	0.741674	0.587192	0.712278	0.208487	0.607215	0.529454	0.741195	0.591911	0.44851	0.330112	0.817449	0.48841	0.638953	0.331733	0.791643	0.45948	0.521595	0.462716	0.51804	0.391217
NEC.cluster.A	0.163021	0.349037	0.51049	0.677661	0.627155	0.595442	0.215686	0.660595	0.458779	0.693167	0.488097	0.375706	0.273612	0.772094	0.422716	0.580292	0.0948364	0.77058	0.412397	0.506649	0.460264	0.586587	0.454181
NEC.cluster.A	0.327524	0.596223	0.560062	0.699294	0.583749	0.604108	0.156094	0.647369	0.617274	0.701371	0.603018	0.458535	0.450153	0.783729	0.515892	0.559891	0.356477	0.744621	0.44314	0.507671	0.43983	0.508047	0.437073
NEC.cluster.A	0.129635	0.505902	0.522593	0.642598	0.615679	0.61399	0.202819	0.61922	0.538243	0.655549	0.573894	0.50251	0.31771	0.802201	0.451501	0.603526	0.263726	0.738303	0.428585	0.476084	0.452945	0.494103	0.457107
NEC.cluster.A	0.150738	0.525815	0.588525	0.727709	0.599586	0.652435	0.208449	0.622741	0.518875	0.65427	0.604026	0.474762	0.361838	0.869447	0.485055	0.577134	0.311477	0.762119	0.438887	0.491351	0.464076	0.4966	0.43499
NEC.cluster.A	0.148544	0.445933	0.464573	0.640912	0.626062	0.676144	0.219579	0.637278	0.492586	0.662395	0.558875	0.424405	0.305481	0.764164	0.459448	0.554349	0.239179	0.769599	0.424696	0.458664	0.458589	0.560337	0.463981
NEC.cluster.A	0.149392	0.399036	0.519802	0.642989	0.599895	0.605582	0.272091	0.676543	0.494045	0.708057	0.493422	0.339506	0.304639	0.749893	0.434767	0.572813	0.196372	0.753839	0.416795	0.516784	0.432742	0.507643	0.466251
NEC.cluster.A	0.154358	0.447818	0.520793	0.658623	0.606543	0.563751	0.187112	0.605897	0.500936	0.663291	0.557493	0.412095	0.276539	0.789835	0.501885	0.587627	0.196725	0.744168	0.378004	0.486469	0.436052	0.453876	0.455275
NEC.cluster.A	0.14247	0.510126	0.496703	0.662988	0.577508	0.607068	0.212457	0.675794	0.55753	0.690893	0.592717	0.401854	0.329346	0.755215	0.468858	0.574022	0.0407125	0.743229	0.500978	0.524214	0.450378	0.449399	0.52542
NEC.cluster.A	0.298168	0.526949	0.622874	0.698094	0.617374	0.643084	0.153286	0.602365	0.595554	0.757067	0.551946	0.391085	0.398337	0.809568	0.514635	0.565155	0.143319	0.739209	0.502523	0.554377	0.458467	0.460634	0.455707
NEC.cluster.A	0.256452	0.545377	0.628074	0.690575	0.591162	0.618708	0.300215	0.683045	0.617244	0.678967	0.695368	0.473036	0.491897	0.780011	0.545444	0.598596	0.0941703	0.786587	0.601608	0.577531	0.529371	0.520907	0.469757
NEC.cluster.A	0.209968	0.506591	0.583713	0.672496	0.595118	0.625541	0.218652	0.68527	0.671268	0.680088	0.627826	0.499008	0.39776	0.82708	0.53317	0.620518	0.292377	0.767398	0.506114	0.543637	0.476351	0.528547	0.436696
NEC.cluster.A	0.407577	0.562644	0.784224	0.744128	0.616528	0.640808	0.154059	0.634102	0.643248	0.648624	0.650932	0.450229	0.343628	0.812958	0.477037	0.616774	0.304511	0.77665	0.445589	0.52501	0.508209	0.486098	0.441714
NEC.cluster.A	0.170989	0.514043	0.538822	0.737451	0.575972	0.647888	0.134055	0.612851	0.658918	0.709302	0.727539	0.520509	0.380918	0.801427	0.55308	0.666879	0.300117	0.79632	0.532163	0.53206	0.494874	0.50817	0.435108
NEC.cluster.A	0.105879	0.489445	0.463597	0.733373	0.580781	0.637168	0.166776	0.601559	0.508968	0.662615	0.621354	0.44558	0.326105	0.847941	0.471561	0.571183	0.302761	0.76678	0.468827	0.535178	0.470899	0.525325	0.444211
NEC.cluster.A	0.432036	0.542549	0.714643	0.759519	0.600722	0.68919	0.361049	0.568737	0.614059	0.695994	0.689304	0.503751	0.399431	0.825752	0.538568	0.621728	0.350473	0.78033	0.531857	0.506144	0.515566	0.396545	0.44391
NEC.cluster.A	0.310704	0.511246	0.47578	0.650153	0.548382	0.714479	0.308284	0.533984	0.557014	0.758609	0.556987	0.439656	0.359976	0.807985	0.508892	0.548663	0.352544	0.719405	0.314892	0.57319	0.386404	0.396952	0.450095
NEC.cluster.A	0.292038	0.549695	0.693221	0.736257	0.572374	0.665973	0.193931	0.618734	0.597043	0.663462	0.611044	0.461429	0.368846	0.798006	0.562798	0.612234	0.170159	0.789335	0.544322	0.537603	0.520064	0.506906	0.4435
NEC.cluster.A	0.232775	0.538425	0.504425	0.717128	0.568911	0.574746	0.22502	0.646978	0.675662	0.6486	0.617444	0.506433	0.344552	0.823481	0.500622	0.63216	0.24536	0.766513	0.534806	0.51663	0.47287	0.490102	0.447915
NEC.cluster.A	0.143009	0.443061	0.535659	0.705971	0.606398	0.588189	0.150296	0.645724	0.612274	0.684513	0.658037	0.459281	0.344694	0.792863	0.479093	0.642488	0.180086	0.725968	0.490312	0.503173	0.475225	0.517165	0.452326
NEC.cluster.A	0.17171	0.515713	0.490678	0.652437	0.595441	0.649792	0.164467	0.662891	0.451656	0.724964	0.605156	0.424052	0.347771	0.805431	0.4695	0.580192	0.301201	0.73974	0.418065	0.497531	0.458288	0.517056	0.5047
NEC.cluster.A	0.245035	0.497258	0.535497	0.717667	0.575558	0.618993	0.213474	0.695554	0.676116	0.707911	0.602022	0.499026	0.413784	0.796889	0.523728	0.575279	0.230021	0.764244	0.602726	0.538659	0.475378	0.539959	0.487683
NEC.cluster.A	0.149207	0.46618	0.4986	0.664708	0.572579	0.571132	0.222427	0.684423	0.458951	0.691366	0.478676	0.380914	0.260163	0.76397	0.455654	0.526414	0.0675158	0.726438	0.454602	0.555862	0.437406	0.506875	0.51699
NEC.cluster.A	0.103989	0.440748	0.478579	0.687863	0.603601	0.622075	0.169727	0.625927	0.544	0.696527	0.595912	0.440636	0.349643	0.83986	0.453804	0.560119	0.237076	0.783612	0.523116	0.518223	0.436825	0.485368	0.398495
NEC.cluster.A	0.427972	0.530283	0.741568	0.668849	0.604183	0.62948	0.237231	0.62801	0.617461	0.686236	0.64109	0.442138	0.431305	0.800325	0.519471	0.582627	0.16108	0.784087	0.527008	0.530083	0.505995	0.518309	0.485212
NEC.cluster.A	0.194974	0.44958	0.455075	0.662517	0.619777	0.708922	0.239803	0.614325	0.494752	0.693828	0.599854	0.397859	0.322702	0.79228	0.484234	0.58219	0.367205	0.786986	0.380974	0.513256	0.400462	0.434983	0.453136
NEC.cluster.A	0.222054	0.532241	0.552711	0.688538	0.596812	0.620244	0.168393	0.638377	0.58986	0.672529	0.654377	0.495264	0.492098	0.823604	0.520448	0.590797	0.195245	0.783347	0.492533	0.551449	0.474146	0.453538	0.449451
NEC.cluster.A	0.177078	0.541174	0.518339	0.675971	0.601255	0.606395	0.19109	0.656826	0.634813	0.68683	0.639622	0.4807	0.390144	0.787562	0.520251	0.592022	0.255837	0.756571	0.521924	0.514717	0.47577	0.479967	0.468612
NEC.cluster.A	0.174219	0.505417	0.489078	0.683868	0.571498	0.666344	0.186819	0.647409	0.636847	0.68688	0.592039	0.461384	0.328881	0.781008	0.516239	0.64176	0.261046	0.778777	0.534665	0.528584	0.472938	0.503297	0.430573
NEC.cluster.A	0.262927	0.456383	0.544585	0.709519	0.601279	0.658196	0.200232	0.610816	0.605946	0.722716	0.580875	0.466015	0.407848	0.830375	0.518942	0.618074	0.288237	0.752908	0.484964	0.504246	0.496253	0.519924	0.412454
NEC.cluster.A	0.2223	0.444953	0.644309	0.662184	0.575064	0.589902	0.279206	0.652095	0.660252	0.672761	0.692328	0.507039	0.466904	0.860809	0.503026	0.554425	0.332414	0.756698	0.523465	0.513309	0.458409	0.510776	0.47742
NEC.cluster.A	0.224395	0.530287	0.538223	0.706836	0.587205	0.598456	0.219529	0.673701	0.65673	0.722889	0.705716	0.566115	0.469088	0.759136	0.550768	0.61111	0.331582	0.760627	0.412883	0.56514	0.465089	0.506556	0.487432
NEC.cluster.A	0.198782	0.557948	0.590137	0.727584	0.58503	0.644104	0.147261	0.617363	0.664102	0.717113	0.740649	0.530408	0.450292	0.83188	0.57798	0.664757	0.284555	0.821776	0.546744	0.58662	0.53285	0.471068	0.408004
NEC.cluster.A	0.191674	0.446539	0.490309	0.710332	0.599036	0.633662	0.177477	0.614435	0.54418	0.675009	0.574705	0.414882	0.300474	0.769167	0.464955	0.605596	0.226705	0.759515	0.45808	0.512022	0.432526	0.483749	0.478373
NEC.cluster.A	0.319084	0.404363	0.518128	0.675801	0.511791	0.658652	0.252518	0.584866	0.520678	0.670135	0.557207	0.423358	0.346636	0.840597	0.525774	0.613279	0.265737	0.762475	0.421972	0.527896	0.45187	0.446861	0.428326
NEC.cluster.A	0.132248	0.516702	0.572713	0.703874	0.605582	0.618179	0.146598	0.633798	0.61249	0.677473	0.66614	0.431337	0.329959	0.782887	0.504669	0.607953	0.33241	0.784759	0.535767	0.549595	0.464821	0.544452	0.45258
NEC.cluster.A	0.105594	0.516151	0.479138	0.715379	0.659183	0.718422	0.264066	0.591999	0.470971	0.720814	0.528011	0.451975	0.303182	0.896975	0.50816	0.576868	0.26981	0.78035	0.455943	0.492856	0.431458	0.469166	0.448249
NEC.cluster.A	0.219944	0.454	0.563335	0.648219	0.608178	0.580327	0.303037	0.647137	0.659937	0.676649	0.77805	0.596205	0.386292	0.838607	0.507593	0.63028	0.382067	0.7902	0.59633	0.555167	0.497955	0.515229	0.482778
NEC.cluster.A	0.234825	0.538928	0.517295	0.690805	0.558954	0.668482	0.290263	0.635947	0.520915	0.672137	0.552317	0.390538	0.337515	0.839868	0.495335	0.60843	0.311936	0.777242	0.42414	0.482839	0.461663	0.456971	0.388092
NEC.cluster.A	0.0913882	0.47067	0.445882	0.642951	0.633241	0.671687	0.153066	0.622826	0.474921	0.695769	0.603279	0.406278	0.271349	0.774451	0.469875	0.573389	0.332607	0.752045	0.369108	0.483789	0.459111	0.497274	0.400126
NEC.cluster.A	0.128454	0.473868	0.524397	0.695872	0.569799	0.640534	0.223197	0.620628	0.497674	0.71073	0.568011	0.440659	0.331558	0.836963	0.477624	0.586156	0.237849	0.738662	0.449536	0.519627	0.479134	0.464708	0.427804
NEC.cluster.A	0.135602	0.377685	0.542911	0.673565	0.51697	0.648192	0.275197	0.635194	0.564631	0.708932	0.709315	0.431787	0.413242	0.845271	0.509109	0.611134	0.244289	0.822288	0.506681	0.543965	0.519251	0.390539	0.374478
NEC.cluster.A	0.25907	0.646332	0.653518	0.750329	0.6325	0.574406	0.136437	0.672187	0.639636	0.724821	0.748735	0.539417	0.584199	0.781958	0.558234	0.628525	0.20242	0.76378	0.544326	0.558803	0.515165	0.438438	0.427164
NEC.cluster.A	0.337413	0.521872	0.661569	0.693832	0.592274	0.614237	0.299214	0.59801	0.55939	0.728386	0.601256	0.465196	0.448668	0.843269	0.514096	0.674362	0.24519	0.77398	0.533736	0.522089	0.507092	0.529051	0.484096
NEC.cluster.A	0.272798	0.472979	0.530273	0.756533	0.609636	0.641531	0.202965	0.62061	0.506441	0.6835	0.58996	0.470658	0.335391	0.822323	0.518772	0.644844	0.291411	0.809707	0.499997	0.522896	0.490657	0.49882	0.415174
NEC.cluster.A	0.210783	0.533021	0.444211	0.68854	0.575389	0.661136	0.23013	0.563172	0.481668	0.728639	0.604764	0.410179	0.33836	0.826726	0.501487	0.618894	0.378756	0.778573	0.363732	0.51063	0.451927	0.379052	0.410279
NEC.cluster.A	0.280931	0.464976	0.526485	0.685213	0.545168	0.626609	0.24525	0.638841	0.582912	0.664492	0.592645	0.44396	0.361061	0.757462	0.512724	0.606638	0.191434	0.762543	0.4921	0.52842	0.479183	0.481202	0.407086
NEC.cluster.A	0.142864	0.433019	0.432719	0.643116	0.554139	0.61648	0.193849	0.599103	0.511002	0.668533	0.495499	0.431212	0.305017	0.805125	0.523637	0.587231	0.147637	0.755111	0.418731	0.497625	0.428013	0.40476	0.453963
NEC.cluster.A	0.223133	0.463584	0.556284	0.681934	0.595351	0.667194	0.280093	0.618521	0.581447	0.650462	0.606023	0.473272	0.36798	0.815856	0.538399	0.612182	0.36634	0.818282	0.494539	0.516528	0.473853	0.510943	0.459418
NEC.cluster.A	0.193342	0.481442	0.582251	0.699727	0.641678	0.662851	0.240707	0.616861	0.563888	0.698875	0.714525	0.520417	0.446906	0.809062	0.597623	0.63863	0.362188	0.788365	0.581141	0.548442	0.532449	0.455113	0.427991
NEC.cluster.A	0.307765	0.605469	0.559375	0.73987	0.575561	0.731688	0.393087	0.557536	0.52704	0.750521	0.607811	0.429497	0.429009	0.812088	0.584558	0.636024	0.332709	0.793358	0.466167	0.527443	0.532349	0.466512	0.414994
NEC.cluster.A	0.207776	0.444557	0.481954	0.679084	0.589081	0.652176	0.280587	0.57442	0.515629	0.714744	0.583637	0.414989	0.27989	0.781154	0.535393	0.590815	0.270893	0.77665	0.399455	0.489302	0.456553	0.479898	0.393892
NEC.cluster.A	0.166087	0.45348	0.558548	0.676441	0.616129	0.58761	0.239116	0.685574	0.666129	0.694561	0.628252	0.442604	0.360547	0.790477	0.504026	0.570225	0.0821538	0.748355	0.567297	0.562832	0.475875	0.480162	0.508812
NEC.cluster.A	0.116282	0.513524	0.462299	0.70477	0.656164	0.730003	0.276294	0.599198	0.471272	0.734365	0.522945	0.45001	0.309128	0.895531	0.484182	0.588711	0.209611	0.786582	0.432433	0.516488	0.435483	0.488336	0.423487
NEC.cluster.A	0.145871	0.552667	0.519747	0.693678	0.586361	0.61944	0.170735	0.647054	0.568946	0.668906	0.602865	0.441971	0.309269	0.784878	0.510808	0.619198	0.293721	0.759781	0.462117	0.520242	0.47356	0.524397	0.453482
NEC.cluster.A	0.170958	0.495715	0.540145	0.708465	0.629596	0.625423	0.351614	0.642668	0.542472	0.712789	0.55324	0.478593	0.352018	0.811581	0.483975	0.628733	0.352662	0.771687	0.517913	0.502024	0.527722	0.492398	0.442869
NEC.cluster.A	0.197725	0.365714	0.46466	0.62233	0.546097	0.636663	0.307853	0.606645	0.558662	0.711946	0.510483	0.381413	0.357397	0.75637	0.526223	0.569466	0.128497	0.751194	0.349808	0.535414	0.436537	0.478787	0.46292
NEC.cluster.A	0.163429	0.438228	0.471615	0.635079	0.580754	0.610258	0.213104	0.654087	0.572841	0.665994	0.519771	0.400254	0.333195	0.792759	0.457366	0.559657	0.136374	0.739437	0.425508	0.506236	0.481325	0.487977	0.517861
NEC.cluster.A	0.167034	0.580539	0.55734	0.724341	0.557598	0.56846	0.114261	0.641809	0.509587	0.693293	0.552692	0.428253	0.308626	0.786091	0.454421	0.540334	0.334832	0.751415	0.405862	0.506357	0.457958	0.400638	0.481045
NEC.cluster.A	0.224391	0.499395	0.620933	0.696191	0.603043	0.642394	0.317493	0.625703	0.487677	0.69722	0.54617	0.372417	0.399982	0.775987	0.460084	0.520063	0.152873	0.7533	0.442141	0.51564	0.489628	0.536481	0.471887
NEC.cluster.A	0.123355	0.462703	0.483372	0.654906	0.579721	0.588882	0.29022	0.644959	0.607291	0.671827	0.544894	0.434774	0.315653	0.776377	0.45047	0.585679	0.0996039	0.749617	0.486482	0.552034	0.484516	0.486464	0.485334
NEC.cluster.A	0.1559	0.36848	0.469961	0.646471	0.583925	0.660132	0.174524	0.62079	0.452586	0.67165	0.509891	0.408269	0.327658	0.81372	0.454638	0.627021	0.386333	0.791749	0.448489	0.465021	0.482308	0.531012	0.415411
NEC.cluster.A	0.0915452	0.511324	0.496769	0.695482	0.598965	0.533912	0.120548	0.671048	0.544081	0.702733	0.540663	0.464648	0.375651	0.762211	0.46785	0.572224	0.276558	0.733499	0.467555	0.516765	0.427073	0.472557	0.492363
NEC.cluster.A	0.155094	0.542091	0.453843	0.679038	0.572457	0.638412	0.243157	0.590314	0.491285	0.646238	0.55455	0.39	0.303799	0.803371	0.461197	0.62781	0.390026	0.759183	0.366917	0.470833	0.442681	0.422317	0.519013
NEC.cluster.A	0.272625	0.563747	0.503842	0.714946	0.619031	0.628213	0.271091	0.571878	0.506362	0.729959	0.571776	0.394231	0.352601	0.850726	0.506463	0.613234	0.358337	0.76201	0.415622	0.515538	0.426197	0.422086	0.475775
NEC.cluster.A	0.153837	0.493792	0.489914	0.617904	0.587912	0.63134	0.205668	0.630063	0.514716	0.683824	0.536239	0.417105	0.321105	0.765591	0.424467	0.623695	0.290009	0.760928	0.34304	0.446756	0.480331	0.51562	0.498277
NEC.cluster.A	0.118445	0.449387	0.456903	0.658067	0.591842	0.659482	0.28043	0.651289	0.43228	0.709059	0.500312	0.324741	0.270578	0.756328	0.479519	0.524103	0.110294	0.734321	0.371758	0.516741	0.476126	0.490128	0.515706
NEC.cluster.A	0.140031	0.510256	0.501544	0.660996	0.611829	0.59237	0.251312	0.651932	0.528552	0.69631	0.564481	0.429127	0.402335	0.790765	0.495837	0.594519	0.255633	0.731484	0.478911	0.476059	0.492573	0.501337	0.429652
NEC.cluster.A	0.182807	0.489122	0.596297	0.65806	0.608275	0.614099	0.275641	0.630726	0.611897	0.674868	0.651621	0.4613	0.42412	0.794075	0.500533	0.651874	0.267359	0.803958	0.592798	0.563511	0.502099	0.462177	0.488511
NEC.cluster.A	0.123376	0.407712	0.470936	0.699898	0.603888	0.629746	0.209924	0.658407	0.546945	0.687509	0.532992	0.410626	0.329627	0.747453	0.496335	0.584905	0.117869	0.752557	0.45483	0.524918	0.492244	0.474795	0.439903
NEC.cluster.A	0.134661	0.399042	0.49102	0.593521	0.564368	0.667348	0.213918	0.656178	0.583577	0.679346	0.523666	0.370509	0.307567	0.82333	0.469893	0.559418	0.169071	0.737221	0.432326	0.47361	0.419396	0.498371	0.372113
NEC.cluster.A	0.135964	0.419372	0.477997	0.673882	0.614764	0.592624	0.248171	0.6702	0.537024	0.681292	0.559995	0.379408	0.275343	0.781817	0.440441	0.544813	0.0906948	0.741782	0.468681	0.531949	0.442933	0.506133	0.463874
NEC.cluster.A	0.152397	0.376075	0.433967	0.637352	0.627023	0.593867	0.253371	0.633079	0.505727	0.6572	0.469664	0.335011	0.247816	0.787912	0.439655	0.564859	0.122348	0.729928	0.431741	0.499296	0.467393	0.493739	0.472013
NEC.cluster.A	0.177507	0.330789	0.463582	0.651033	0.558622	0.663262	0.262487	0.571556	0.509602	0.698824	0.544256	0.398535	0.253894	0.792557	0.469587	0.603178	0.207984	0.728001	0.389516	0.462779	0.456442	0.520195	0.389715
NEC.cluster.A	0.136444	0.509043	0.513956	0.674111	0.604734	0.552412	0.152384	0.622774	0.493915	0.698263	0.519183	0.451026	0.363098	0.839404	0.450574	0.549437	0.14066	0.742397	0.388146	0.483069	0.424556	0.460626	0.455064
NEC.cluster.A	0.30621	0.599221	0.703356	0.743648	0.640896	0.636335	0.19038	0.659754	0.703557	0.705222	0.782244	0.554101	0.462188	0.791469	0.521489	0.64224	0.31217	0.785343	0.593055	0.611802	0.524565	0.50106	0.454246
NEC.cluster.A	0.117692	0.486503	0.555621	0.682966	0.579489	0.515686	0.0915552	0.674476	0.591245	0.704968	0.624891	0.525111	0.339398	0.822783	0.50852	0.593825	0.176376	0.757572	0.492994	0.54764	0.482647	0.460782	0.45312
NEC.cluster.A	0.231093	0.542449	0.622278	0.723964	0.599865	0.638919	0.134762	0.607782	0.652112	0.726363	0.762988	0.555305	0.444	0.841965	0.584621	0.652564	0.25952	0.813018	0.561938	0.59013	0.533696	0.463015	0.404024
NEC.cluster.A	0.0764254	0.511427	0.457742	0.664133	0.600319	0.623177	0.167531	0.632489	0.435764	0.663417	0.552996	0.455289	0.282539	0.797714	0.445394	0.581311	0.274925	0.742156	0.436682	0.487553	0.45681	0.436204	0.420934
NEC.cluster.A	0.251937	0.593822	0.68424	0.67824	0.606535	0.623045	0.191063	0.644644	0.631114	0.688922	0.692382	0.506899	0.358988	0.828193	0.521556	0.610578	0.220837	0.777255	0.52854	0.508033	0.505428	0.485967	0.429211
NEC.cluster.A	0.359527	0.568784	0.469865	0.694396	0.621555	0.717058	0.393302	0.61194	0.434733	0.75918	0.647058	0.445042	0.388439	0.745167	0.533192	0.586644	0.365003	0.775457	0.429899	0.523006	0.459772	0.512238	0.473397
NEC.cluster.A	0.125756	0.379142	0.483101	0.636142	0.613512	0.525075	0.21908	0.658905	0.485303	0.685265	0.483639	0.371337	0.267545	0.800047	0.435172	0.54232	0.0723199	0.747819	0.43862	0.524845	0.458382	0.465212	0.477115
NEC.cluster.A	0.198328	0.524492	0.494334	0.713761	0.608275	0.601297	0.228081	0.608312	0.569011	0.635376	0.59729	0.483072	0.33837	0.786976	0.514551	0.643388	0.209466	0.780735	0.493542	0.516532	0.509018	0.521833	0.444793
NEC.cluster.A	0.243003	0.593253	0.667815	0.69936	0.620838	0.592732	0.269627	0.651956	0.650844	0.671994	0.733602	0.531298	0.388825	0.847406	0.531673	0.637902	0.263392	0.799482	0.585135	0.531449	0.536195	0.504695	0.476613
NEC.cluster.A	0.138394	0.433588	0.479979	0.690602	0.633628	0.623153	0.232072	0.623358	0.498613	0.69941	0.595219	0.454714	0.361988	0.788653	0.482668	0.585782	0.249061	0.731053	0.50681	0.526364	0.442661	0.561329	0.379984
NEC.cluster.A	0.212916	0.441644	0.454299	0.63015	0.581629	0.688531	0.358703	0.588888	0.511906	0.715512	0.567477	0.400464	0.380637	0.779353	0.514573	0.566741	0.352086	0.729834	0.309527	0.48432	0.410395	0.446638	0.485123
NEC.cluster.A	0.192611	0.469217	0.547829	0.667462	0.582224	0.525237	0.188861	0.6375	0.599471	0.678967	0.62109	0.460238	0.349787	0.775063	0.487756	0.581342	0.182478	0.727094	0.522074	0.516421	0.450468	0.36989	0.459178
NEC.cluster.A	0.150673	0.470627	0.529838	0.680334	0.567815	0.592873	0.185687	0.596396	0.677782	0.684656	0.60393	0.485133	0.389043	0.801182	0.499534	0.605526	0.266185	0.760976	0.56365	0.517572	0.475592	0.503463	0.402226
NEC.cluster.A	0.137606	0.366315	0.481066	0.64282	0.574744	0.608101	0.217531	0.652876	0.464085	0.657309	0.4444	0.395682	0.272023	0.74221	0.384191	0.560882	0.130374	0.700675	0.414184	0.522629	0.452001	0.49811	0.433156
NEC.cluster.A	0.0867337	0.434946	0.473164	0.660502	0.637054	0.605368	0.209416	0.640261	0.514803	0.71107	0.474203	0.428314	0.319309	0.851635	0.455463	0.578519	0.171527	0.745851	0.489366	0.468979	0.434067	0.517489	0.388833
NEC.cluster.A	0.249486	0.515723	0.507348	0.714089	0.609129	0.632386	0.244033	0.600024	0.54183	0.724101	0.679763	0.477665	0.391999	0.837211	0.528991	0.611497	0.276934	0.760334	0.518697	0.494721	0.524548	0.481231	0.421809
NEC.cluster.A	0.121317	0.462294	0.51904	0.714852	0.615314	0.647984	0.286921	0.720989	0.568727	0.720596	0.623739	0.396062	0.381014	0.79952	0.508436	0.5294	0.0660253	0.800636	0.53616	0.547818	0.497856	0.389239	0.405819
NEC.cluster.A	0.227977	0.506251	0.461577	0.708879	0.588743	0.674163	0.321402	0.639207	0.49059	0.724269	0.617038	0.406289	0.376701	0.807467	0.565668	0.590625	0.0705301	0.77427	0.534253	0.56279	0.483458	0.441623	0.427381
NEC.cluster.A	0.127457	0.347574	0.457112	0.610144	0.595024	0.615648	0.280813	0.658599	0.55834	0.678437	0.501947	0.36213	0.329388	0.762131	0.399691	0.55622	0.0687917	0.732783	0.476625	0.582228	0.440981	0.485853	0.449489
NEC.cluster.A	0.278692	0.574599	0.615585	0.738667	0.613737	0.582004	0.205935	0.639084	0.5007	0.708492	0.579298	0.448831	0.334314	0.80309	0.48338	0.646586	0.273175	0.797308	0.454912	0.520509	0.456984	0.507134	0.409148
NEC.cluster.A	0.215926	0.532838	0.491651	0.730699	0.590927	0.667114	0.379614	0.562229	0.60819	0.716792	0.652503	0.504993	0.442512	0.867673	0.526801	0.634942	0.435507	0.794067	0.554515	0.511201	0.513729	0.516648	0.462744
NEC.cluster.A	0.22758	0.449441	0.487923	0.670216	0.602304	0.605382	0.151679	0.614664	0.518956	0.708003	0.60503	0.423818	0.267335	0.86162	0.402376	0.58526	0.320022	0.730902	0.441834	0.457196	0.476993	0.496629	0.459926
NEC.cluster.A	0.174772	0.512578	0.509757	0.646563	0.597659	0.632591	0.209571	0.596557	0.567544	0.719135	0.643874	0.454656	0.330471	0.85609	0.517694	0.611205	0.228405	0.772786	0.497737	0.515932	0.464906	0.461196	0.436863
NEC.cluster.A	0.271301	0.655949	0.642444	0.736057	0.572497	0.628309	0.157835	0.617277	0.60987	0.717978	0.781013	0.50795	0.377767	0.784781	0.577075	0.624291	0.29601	0.773454	0.53053	0.51324	0.49177	0.467794	0.548525
NEC.cluster.A	0.173018	0.410291	0.547045	0.643721	0.618044	0.698226	0.159274	0.595608	0.473783	0.722041	0.623709	0.39913	0.393183	0.825091	0.46832	0.581602	0.326032	0.771073	0.486485	0.518742	0.49639	0.517042	0.421484
NEC.cluster.A	0.253931	0.549885	0.525954	0.729167	0.609659	0.64497	0.178706	0.629927	0.569093	0.72876	0.663124	0.516358	0.377606	0.808725	0.563045	0.65875	0.285737	0.769256	0.563214	0.540215	0.500581	0.526991	0.445557
NEC.cluster.A	0.197465	0.492546	0.567795	0.681873	0.611111	0.558449	0.21192	0.714431	0.603654	0.691205	0.630822	0.434244	0.404653	0.757815	0.468529	0.538137	0.0846273	0.710602	0.471402	0.584537	0.470816	0.419443	0.465589
NEC.cluster.A	0.239534	0.595238	0.633736	0.721968	0.581348	0.606805	0.200723	0.665757	0.564268	0.709301	0.564345	0.404163	0.374795	0.795736	0.456407	0.589944	0.0883272	0.747595	0.458987	0.57322	0.486247	0.394884	0.488854
NEC.cluster.A	0.230028	0.43516	0.562704	0.670395	0.523774	0.638407	0.253231	0.647188	0.609072	0.698929	0.655993	0.44063	0.40561	0.806328	0.505578	0.5837	0.106729	0.765595	0.519278	0.546998	0.492613	0.445665	0.453297
NEC.cluster.A	0.373601	0.595561	0.609119	0.702672	0.624933	0.619387	0.278246	0.645646	0.685763	0.735488	0.758546	0.54407	0.471318	0.882169	0.562796	0.639777	0.336949	0.795158	0.589457	0.501492	0.545782	0.502524	0.480893
NEC.cluster.A	0.224279	0.509325	0.597752	0.69655	0.632457	0.646056	0.31341	0.640774	0.675613	0.738677	0.759951	0.561418	0.513651	0.894043	0.536742	0.652057	0.28003	0.789002	0.652981	0.528852	0.538754	0.516222	0.451605
NEC.cluster.A	0.327078	0.612627	0.621228	0.713773	0.602708	0.641911	0.134332	0.618247	0.628742	0.689904	0.650268	0.533836	0.310366	0.811752	0.542803	0.589328	0.234349	0.760869	0.46096	0.515329	0.473	0.468005	0.427515
NEC.cluster.A	0.243896	0.633986	0.580964	0.688684	0.588743	0.614434	0.226036	0.619104	0.607932	0.677767	0.71985	0.504084	0.301952	0.800566	0.475416	0.621745	0.368666	0.767984	0.536447	0.531725	0.460666	0.437851	0.507724
NEC.cluster.A	0.182987	0.530546	0.564812	0.703006	0.610657	0.641473	0.302309	0.661702	0.610092	0.72679	0.676412	0.503089	0.445673	0.789034	0.529735	0.646471	0.332335	0.773693	0.581491	0.562921	0.504895	0.517372	0.444654
NEC.cluster.A	0.310021	0.498388	0.605978	0.708526	0.57993	0.619447	0.289922	0.606816	0.606093	0.690954	0.722705	0.52194	0.471123	0.879014	0.543417	0.642624	0.304143	0.814284	0.596306	0.546784	0.533945	0.52498	0.442474
NEC.cluster.A	0.215915	0.419928	0.604019	0.666901	0.558112	0.628663	0.263588	0.699834	0.54337	0.700132	0.633822	0.384127	0.409063	0.752292	0.418019	0.48779	0.13105	0.729725	0.518194	0.564135	0.491158	0.502379	0.472448
NEC.cluster.A	0.162639	0.406006	0.495366	0.619897	0.571589	0.614974	0.22691	0.584396	0.497007	0.666761	0.551212	0.428474	0.327319	0.796173	0.481021	0.661899	0.239466	0.732171	0.429505	0.469664	0.438059	0.525698	0.440917
NEC.cluster.A	0.187909	0.486257	0.566022	0.707501	0.606282	0.631631	0.148165	0.65386	0.624785	0.725417	0.765248	0.486451	0.358588	0.778834	0.522123	0.584532	0.255232	0.76211	0.519743	0.567078	0.484142	0.469896	0.416295
NEC.cluster.A	0.104096	0.482999	0.476445	0.678561	0.601723	0.702156	0.175946	0.622783	0.521016	0.678946	0.564051	0.456844	0.332869	0.810544	0.442879	0.611391	0.169081	0.799245	0.374122	0.477169	0.430882	0.386985	0.485563
NEC.cluster.A	0.320038	0.546144	0.610657	0.701425	0.603112	0.627386	0.321035	0.634928	0.710906	0.692114	0.68124	0.52941	0.428649	0.846138	0.543413	0.683012	0.332146	0.771893	0.620023	0.555117	0.505905	0.520245	0.439513
NEC.cluster.A	0.177363	0.321148	0.503926	0.68126	0.611784	0.630475	0.175762	0.65179	0.55753	0.68384	0.486036	0.365917	0.318033	0.712654	0.446621	0.559469	0.13814	0.706017	0.46436	0.527268	0.445018	0.508122	0.490255
NEC.cluster.A	0.214932	0.588883	0.63667	0.711858	0.605398	0.605099	0.205452	0.611626	0.547576	0.665421	0.682049	0.416317	0.321046	0.776935	0.457541	0.591851	0.247502	0.831398	0.451587	0.534237	0.488979	0.541324	0.463537
NEC.cluster.A	0.13543	0.379972	0.500472	0.696375	0.636834	0.634004	0.185201	0.61814	0.432194	0.66914	0.505069	0.38616	0.257697	0.839665	0.438359	0.602247	0.209606	0.742965	0.433949	0.442564	0.436899	0.545314	0.397466
NEC.cluster.A	0.201703	0.470642	0.476729	0.730013	0.594227	0.701887	0.271923	0.592329	0.503602	0.687711	0.634867	0.479526	0.37307	0.802361	0.549476	0.641239	0.374663	0.805199	0.476383	0.524261	0.485432	0.518303	0.417428
NEC.cluster.A	0.254488	0.549203	0.636596	0.663403	0.594082	0.645252	0.282241	0.606962	0.664186	0.715888	0.75865	0.467097	0.482573	0.802827	0.577606	0.637843	0.332748	0.793247	0.579218	0.526961	0.569265	0.509118	0.458816
NEC.cluster.A	0.162247	0.502803	0.511962	0.733538	0.627091	0.672766	0.245365	0.620581	0.638111	0.683942	0.547475	0.389616	0.314317	0.803884	0.450957	0.624925	0.37479	0.793741	0.45345	0.553645	0.430673	0.542778	0.44495
NEC.cluster.A	0.189927	0.588418	0.535783	0.715709	0.605277	0.655758	0.195445	0.635338	0.535801	0.698054	0.645924	0.468727	0.348725	0.789037	0.505475	0.605464	0.288397	0.736915	0.469318	0.524202	0.482536	0.445726	0.480391
NEC.cluster.A	0.184463	0.490649	0.47683	0.682867	0.611329	0.626553	0.235471	0.614631	0.518173	0.64591	0.577015	0.470413	0.333247	0.859684	0.548712	0.60404	0.226281	0.781157	0.498146	0.494174	0.46298	0.482207	0.403544
NEC.cluster.A	0.141134	0.314274	0.485581	0.667151	0.589052	0.602419	0.224888	0.666347	0.498925	0.667963	0.4812	0.380193	0.323943	0.751339	0.441837	0.519776	0.0884255	0.727407	0.395676	0.549937	0.457382	0.529286	0.415829
NEC.cluster.A	0.123574	0.411691	0.469827	0.668572	0.600664	0.609773	0.173892	0.585183	0.484031	0.678898	0.559196	0.420207	0.319571	0.831176	0.459678	0.565829	0.352215	0.739632	0.407348	0.482262	0.45403	0.488635	0.446704
NEC.cluster.A	0.13883	0.440046	0.468448	0.648051	0.549201	0.575334	0.180078	0.61058	0.572829	0.690131	0.581134	0.457983	0.354845	0.803449	0.492714	0.602749	0.185147	0.753428	0.490977	0.503022	0.46317	0.501997	0.395027
NEC.cluster.A	0.123788	0.51127	0.454299	0.696743	0.591176	0.636943	0.122127	0.6817	0.551934	0.648691	0.56701	0.394262	0.334566	0.809314	0.447123	0.538001	0.254266	0.774266	0.363102	0.489808	0.442205	0.463276	0.546763
NEC.cluster.A	0.139115	0.47674	0.469624	0.651446	0.596364	0.633804	0.147308	0.573863	0.448621	0.721746	0.58068	0.481586	0.334281	0.799437	0.470096	0.550835	0.254561	0.72293	0.424199	0.49101	0.404722	0.413437	0.414289
NEC.cluster.A	0.241449	0.622501	0.66303	0.704891	0.639278	0.652656	0.266402	0.61635	0.684911	0.667652	0.729265	0.537089	0.376462	0.820396	0.537078	0.634759	0.177932	0.782216	0.573118	0.569219	0.518955	0.492289	0.424681
NEC.cluster.A	0.320211	0.621401	0.704254	0.710106	0.591505	0.66204	0.214225	0.611474	0.669232	0.731703	0.7666	0.544656	0.434166	0.83265	0.549225	0.679671	0.244138	0.794182	0.568078	0.559204	0.525349	0.443825	0.443706
NEC.cluster.A	0.122688	0.572091	0.548382	0.677059	0.62014	0.631569	0.12395	0.64166	0.580056	0.651859	0.562755	0.471205	0.296212	0.790816	0.502644	0.535561	0.171879	0.763421	0.483012	0.502372	0.461902	0.514571	0.471135
NEC.cluster.A	0.187401	0.538111	0.604292	0.72422	0.606351	0.587425	0.171829	0.65748	0.575353	0.715572	0.619345	0.443244	0.340994	0.809052	0.529739	0.577035	0.103567	0.749642	0.494879	0.54657	0.462527	0.435771	0.513206
NEC.cluster.A	0.184035	0.519926	0.54798	0.660273	0.596124	0.622346	0.155539	0.66226	0.514659	0.674717	0.620021	0.369432	0.313692	0.780083	0.511912	0.576078	0.213866	0.765134	0.399902	0.471041	0.488024	0.522434	0.456929
NEC.cluster.A	0.11474	0.534007	0.484087	0.634647	0.630491	0.626938	0.181845	0.619117	0.505366	0.68201	0.542942	0.46008	0.322013	0.779031	0.503641	0.618469	0.242952	0.724187	0.422604	0.467829	0.437337	0.444559	0.462356
NEC.cluster.A	0.206909	0.520128	0.464762	0.740745	0.593721	0.667538	0.213315	0.587103	0.547294	0.691004	0.612176	0.446947	0.397796	0.812989	0.546105	0.604648	0.315489	0.79946	0.44877	0.476954	0.458463	0.426047	0.412129
NEC.cluster.A	0.100361	0.393366	0.432425	0.680808	0.564871	0.610223	0.179064	0.641743	0.559065	0.732558	0.551593	0.398133	0.275916	0.81557	0.491192	0.550066	0.206906	0.740026	0.372825	0.46961	0.46076	0.484291	0.377491
NEC.cluster.A	0.168441	0.38624	0.425079	0.726166	0.603536	0.639282	0.286763	0.600233	0.514926	0.695811	0.621001	0.441759	0.284491	0.775012	0.56463	0.63477	0.331655	0.81234	0.406782	0.510726	0.448394	0.494093	0.424808
NEC.cluster.A	0.230591	0.618485	0.559248	0.676522	0.613392	0.622811	0.160502	0.62385	0.57009	0.673489	0.609378	0.484239	0.376981	0.767235	0.532367	0.649146	0.209182	0.748757	0.46688	0.545555	0.482017	0.388958	0.492535
NEC.cluster.A	0.247044	0.447596	0.593669	0.739143	0.619792	0.636613	0.244115	0.646541	0.569377	0.679877	0.675203	0.486988	0.33835	0.818586	0.537687	0.579113	0.211022	0.770873	0.544064	0.534997	0.49311	0.504956	0.457012
NEC.cluster.A	0.254371	0.634967	0.603087	0.744246	0.614374	0.696466	0.199408	0.645265	0.709553	0.71303	0.719467	0.550989	0.456426	0.833613	0.562198	0.654737	0.25734	0.804071	0.578151	0.576494	0.550198	0.561533	0.469466
NEC.cluster.A	0.143507	0.282159	0.449117	0.665399	0.608294	0.604124	0.217946	0.659207	0.483714	0.700081	0.469462	0.370881	0.2696	0.748763	0.46156	0.582665	0.15611	0.71699	0.394487	0.525986	0.423147	0.464009	0.425303
NEC.cluster.A	0.207374	0.426398	0.490949	0.71698	0.594036	0.593697	0.16094	0.611007	0.527104	0.695047	0.576164	0.413764	0.299381	0.81468	0.511458	0.594368	0.279251	0.754943	0.500828	0.491868	0.445512	0.480218	0.419999
NEC.cluster.A	0.288051	0.498293	0.574937	0.69904	0.579547	0.584171	0.277985	0.626322	0.614995	0.676108	0.598487	0.428304	0.334291	0.829453	0.458069	0.603778	0.364046	0.778647	0.457001	0.487426	0.521083	0.555198	0.461677
NEC.cluster.A	0.364416	0.614642	0.658564	0.749322	0.572225	0.621358	0.225368	0.61876	0.64466	0.699084	0.765784	0.497239	0.413035	0.795143	0.529717	0.615175	0.323218	0.832826	0.5829	0.56448	0.513175	0.532344	0.434512
NEC.cluster.A	0.203915	0.412857	0.472073	0.725878	0.588844	0.597666	0.21641	0.605591	0.584238	0.669268	0.575157	0.452753	0.272051	0.817565	0.470805	0.586937	0.301106	0.734929	0.5013	0.493701	0.447602	0.492015	0.377762
NEC.cluster.A	0.102204	0.387276	0.464614	0.649808	0.639161	0.582827	0.207055	0.632779	0.503023	0.69579	0.486462	0.35811	0.292226	0.786146	0.461052	0.514053	0.0508749	0.761007	0.349802	0.494034	0.444188	0.418021	0.463774
NEC.cluster.A	0.380432	0.664072	0.796922	0.722077	0.644511	0.537052	0.259879	0.69165	0.789804	0.722908	0.759841	0.534139	0.398289	0.791279	0.533549	0.576962	0.10876	0.79448	0.564711	0.594384	0.544996	0.468135	0.540498
NEC.cluster.A	0.144446	0.426159	0.448351	0.559311	0.543066	0.643803	0.21408	0.606119	0.509682	0.661656	0.459936	0.320375	0.255383	0.76208	0.441751	0.549876	0.0645555	0.717736	0.382006	0.494801	0.410824	0.447919	0.520274
NEC.cluster.A	0.225741	0.47708	0.480006	0.675665	0.596679	0.592148	0.281172	0.565988	0.574204	0.716978	0.586395	0.442414	0.295895	0.81585	0.438623	0.605571	0.387578	0.756272	0.455478	0.481728	0.508941	0.559157	0.479132
NEC.cluster.A	0.32136	0.590782	0.582037	0.723256	0.571888	0.647023	0.278166	0.625069	0.548337	0.674208	0.639417	0.470181	0.355059	0.849265	0.503132	0.619745	0.339406	0.784925	0.496608	0.525235	0.459692	0.508359	0.468385
NEC.cluster.A	0.0898304	0.504209	0.50588	0.695715	0.545039	0.655446	0.0821376	0.596699	0.440157	0.672763	0.587435	0.437325	0.27917	0.842354	0.54464	0.578033	0.0943343	0.761977	0.393698	0.507929	0.442982	0.46087	0.423822
NEC.cluster.A	0.30855	0.535956	0.636232	0.734426	0.59191	0.61777	0.246213	0.678124	0.652185	0.674867	0.643817	0.517715	0.401959	0.838577	0.494221	0.638163	0.268347	0.807416	0.58667	0.555862	0.491683	0.518263	0.456034
NEC.cluster.A	0.10075	0.341291	0.452186	0.650528	0.522291	0.610445	0.135344	0.627135	0.523282	0.617363	0.494168	0.441725	0.246118	0.775328	0.459439	0.608942	0.253753	0.727909	0.340188	0.457418	0.359089	0.35713	0.414424
NEC.cluster.A	0.114474	0.436842	0.42275	0.643882	0.597872	0.568465	0.203629	0.633182	0.447308	0.683275	0.399858	0.399555	0.25886	0.798509	0.459775	0.538045	0.0253104	0.757055	0.387892	0.523043	0.454168	0.514269	0.501121
NEC.cluster.A	0.387047	0.598086	0.670894	0.727346	0.575556	0.603391	0.336276	0.633091	0.760009	0.675718	0.763695	0.577848	0.429474	0.863204	0.534263	0.654044	0.36396	0.778436	0.630062	0.571494	0.534065	0.520346	0.549554
NEC.cluster.A	0.148079	0.374542	0.476234	0.607078	0.591644	0.613641	0.207623	0.587654	0.479956	0.599739	0.611274	0.473386	0.327537	0.854516	0.471344	0.594465	0.258625	0.737024	0.486478	0.495841	0.515215	0.490013	0.359922
NEC.cluster.A	0.10018	0.431237	0.425403	0.648754	0.535023	0.606388	0.255003	0.592944	0.420683	0.697597	0.453935	0.349341	0.208524	0.715241	0.429594	0.550207	0.158654	0.698419	0.325414	0.508145	0.408182	0.494861	0.432731
NEC.cluster.A	0.118299	0.324262	0.469162	0.590302	0.581861	0.598716	0.219874	0.595287	0.515907	0.637451	0.510264	0.333687	0.240224	0.757677	0.416968	0.581279	0.205919	0.749366	0.342868	0.483569	0.430789	0.494836	0.432008
NEC.cluster.A	0.225644	0.527517	0.527439	0.797925	0.627817	0.635292	0.1573	0.64067	0.706701	0.717802	0.730001	0.580583	0.488732	0.875843	0.616042	0.661183	0.190092	0.804888	0.614269	0.584586	0.52513	0.504118	0.431847
NEC.cluster.A	0.208333	0.494379	0.638339	0.702805	0.636018	0.593064	0.196613	0.656627	0.654907	0.679171	0.565773	0.424021	0.406158	0.828567	0.469782	0.614681	0.156515	0.753051	0.512753	0.570496	0.492354	0.460098	0.423737
NEC.cluster.A	0.168551	0.461416	0.485652	0.652649	0.603808	0.6149	0.306378	0.628798	0.636949	0.652747	0.52675	0.438254	0.34821	0.812335	0.457412	0.620531	0.321334	0.792334	0.551846	0.489735	0.466777	0.51464	0.520936
NEC.cluster.A	0.139443	0.583658	0.526968	0.692328	0.658388	0.606153	0.246805	0.667499	0.51392	0.675766	0.505494	0.359596	0.29038	0.761586	0.486112	0.53519	0.159012	0.74022	0.425894	0.544591	0.474553	0.485114	0.478682
NEC.cluster.A	0.180734	0.410422	0.493057	0.676467	0.580562	0.613931	0.242347	0.629722	0.43629	0.66127	0.606071	0.42864	0.30608	0.862227	0.494465	0.59249	0.224574	0.705441	0.402361	0.469412	0.472245	0.552357	0.347729
NEC.cluster.A	0.179259	0.567036	0.606476	0.701646	0.589093	0.616734	0.257904	0.655004	0.691178	0.715738	0.614014	0.494856	0.348499	0.780108	0.500306	0.537538	0.0987703	0.73262	0.496549	0.565783	0.492927	0.456433	0.476571
NEC.cluster.A	0.285183	0.573942	0.754675	0.782749	0.594688	0.604469	0.228014	0.68275	0.73803	0.697971	0.728282	0.49229	0.403832	0.811446	0.505336	0.59237	0.165289	0.75378	0.530482	0.576837	0.529557	0.484994	0.470658
NEC.cluster.A	0.232939	0.499147	0.570267	0.736971	0.537832	0.604837	0.272922	0.603956	0.570823	0.662914	0.643233	0.480554	0.33754	0.843456	0.501803	0.578483	0.40749	0.779624	0.481232	0.504154	0.485984	0.592964	0.463887
NEC.cluster.A	0.429492	0.540246	0.636269	0.734521	0.578722	0.602503	0.275956	0.623402	0.569049	0.680255	0.630465	0.440327	0.300893	0.791192	0.474008	0.562536	0.0406575	0.75952	0.441363	0.569852	0.512009	0.483702	0.463161
NEC.cluster.A	0.327056	0.58221	0.637811	0.756271	0.609382	0.580889	0.174306	0.639728	0.702196	0.709088	0.701597	0.5529	0.462999	0.81204	0.504937	0.641775	0.354883	0.796596	0.597912	0.559135	0.495815	0.480881	0.49673
NEC.cluster.A	0.250677	0.605867	0.605622	0.767781	0.611589	0.600053	0.286665	0.663582	0.695866	0.727301	0.793632	0.591151	0.554955	0.86177	0.5947	0.649893	0.50267	0.821325	0.655905	0.595526	0.544314	0.529374	0.532371
NEC.cluster.A	0.247461	0.447628	0.629414	0.740335	0.595869	0.604098	0.202522	0.644985	0.643085	0.668495	0.614062	0.498749	0.371	0.835788	0.509095	0.633675	0.322752	0.779955	0.545502	0.516769	0.48745	0.521755	0.400338
NEC.cluster.A	0.617722	0.663714	0.799402	0.739366	0.599922	0.674853	0.235823	0.63587	0.623641	0.679615	0.722558	0.477962	0.396819	0.826849	0.569109	0.6254	0.268071	0.79159	0.561953	0.578648	0.579667	0.48097	0.463634
NEC.cluster.A	0.119083	0.490481	0.491083	0.678382	0.584052	0.520766	0.213307	0.636244	0.506877	0.656718	0.528099	0.455642	0.333513	0.759895	0.476393	0.597071	0.306216	0.750093	0.411226	0.466014	0.446237	0.44462	0.465748
NEC.cluster.A	0.142218	0.338555	0.482373	0.605511	0.592459	0.621832	0.23398	0.675713	0.463382	0.683921	0.458562	0.354521	0.265975	0.774686	0.438567	0.534527	0.0446785	0.720744	0.40564	0.533227	0.459803	0.428376	0.419984
NEC.cluster.A	0.194958	0.506897	0.528861	0.673235	0.57668	0.622042	0.242555	0.63846	0.539703	0.691902	0.552397	0.438468	0.292906	0.810249	0.476612	0.588373	0.282899	0.800334	0.428977	0.496608	0.437463	0.489361	0.450748
NEC.cluster.A	0.176137	0.479713	0.515382	0.690573	0.595123	0.589017	0.291677	0.603877	0.501696	0.68299	0.62187	0.460322	0.307934	0.847	0.465541	0.598145	0.344759	0.746206	0.48052	0.521254	0.491145	0.526884	0.405243
NEC.cluster.A	0.287757	0.525223	0.565612	0.718224	0.595159	0.67538	0.246395	0.607566	0.568888	0.688728	0.703876	0.508628	0.387965	0.801705	0.588732	0.635744	0.319909	0.826495	0.508047	0.545328	0.519026	0.439791	0.422096
NEC.cluster.A	0.107126	0.492864	0.427949	0.67346	0.602287	0.53895	0.202535	0.597895	0.429075	0.719444	0.469222	0.439055	0.268502	0.805487	0.431559	0.564989	0.34448	0.743713	0.332359	0.490473	0.453625	0.469965	0.507061
NEC.cluster.A	0.174275	0.394671	0.474094	0.709162	0.592254	0.593096	0.192072	0.578859	0.48146	0.666144	0.632358	0.503661	0.278722	0.832587	0.421504	0.595818	0.371403	0.74876	0.456644	0.467013	0.470172	0.552271	0.381906
NEC.cluster.A	0.27851	0.481344	0.630619	0.725033	0.627656	0.685361	0.237215	0.656698	0.54472	0.679999	0.717293	0.522717	0.46651	0.822703	0.572439	0.656015	0.373401	0.782958	0.536103	0.555428	0.537132	0.497376	0.439058
NEC.cluster.A	0.112674	0.398024	0.406693	0.643138	0.618785	0.612973	0.32977	0.587882	0.56741	0.689792	0.52899	0.45994	0.343519	0.812401	0.476952	0.649276	0.314915	0.750976	0.469797	0.502367	0.464102	0.521736	0.490669
NEC.cluster.A	0.0893577	0.472109	0.439999	0.713124	0.62431	0.635887	0.18769	0.628548	0.590339	0.708705	0.55864	0.438349	0.305675	0.79662	0.507901	0.591111	0.251255	0.772676	0.491075	0.510561	0.425733	0.521335	0.44064
NEC.cluster.A	0.278436	0.644968	0.706155	0.766896	0.577736	0.550473	0.178852	0.678071	0.642998	0.698594	0.7224	0.526193	0.385671	0.809071	0.541354	0.633033	0.306213	0.777027	0.542269	0.577635	0.508373	0.484426	0.445392
NEC.cluster.A	0.0920268	0.521119	0.514206	0.691151	0.599449	0.669167	0.187082	0.644559	0.624138	0.672536	0.607084	0.463292	0.328315	0.825174	0.523592	0.622338	0.251535	0.775959	0.527478	0.519062	0.43642	0.570776	0.492801
NEC.cluster.A	0.232734	0.517775	0.571006	0.68547	0.575808	0.636716	0.169303	0.605364	0.595842	0.664703	0.603608	0.461422	0.365179	0.806877	0.490406	0.591571	0.209098	0.768626	0.411945	0.518833	0.447711	0.36674	0.481332
NEC.cluster.A	0.218927	0.550526	0.549031	0.652943	0.571986	0.602621	0.193726	0.610827	0.472928	0.681362	0.505079	0.41994	0.328029	0.793829	0.454818	0.586818	0.255698	0.74791	0.399704	0.480242	0.437372	0.494737	0.467654
NEC.cluster.A	0.182424	0.290872	0.447178	0.590237	0.553674	0.676118	0.123296	0.615291	0.462222	0.67107	0.52788	0.412322	0.352397	0.815755	0.455643	0.607175	0.297906	0.768122	0.412321	0.462867	0.510906	0.538746	0.407185
NEC.cluster.A	0.0845097	0.467368	0.459086	0.632759	0.642061	0.60742	0.284563	0.662728	0.526473	0.685765	0.463106	0.399594	0.261871	0.790327	0.463444	0.536802	0.12029	0.702964	0.433409	0.522854	0.457272	0.484515	0.541323
NEC.cluster.A	0.138132	0.32085	0.441598	0.624963	0.59983	0.598534	0.301381	0.618938	0.486496	0.690825	0.441784	0.348389	0.281829	0.748688	0.45456	0.533251	0.0573077	0.711836	0.370409	0.503425	0.426247	0.494158	0.416577
NEC.cluster.A	0.300465	0.674136	0.653762	0.795456	0.653889	0.612952	0.288482	0.635543	0.673161	0.707631	0.798095	0.562397	0.57594	0.806468	0.607545	0.652436	0.383105	0.84023	0.617003	0.609353	0.543023	0.460985	0.477501
NEC.cluster.A	0.157885	0.480294	0.611221	0.682865	0.615708	0.635674	0.263787	0.651911	0.569601	0.681929	0.591949	0.478164	0.336933	0.783204	0.540568	0.614441	0.264513	0.770895	0.472077	0.529226	0.470506	0.519422	0.431476
NEC.cluster.A	0.507321	0.71092	0.783446	0.818241	0.604407	0.656484	0.320281	0.665955	0.753682	0.720233	0.884201	0.604715	0.530193	0.847628	0.608783	0.682081	0.439422	0.813613	0.645261	0.65387	0.580186	0.481005	0.442501
NEC.cluster.A	0.17255	0.543032	0.553488	0.753321	0.621403	0.632984	0.195072	0.635578	0.646802	0.702137	0.638106	0.483247	0.418155	0.822455	0.543908	0.624889	0.305778	0.799387	0.497519	0.551098	0.485048	0.526273	0.423072
NEC.cluster.A	0.0915626	0.428623	0.544238	0.656299	0.65919	0.669649	0.259638	0.587572	0.502598	0.66877	0.561393	0.43018	0.356934	0.811755	0.450526	0.561445	0.30058	0.795277	0.526374	0.499596	0.445433	0.516207	0.412228
NEC.cluster.A	0.264979	0.589221	0.671071	0.743511	0.634451	0.667093	0.153312	0.656383	0.696419	0.701105	0.747747	0.530472	0.437124	0.842538	0.561593	0.617442	0.304315	0.797979	0.612346	0.56127	0.531597	0.484422	0.490681
NEC.cluster.A	0.276134	0.610347	0.622687	0.763025	0.58844	0.656112	0.224433	0.620283	0.702684	0.700335	0.699377	0.484361	0.353635	0.830117	0.522085	0.612974	0.340033	0.804767	0.531636	0.558926	0.510589	0.556206	0.442301
NEC.cluster.A	0.13229	0.435176	0.453166	0.663206	0.529242	0.616909	0.25263	0.620357	0.497	0.690338	0.534233	0.374466	0.243519	0.734971	0.467411	0.507995	0.131564	0.664525	0.369811	0.48362	0.410426	0.51571	0.448041
NEC.cluster.A	0.15842	0.540436	0.475625	0.729834	0.597024	0.599508	0.298842	0.606187	0.48987	0.690453	0.679874	0.478263	0.352417	0.883702	0.5102	0.57203	0.401109	0.770377	0.46663	0.54063	0.486088	0.55127	0.440508
NEC.cluster.A	0.231337	0.406451	0.525353	0.642855	0.64854	0.616539	0.195564	0.650477	0.54574	0.690043	0.514799	0.378831	0.316712	0.774857	0.478613	0.504879	0.0746089	0.754015	0.432886	0.468334	0.460083	0.529353	0.490962
NEC.cluster.A	0.112526	0.400595	0.463898	0.621209	0.613276	0.570956	0.25973	0.669757	0.453855	0.671793	0.431346	0.377883	0.244004	0.74644	0.451155	0.533142	0.0820223	0.714536	0.385735	0.500193	0.410418	0.465472	0.478368
NEC.cluster.A	0.198337	0.435499	0.521095	0.71683	0.582238	0.672422	0.174545	0.667236	0.625501	0.712769	0.651451	0.509673	0.424111	0.840976	0.555387	0.640088	0.279059	0.800227	0.601017	0.527212	0.522241	0.509926	0.434122
NEC.cluster.A	0.104945	0.424787	0.464496	0.688122	0.574857	0.514072	0.152871	0.656884	0.477026	0.657962	0.544482	0.454808	0.296186	0.806125	0.46216	0.606601	0.262156	0.724329	0.404157	0.483963	0.419023	0.365103	0.487307
NEC.cluster.A	0.541968	0.658521	0.736933	0.746108	0.569247	0.618259	0.305203	0.615764	0.723319	0.712947	0.759279	0.521115	0.430149	0.863212	0.544557	0.6861	0.295404	0.789852	0.637163	0.573269	0.562396	0.531499	0.529383
NEC.cluster.A	0.155075	0.488747	0.537588	0.710924	0.541527	0.604556	0.309153	0.594754	0.533872	0.692225	0.686817	0.501587	0.359477	0.8575	0.490544	0.586526	0.490318	0.778598	0.524762	0.510085	0.471423	0.559566	0.478506
NEC.cluster.A	0.0716116	0.496738	0.423265	0.65953	0.538393	0.607241	0.193351	0.647593	0.535781	0.681344	0.619897	0.425139	0.387875	0.74633	0.535508	0.597934	0.227727	0.758237	0.456837	0.550376	0.429501	0.482887	0.479411
NEC.cluster.A	0.17551	0.460043	0.563784	0.723689	0.605759	0.645946	0.250999	0.661392	0.608838	0.72018	0.665516	0.554978	0.475182	0.832453	0.585032	0.639194	0.284739	0.794595	0.594661	0.592195	0.530077	0.543155	0.439518
NEC.cluster.A	0.244997	0.554774	0.584579	0.754697	0.63379	0.621745	0.166371	0.634438	0.64436	0.677653	0.575313	0.520295	0.45926	0.772705	0.501864	0.608305	0.27172	0.776353	0.490638	0.517164	0.477952	0.404393	0.401751
NEC.cluster.A	0.136796	0.447756	0.440679	0.711714	0.544877	0.666541	0.136261	0.61714	0.623408	0.679297	0.59132	0.472463	0.360344	0.825941	0.524636	0.651839	0.241832	0.777571	0.556869	0.516779	0.472673	0.536999	0.454753
NEC.cluster.A	0.187643	0.408779	0.506062	0.708463	0.577711	0.59085	0.292008	0.60397	0.604344	0.687369	0.634281	0.472326	0.375996	0.870394	0.462666	0.603884	0.373088	0.762033	0.507966	0.529492	0.506263	0.537509	0.463965
NEC.cluster.A	0.226986	0.525319	0.511395	0.759218	0.678655	0.650308	0.197617	0.616493	0.671286	0.719848	0.678089	0.505451	0.419845	0.834701	0.551874	0.632751	0.272198	0.813618	0.579742	0.548183	0.504357	0.512434	0.408143
NEC.cluster.A	0.0884383	0.403172	0.43042	0.700445	0.599097	0.63932	0.208203	0.656884	0.619103	0.694947	0.548185	0.423435	0.256779	0.796243	0.436913	0.563859	0.21871	0.735418	0.411867	0.497585	0.418469	0.465672	0.423074
NEC.cluster.A	0.296466	0.490653	0.636185	0.745033	0.612452	0.629173	0.288879	0.63977	0.56861	0.704471	0.739579	0.519582	0.468699	0.858276	0.552228	0.634416	0.30079	0.810289	0.565949	0.541999	0.508244	0.51606	0.433376
NEC.cluster.A	0.235749	0.584076	0.600912	0.729833	0.6095	0.661792	0.237287	0.629297	0.648	0.703526	0.724597	0.517985	0.474025	0.816208	0.609503	0.661703	0.302174	0.818391	0.586049	0.583087	0.550356	0.490044	0.456046
NEC.cluster.A	0.193191	0.60413	0.516357	0.696875	0.629332	0.629498	0.205015	0.662839	0.640329	0.724224	0.675288	0.482069	0.343372	0.790496	0.527186	0.621416	0.236323	0.761907	0.558325	0.526337	0.466463	0.508486	0.521753
NEC.cluster.A	0.330979	0.520797	0.582879	0.705529	0.607785	0.658751	0.273726	0.597274	0.517493	0.658896	0.819414	0.464203	0.329707	0.834383	0.539538	0.600884	0.362315	0.809484	0.446379	0.56693	0.536603	0.504814	0.420086
NEC.cluster.A	0.188757	0.522217	0.528587	0.737187	0.609611	0.626262	0.180072	0.583681	0.567659	0.670047	0.583732	0.430312	0.423695	0.818885	0.529023	0.61498	0.243558	0.787431	0.459733	0.518301	0.472229	0.481873	0.388677
NEC.cluster.A	0.291182	0.542672	0.595779	0.757582	0.551761	0.691023	0.201392	0.567241	0.579279	0.71056	0.757562	0.471076	0.335401	0.801917	0.568505	0.626521	0.154608	0.802355	0.491745	0.565223	0.567867	0.415836	0.406291
NEC.cluster.A	0.204647	0.591557	0.496848	0.675995	0.575121	0.662417	0.205695	0.574969	0.513592	0.66547	0.552966	0.415664	0.346949	0.760371	0.532972	0.649631	0.231421	0.767889	0.395909	0.499133	0.441665	0.470902	0.479312
NEC.cluster.A	0.20162	0.565768	0.630727	0.685691	0.639782	0.620752	0.253661	0.640848	0.586446	0.694159	0.58258	0.422929	0.315379	0.805568	0.486499	0.614412	0.264417	0.77811	0.484332	0.508212	0.487175	0.513438	0.436664
NEC.cluster.A	0.188881	0.577073	0.691459	0.741205	0.613376	0.685074	0.277237	0.671595	0.691585	0.696235	0.75772	0.540545	0.496302	0.804822	0.585946	0.662704	0.378339	0.81676	0.542252	0.603987	0.543494	0.488839	0.45574
NEC.cluster.A	0.192201	0.461046	0.517277	0.755867	0.514121	0.616834	0.278345	0.580343	0.578664	0.738855	0.635029	0.498034	0.316002	0.864823	0.50967	0.592831	0.347707	0.734147	0.508339	0.506139	0.508283	0.570269	0.444839
NEC.cluster.A	0.153593	0.439213	0.523503	0.682146	0.642773	0.643397	0.287178	0.660719	0.628903	0.693142	0.614199	0.426613	0.483993	0.782089	0.529376	0.591878	0.147508	0.74751	0.520871	0.5967	0.472116	0.530892	0.473285
NEC.cluster.A	0.221667	0.351592	0.578306	0.619806	0.608674	0.62213	0.27883	0.606508	0.531872	0.68165	0.618982	0.531157	0.352811	0.864942	0.455632	0.619898	0.332681	0.7418	0.506333	0.512499	0.500033	0.546736	0.468828
NEC.cluster.A	0.0702716	0.338029	0.420713	0.590269	0.57524	0.625875	0.255174	0.612192	0.482949	0.683948	0.459796	0.331843	0.268817	0.743664	0.419379	0.5736	0.0362016	0.724501	0.42174	0.503974	0.408407	0.463948	0.441967
NEC.cluster.A	0.387935	0.657427	0.814057	0.759554	0.604322	0.668186	0.303785	0.704566	0.681002	0.687123	0.769459	0.492519	0.424682	0.866052	0.511606	0.608117	0.337111	0.76177	0.554084	0.575862	0.582439	0.536402	0.469114
NEC.cluster.A	0.124296	0.380509	0.435334	0.622255	0.58107	0.619234	0.251157	0.640739	0.551225	0.694451	0.497846	0.381193	0.262078	0.798304	0.452965	0.536889	0.0796801	0.685764	0.427828	0.497632	0.415221	0.478888	0.431976
NEC.cluster.A	0.196761	0.527208	0.553844	0.665348	0.603128	0.680117	0.177399	0.617516	0.53499	0.678056	0.675717	0.412629	0.416346	0.846521	0.497515	0.611764	0.305857	0.780062	0.419381	0.496166	0.499563	0.463142	0.43895
NEC.cluster.A	0.111184	0.477512	0.497656	0.679842	0.569553	0.542861	0.154932	0.653032	0.50598	0.704231	0.468493	0.373955	0.262101	0.781729	0.405125	0.51876	0.196214	0.68989	0.375143	0.47344	0.399143	0.376734	0.49204
NEC.cluster.A	0.219951	0.516649	0.613849	0.742721	0.580701	0.618146	0.155197	0.691884	0.629616	0.686889	0.634476	0.512719	0.36424	0.809968	0.540856	0.603162	0.309104	0.784924	0.52414	0.554595	0.48048	0.5203	0.469052
NEC.cluster.A	0.14824	0.359751	0.554757	0.657144	0.609817	0.601447	0.245873	0.612299	0.562777	0.689346	0.517451	0.399563	0.323725	0.784829	0.449369	0.561226	0.0758554	0.793182	0.448481	0.547268	0.473021	0.476849	0.488459
NEC.cluster.A	0.106156	0.392909	0.496316	0.647411	0.625492	0.590598	0.189741	0.636707	0.48672	0.645045	0.491962	0.379343	0.214337	0.755384	0.410023	0.613449	0.216078	0.742878	0.336335	0.44362	0.433192	0.452151	0.41482
NEC.cluster.A	0.093538	0.33301	0.420561	0.590672	0.591565	0.624258	0.198145	0.631016	0.550885	0.673795	0.473609	0.350479	0.283673	0.724306	0.473236	0.590302	0.257714	0.732182	0.413577	0.458774	0.430901	0.536355	0.469648
NEC.cluster.A	0.28514	0.58355	0.600037	0.756407	0.598918	0.635715	0.218406	0.624992	0.696818	0.684376	0.743437	0.492634	0.501164	0.827233	0.570139	0.630306	0.376627	0.835918	0.598332	0.583834	0.5295	0.527983	0.425079
NEC.cluster.A	0.361878	0.574159	0.70693	0.705764	0.569352	0.61174	0.119853	0.63681	0.63732	0.682949	0.680811	0.43856	0.349051	0.827479	0.502873	0.595677	0.250384	0.786962	0.465377	0.56364	0.515832	0.341505	0.45298
NEC.cluster.A	0.20218	0.487541	0.512561	0.684866	0.621375	0.609305	0.279152	0.640588	0.63646	0.708308	0.656141	0.455033	0.45133	0.800767	0.529752	0.612462	0.331821	0.783195	0.594762	0.534178	0.501508	0.542748	0.462274
NEC.cluster.A	0.290055	0.596961	0.529586	0.76251	0.635399	0.678539	0.313248	0.607301	0.657244	0.699579	0.694051	0.493439	0.40903	0.797785	0.573247	0.651789	0.264982	0.778341	0.53301	0.548496	0.511615	0.511859	0.477122
NEC.cluster.A	0.0725724	0.365283	0.438565	0.628591	0.573169	0.617535	0.196309	0.655346	0.51602	0.718212	0.517563	0.338722	0.269594	0.749149	0.438168	0.544797	0.121977	0.73346	0.389994	0.509608	0.449302	0.445833	0.48052
NEC.cluster.A	0.165014	0.441212	0.578529	0.657726	0.597385	0.659988	0.285439	0.683596	0.583816	0.692256	0.674455	0.491878	0.388054	0.802572	0.52751	0.609036	0.314239	0.737823	0.509132	0.566408	0.469291	0.46583	0.438851
NEC.cluster.A	0.176268	0.503955	0.527684	0.743903	0.599648	0.581949	0.299262	0.644669	0.584592	0.689624	0.700359	0.548509	0.40694	0.854185	0.492716	0.638381	0.37185	0.799944	0.619373	0.522245	0.480841	0.479639	0.494657
NEC.cluster.A	0.121822	0.615228	0.586881	0.797681	0.640471	0.630983	0.265871	0.594957	0.711243	0.714524	0.711481	0.492434	0.426666	0.803547	0.506268	0.635697	0.321436	0.830214	0.523217	0.551801	0.498562	0.503508	0.491475
NEC.cluster.A	0.134052	0.593733	0.556219	0.765065	0.648269	0.67143	0.221883	0.635102	0.67905	0.692885	0.706304	0.489942	0.457532	0.81475	0.541758	0.688356	0.352977	0.849873	0.600683	0.536143	0.488102	0.536846	0.516518
NEC.cluster.A	0.175405	0.468629	0.540912	0.713628	0.620995	0.639531	0.234482	0.612172	0.589782	0.705778	0.712175	0.489509	0.448224	0.840862	0.516938	0.63455	0.297265	0.790411	0.482194	0.522292	0.498846	0.481252	0.42895
NEC.cluster.A	0.128025	0.382028	0.51009	0.655341	0.609598	0.639605	0.219339	0.657836	0.468101	0.68448	0.512055	0.358802	0.298488	0.786355	0.454352	0.545045	0.0979122	0.743532	0.406654	0.517538	0.455461	0.430484	0.450847
NEC.cluster.A	0.37516	0.630441	0.720042	0.753473	0.607571	0.620985	0.255744	0.676038	0.714048	0.708761	0.728951	0.513767	0.458944	0.827861	0.540232	0.617904	0.15261	0.796164	0.607417	0.640894	0.514577	0.512742	0.487446
NEC.cluster.A	0.134333	0.504225	0.473451	0.687821	0.64608	0.66635	0.220805	0.619259	0.545963	0.637218	0.538631	0.468121	0.375189	0.77617	0.453005	0.626324	0.303868	0.788052	0.398447	0.500438	0.443204	0.532582	0.47024
NEC.cluster.A	0.125027	0.461818	0.527947	0.694294	0.623942	0.628771	0.178185	0.633807	0.525558	0.70074	0.540764	0.388388	0.270088	0.815464	0.479414	0.581954	0.280082	0.758653	0.343277	0.490616	0.468733	0.516065	0.491604
NEC.cluster.A	0.238943	0.54301	0.664476	0.767921	0.64942	0.708633	0.291348	0.684859	0.659161	0.703033	0.740733	0.593047	0.468431	0.834882	0.615817	0.693005	0.348474	0.809597	0.627276	0.625158	0.549814	0.430261	0.446727
NEC.cluster.A	0.128248	0.401447	0.450502	0.649869	0.540064	0.573781	0.224516	0.629279	0.511191	0.683322	0.511766	0.356837	0.294724	0.774152	0.446714	0.554955	0.121646	0.722151	0.429886	0.487448	0.439524	0.465492	0.437441
NEC.cluster.A	0.125355	0.350983	0.469308	0.653683	0.56289	0.623816	0.197874	0.648119	0.537375	0.690196	0.507866	0.402437	0.282244	0.795731	0.458125	0.593022	0.245713	0.748469	0.425742	0.486781	0.425396	0.517424	0.396895
NEC.cluster.A	0.264367	0.596911	0.65445	0.771596	0.617377	0.648434	0.24251	0.636347	0.644912	0.723802	0.79161	0.557533	0.491402	0.8132	0.591793	0.652788	0.387742	0.801887	0.646827	0.594175	0.552416	0.520671	0.406248
NEC.cluster.A	0.130544	0.566957	0.493201	0.745358	0.544289	0.644324	0.282534	0.645375	0.579991	0.675573	0.599223	0.523518	0.413862	0.808212	0.464105	0.623491	0.350543	0.785947	0.509978	0.500315	0.479219	0.526727	0.505141
NEC.cluster.A	0.0913463	0.381784	0.475077	0.660541	0.568309	0.616358	0.211827	0.623451	0.423227	0.653785	0.474975	0.329381	0.231767	0.773467	0.449479	0.534764	0.105906	0.704264	0.34201	0.480476	0.395627	0.48248	0.411273
NEC.cluster.A	0.0864193	0.44971	0.520469	0.701873	0.586729	0.641364	0.235894	0.623628	0.556706	0.698561	0.603137	0.409687	0.336532	0.803193	0.507483	0.600922	0.290384	0.782061	0.43377	0.485421	0.463961	0.49851	0.415456
NEC.cluster.A	0.284014	0.408941	0.599787	0.657455	0.586986	0.644195	0.311768	0.649418	0.458724	0.65972	0.59042	0.415423	0.334131	0.817929	0.485409	0.548296	0.168693	0.703893	0.417973	0.52649	0.479392	0.391514	0.402484
NEC.cluster.A	0.204237	0.398295	0.547397	0.633533	0.611788	0.624989	0.247665	0.640133	0.457702	0.673275	0.539677	0.348216	0.322442	0.780821	0.43435	0.52183	0.11383	0.703431	0.417802	0.540656	0.45982	0.533884	0.392254
NEC.cluster.A	0.183562	0.466738	0.559354	0.673455	0.558782	0.601742	0.327442	0.625627	0.491885	0.671312	0.549672	0.347597	0.289653	0.76969	0.447289	0.549127	0.213202	0.710256	0.381263	0.538064	0.442303	0.473668	0.444475
NEC.cluster.A	0.351025	0.483343	0.658095	0.675698	0.613416	0.631415	0.225322	0.670826	0.614744	0.663927	0.621127	0.49328	0.362282	0.826237	0.486347	0.624829	0.206319	0.758311	0.505711	0.552533	0.505426	0.520638	0.456578
NEC.cluster.A	0.105149	0.459339	0.515837	0.647681	0.626084	0.58261	0.195803	0.688675	0.479422	0.709536	0.521915	0.440464	0.270015	0.786837	0.500407	0.544807	0.101659	0.756954	0.471164	0.522737	0.433996	0.439249	0.450082
NEC.cluster.A	0.0529579	0.407786	0.512221	0.607115	0.600492	0.655777	0.162342	0.636665	0.43984	0.661236	0.568222	0.317851	0.25502	0.781163	0.438576	0.596857	0.168383	0.791437	0.392961	0.475845	0.435579	0.500061	0.453689
NEC.cluster.A	0.185016	0.266357	0.493725	0.571925	0.589757	0.672847	0.254802	0.641981	0.331413	0.695658	0.577786	0.430022	0.37917	0.774801	0.424655	0.534808	0.16334	0.7116	0.449979	0.517289	0.459925	0.497488	0.382344
NEC.cluster.A	0.0992808	0.54597	0.498868	0.684613	0.607703	0.646284	0.140094	0.632407	0.520812	0.680236	0.643301	0.426914	0.288859	0.776349	0.454859	0.589897	0.227239	0.769282	0.428966	0.444832	0.452217	0.448924	0.469534
NEC.cluster.A	0.277843	0.57066	0.629844	0.771255	0.559778	0.591344	0.131642	0.583828	0.522336	0.640358	0.669242	0.421173	0.364271	0.813812	0.544114	0.643288	0.27029	0.810941	0.450515	0.535474	0.496192	0.378311	0.441622
NEC.cluster.A	0.142379	0.326499	0.42969	0.634203	0.578073	0.616617	0.253423	0.613378	0.474903	0.684971	0.467283	0.325555	0.283779	0.739933	0.451559	0.516222	0.0836147	0.724722	0.373332	0.481899	0.422354	0.498323	0.480703
NEC.cluster.A	0.341785	0.597641	0.715376	0.755556	0.559951	0.622756	0.188059	0.6692	0.691472	0.683433	0.662807	0.456623	0.379043	0.827436	0.489633	0.640963	0.326072	0.814192	0.56985	0.557413	0.524622	0.525718	0.420292
NEC.cluster.A	0.149769	0.454762	0.471506	0.64095	0.597432	0.652857	0.166625	0.597109	0.521722	0.659504	0.477047	0.473876	0.287442	0.787831	0.421505	0.577263	0.21547	0.772355	0.411862	0.495915	0.407291	0.408862	0.463858
NEC.cluster.A	0.195455	0.530345	0.52975	0.780795	0.57953	0.619906	0.268112	0.695815	0.636666	0.698607	0.689359	0.546782	0.411198	0.806816	0.500705	0.616011	0.36745	0.824183	0.560313	0.553939	0.505695	0.510472	0.458887
NEC.cluster.A	0.257088	0.584643	0.541867	0.807739	0.649777	0.649396	0.182695	0.6182	0.71168	0.720392	0.773818	0.549729	0.445993	0.807355	0.562505	0.635193	0.31619	0.812163	0.665847	0.582402	0.520721	0.500875	0.398288
NEC.cluster.A	0.140197	0.426925	0.460079	0.630904	0.563684	0.61045	0.28443	0.662279	0.491215	0.6798	0.514058	0.442693	0.271524	0.804024	0.434595	0.628383	0.257183	0.774265	0.388901	0.484268	0.424548	0.534084	0.481228
NEC.cluster.A	0.173545	0.653244	0.622526	0.695029	0.605597	0.623994	0.142008	0.605821	0.59215	0.704184	0.637189	0.518045	0.334861	0.799314	0.532839	0.566737	0.281909	0.75531	0.464001	0.504472	0.47574	0.462731	0.558655
NEC.cluster.A	0.267721	0.481517	0.677485	0.719574	0.613349	0.633294	0.218128	0.617644	0.586023	0.700451	0.713913	0.459535	0.392835	0.823156	0.513816	0.589405	0.291776	0.781926	0.508217	0.515788	0.501135	0.537157	0.403204
NEC.cluster.A	0.478773	0.511948	0.739972	0.716156	0.710002	0.692058	0.228979	0.652918	0.634164	0.691968	0.717136	0.594666	0.698887	0.847954	0.498098	0.585346	0.25339	0.784694	0.596718	0.587752	0.51444	0.399123	0.372616
NEC.cluster.A	0.194517	0.468357	0.581554	0.620284	0.627152	0.595111	0.177784	0.622089	0.548475	0.675	0.615301	0.44082	0.327696	0.797582	0.472262	0.632507	0.230324	0.734625	0.498962	0.499422	0.473487	0.536208	0.472513
NEC.cluster.A	0.282405	0.516128	0.574664	0.74735	0.632178	0.661244	0.226651	0.62076	0.639067	0.671709	0.708929	0.527753	0.409625	0.83649	0.541145	0.606846	0.259525	0.758316	0.528823	0.537993	0.500394	0.428281	0.379821
NEC.cluster.A	0.162089	0.482753	0.495248	0.70727	0.601303	0.656934	0.266646	0.622452	0.614087	0.680574	0.620705	0.46695	0.346009	0.81116	0.451055	0.593757	0.342758	0.77199	0.422216	0.50647	0.468001	0.487386	0.390891
NEC.cluster.A	0.217896	0.567861	0.624914	0.708131	0.646194	0.637673	0.206664	0.646222	0.655801	0.689598	0.644399	0.487608	0.344051	0.812681	0.531155	0.635286	0.301769	0.800722	0.491685	0.53253	0.488311	0.47732	0.406704
NEC.cluster.A	0.238523	0.528527	0.600413	0.671302	0.547037	0.622541	0.291215	0.644107	0.604836	0.684727	0.615606	0.407569	0.325656	0.793434	0.456685	0.566262	0.208378	0.733266	0.434487	0.521578	0.483108	0.463076	0.423937
NEC.cluster.A	0.16479	0.530815	0.487245	0.711776	0.599924	0.608036	0.253513	0.670962	0.599344	0.698911	0.613551	0.434366	0.332109	0.770811	0.471538	0.627969	0.228343	0.775042	0.458867	0.501437	0.470502	0.507288	0.493488
NEC.cluster.A	0.238089	0.497133	0.593818	0.717131	0.641467	0.597477	0.148021	0.637565	0.595044	0.672545	0.684212	0.519495	0.417974	0.798737	0.615161	0.632421	0.357768	0.82464	0.569191	0.56259	0.521577	0.439508	0.48157
NEC.cluster.A	0.245936	0.551791	0.585846	0.721697	0.592628	0.636299	0.288786	0.637775	0.674041	0.688103	0.711859	0.527854	0.495778	0.871326	0.578479	0.650483	0.292307	0.807631	0.634999	0.584581	0.503491	0.538575	0.486846
NEC.cluster.A	0.118071	0.401428	0.404739	0.687619	0.614886	0.705538	0.144274	0.562738	0.546055	0.659973	0.563411	0.460155	0.333908	0.81408	0.548876	0.611903	0.307203	0.781133	0.493444	0.520636	0.435545	0.513077	0.387244
NEC.cluster.A	0.226685	0.524135	0.62122	0.713489	0.590735	0.632905	0.291968	0.67448	0.637625	0.693481	0.734226	0.56271	0.419377	0.813638	0.556442	0.639197	0.294018	0.782787	0.56399	0.565909	0.518619	0.498234	0.442269
NEC.cluster.A	0.15932	0.496567	0.531481	0.648767	0.639019	0.655091	0.291052	0.619726	0.549646	0.734105	0.569579	0.497804	0.488686	0.82302	0.536108	0.638548	0.20906	0.761239	0.512341	0.515252	0.463656	0.483403	0.484396
NEC.cluster.A	0.0652533	0.472684	0.469766	0.743737	0.629539	0.649955	0.184954	0.598494	0.542845	0.746355	0.605151	0.394765	0.302269	0.816573	0.461283	0.566784	0.248493	0.80138	0.458673	0.49213	0.439811	0.478554	0.444072
NEC.cluster.A	0.210242	0.560092	0.544804	0.687736	0.618045	0.611278	0.292318	0.638256	0.69922	0.710206	0.723504	0.535708	0.40839	0.846339	0.539062	0.625623	0.368976	0.765907	0.627505	0.5576	0.513877	0.493909	0.541737
NEC.cluster.A	0.168407	0.613345	0.541764	0.704253	0.553374	0.595952	0.20805	0.63856	0.59901	0.650575	0.616328	0.492766	0.303693	0.826753	0.510574	0.60311	0.19784	0.748158	0.446282	0.492279	0.460346	0.49179	0.473063
NEC.cluster.A	0.272456	0.596137	0.609175	0.74376	0.615304	0.66522	0.315798	0.634494	0.656171	0.75661	0.834642	0.589747	0.550205	0.870857	0.604292	0.65948	0.47639	0.802941	0.670128	0.585213	0.575503	0.512753	0.509812
NEC.cluster.A	0.198213	0.589639	0.604608	0.711388	0.603228	0.587782	0.137374	0.62404	0.597837	0.677613	0.649921	0.504864	0.307017	0.808096	0.512286	0.586211	0.319469	0.772122	0.465424	0.492754	0.475464	0.395035	0.498807
NEC.cluster.A	0.116527	0.454828	0.467242	0.674126	0.609682	0.616641	0.195783	0.634436	0.452117	0.687437	0.53883	0.448172	0.345529	0.831178	0.460282	0.610384	0.243526	0.758723	0.424404	0.465094	0.442046	0.508221	0.463767
NEC.cluster.A	0.120783	0.36595	0.502577	0.658336	0.673835	0.651256	0.188431	0.583236	0.401904	0.675836	0.553614	0.396037	0.293349	0.871357	0.445994	0.559938	0.0344751	0.746428	0.341209	0.46964	0.438004	0.515943	0.399298
NEC.cluster.A	0.191838	0.42346	0.544399	0.695614	0.600928	0.631115	0.337986	0.650972	0.553954	0.699224	0.663798	0.443825	0.435256	0.806763	0.514199	0.586337	0.168021	0.745723	0.476588	0.562241	0.496755	0.515529	0.448076
NEC.cluster.A	0.200436	0.506373	0.583517	0.679815	0.586483	0.659736	0.249771	0.634851	0.501055	0.672137	0.646825	0.435921	0.352955	0.838574	0.461465	0.604201	0.259127	0.767034	0.414537	0.49661	0.473804	0.468143	0.48085
NEC.cluster.A	0.203738	0.519195	0.470231	0.801005	0.584901	0.629163	0.234806	0.616676	0.576778	0.719954	0.673541	0.500219	0.384966	0.850374	0.553834	0.637463	0.321328	0.813141	0.522875	0.562899	0.50304	0.507308	0.404334
NEC.cluster.A	0.221857	0.540541	0.598499	0.681815	0.612356	0.594821	0.156965	0.655003	0.587249	0.691533	0.718042	0.452143	0.423004	0.811602	0.500868	0.611327	0.347494	0.762745	0.517872	0.509241	0.488508	0.497902	0.454298
NEC.cluster.A	0.16806	0.545186	0.6204	0.724706	0.675861	0.60199	0.130476	0.61214	0.494327	0.668991	0.677783	0.455293	0.34255	0.83047	0.508842	0.579347	0.389204	0.813878	0.373494	0.463709	0.468742	0.458971	0.504014
NEC.cluster.A	0.244652	0.513221	0.558474	0.730845	0.60606	0.556074	0.216066	0.620293	0.580392	0.693815	0.626307	0.488388	0.414269	0.822883	0.53	0.584387	0.347311	0.777218	0.472387	0.528117	0.467349	0.379781	0.45836
NEC.cluster.A	0.18469	0.420109	0.463998	0.689369	0.57298	0.659458	0.192766	0.613318	0.4681	0.67816	0.484106	0.450451	0.27536	0.751264	0.475406	0.597011	0.252025	0.732395	0.361854	0.46708	0.449162	0.541267	0.407608
NEC.cluster.A	0.104012	0.373466	0.483694	0.604483	0.557562	0.558106	0.2957	0.641108	0.504169	0.693122	0.451505	0.358693	0.33119	0.775581	0.425357	0.556657	0.0470451	0.75156	0.394255	0.523352	0.446203	0.502222	0.5239
NEC.cluster.A	0.0921737	0.376545	0.464212	0.612106	0.544019	0.637965	0.284158	0.645721	0.479598	0.689204	0.46465	0.406319	0.263369	0.779727	0.474388	0.561915	0.195997	0.712245	0.380108	0.475117	0.400222	0.541165	0.398315
NEC.cluster.A	0.216078	0.450724	0.556473	0.67229	0.659086	0.627832	0.212362	0.652375	0.528849	0.697046	0.589741	0.442575	0.446083	0.783135	0.554246	0.549353	0.0444867	0.742001	0.460349	0.538169	0.481073	0.538804	0.467595
NEC.cluster.A	0.192922	0.498039	0.540639	0.705431	0.589144	0.643061	0.219492	0.604015	0.550739	0.693059	0.636985	0.491201	0.372893	0.821764	0.584133	0.585016	0.286505	0.74605	0.49838	0.524442	0.476519	0.474857	0.402633
NEC.cluster.A	0.109986	0.491813	0.451723	0.670612	0.627859	0.64774	0.278158	0.643909	0.452765	0.704796	0.625811	0.444325	0.316248	0.759037	0.546332	0.607154	0.295627	0.72083	0.408671	0.471327	0.435989	0.536798	0.497766
NEC.cluster.A	0.171566	0.459322	0.458372	0.702394	0.579636	0.602388	0.193278	0.619026	0.468638	0.683246	0.461379	0.450666	0.328509	0.811706	0.448558	0.620838	0.303453	0.733744	0.426078	0.490973	0.450674	0.494728	0.437282
NEC.cluster.A	0.203418	0.539163	0.505641	0.669588	0.55415	0.618976	0.300606	0.669314	0.564853	0.66793	0.610838	0.47546	0.401611	0.787554	0.518783	0.634858	0.310539	0.784879	0.489415	0.534457	0.451231	0.525438	0.506151
NEC.cluster.A	0.180488	0.427347	0.469958	0.679198	0.597328	0.635953	0.264335	0.641507	0.542845	0.687719	0.581884	0.444597	0.310334	0.853312	0.461003	0.627526	0.327005	0.781187	0.441524	0.507184	0.453035	0.520642	0.413949
NEC.cluster.A	0.147479	0.401542	0.504972	0.682826	0.558524	0.645066	0.235001	0.594931	0.532642	0.682215	0.545693	0.399515	0.271699	0.836526	0.441851	0.607467	0.213075	0.776099	0.484318	0.509071	0.456095	0.433741	0.420384
NEC.cluster.A	0.231057	0.57397	0.571151	0.754189	0.617605	0.614639	0.363081	0.641212	0.65965	0.726929	0.706947	0.497357	0.580768	0.811197	0.504148	0.60687	0.301083	0.786447	0.559821	0.591064	0.544473	0.495892	0.541705
NEC.cluster.A	0.127834	0.493032	0.501038	0.750071	0.621403	0.672725	0.165758	0.672387	0.631451	0.707718	0.811464	0.521205	0.384369	0.830746	0.531912	0.598235	0.287863	0.785895	0.549667	0.537647	0.493976	0.504116	0.44755
NEC.cluster.A	0.282507	0.558933	0.739564	0.668114	0.61904	0.568338	0.210112	0.68933	0.636867	0.704049	0.747516	0.501411	0.438473	0.809872	0.530374	0.568074	0.110355	0.75835	0.579998	0.575185	0.5238	0.492564	0.47083
NEC.cluster.A	0.190831	0.443173	0.497508	0.654842	0.581941	0.492429	0.246452	0.653314	0.592843	0.718292	0.507502	0.358947	0.360592	0.804592	0.446191	0.531391	0.0906606	0.785825	0.42474	0.559954	0.425549	0.375977	0.487298
NEC.cluster.A	0.229621	0.473498	0.564291	0.704466	0.580094	0.659517	0.185412	0.587806	0.582839	0.675544	0.661723	0.504067	0.405034	0.842356	0.531813	0.583293	0.235864	0.754947	0.502291	0.519042	0.488201	0.488982	0.34593
NEC.cluster.A	0.153922	0.481876	0.557718	0.674271	0.572284	0.644274	0.236102	0.642016	0.477142	0.692015	0.503394	0.351351	0.282465	0.80446	0.424007	0.569483	0.254762	0.766182	0.385331	0.493393	0.432235	0.468914	0.448247
NEC.cluster.A	0.114208	0.571459	0.616672	0.743349	0.624521	0.602589	0.197856	0.62518	0.639702	0.713983	0.768352	0.465001	0.356231	0.822733	0.510052	0.632558	0.331022	0.792315	0.551087	0.521774	0.477181	0.525702	0.408248
NEC.cluster.A	0.172135	0.389564	0.521632	0.634306	0.55412	0.600879	0.245858	0.620381	0.55732	0.71888	0.548204	0.455725	0.300685	0.824015	0.433389	0.615551	0.304352	0.766537	0.563418	0.498675	0.493396	0.450108	0.428839
NEC.cluster.A	0.145218	0.475997	0.524917	0.693479	0.577895	0.622227	0.186844	0.624977	0.497484	0.703017	0.621082	0.475126	0.387975	0.799781	0.535257	0.55055	0.303975	0.73954	0.429832	0.490664	0.489601	0.527259	0.397648
NEC.cluster.A	0.156611	0.330393	0.463254	0.642488	0.6092	0.602827	0.212627	0.60507	0.499984	0.684668	0.445904	0.411284	0.254128	0.847545	0.479075	0.589832	0.314201	0.767916	0.408319	0.456878	0.410856	0.523136	0.45639
NEC.cluster.A	0.184825	0.49429	0.562097	0.624731	0.572835	0.631028	0.243137	0.622724	0.480484	0.636832	0.594803	0.400366	0.314366	0.841912	0.429276	0.613987	0.243709	0.706984	0.441502	0.450694	0.45768	0.548994	0.394412
NEC.cluster.A	0.281345	0.468925	0.719098	0.638707	0.623131	0.653036	0.267398	0.609618	0.52626	0.69843	0.676231	0.517807	0.587327	0.81302	0.579918	0.578426	0.095975	0.805186	0.502802	0.608443	0.495756	0.388781	0.476412
NEC.cluster.A	0.243989	0.549428	0.564105	0.703639	0.647454	0.684649	0.170409	0.628489	0.490793	0.696519	0.730796	0.451611	0.334578	0.826014	0.469302	0.579396	0.349677	0.758735	0.389445	0.50209	0.431436	0.417575	0.395931
NEC.cluster.A	0.198495	0.393961	0.48551	0.641266	0.620638	0.616423	0.243256	0.630569	0.435549	0.704076	0.510737	0.362653	0.339293	0.805634	0.449601	0.531049	0.0422543	0.737994	0.395496	0.525088	0.46036	0.502361	0.464037
NEC.cluster.A	0.251996	0.499463	0.642354	0.674977	0.648076	0.68968	0.150126	0.58403	0.54543	0.705184	0.740117	0.443208	0.376263	0.821299	0.487387	0.583564	0.27538	0.784892	0.487456	0.524318	0.499597	0.374841	0.413552
NEC.cluster.A	0.175869	0.528227	0.599579	0.744769	0.621695	0.667544	0.282832	0.592491	0.591212	0.681377	0.639023	0.455351	0.435871	0.821731	0.567031	0.629565	0.28427	0.818795	0.564427	0.539543	0.514904	0.462542	0.471744
NEC.cluster.A	0.113036	0.343662	0.466711	0.671436	0.602082	0.58292	0.292219	0.629443	0.499308	0.713939	0.479893	0.351496	0.294738	0.778092	0.471812	0.51695	0.051346	0.763581	0.430204	0.533693	0.445996	0.491007	0.474106
NEC.cluster.A	0.189952	0.56978	0.56761	0.734625	0.599087	0.569116	0.230809	0.654329	0.550127	0.677112	0.67118	0.446576	0.31861	0.8021	0.502174	0.584628	0.197513	0.778334	0.487188	0.547468	0.494274	0.500643	0.469999
NEC.cluster.A	0.283909	0.522188	0.62081	0.716268	0.598583	0.61992	0.300942	0.657736	0.655361	0.704891	0.642897	0.492838	0.377755	0.833579	0.510944	0.632819	0.241923	0.767968	0.586368	0.56469	0.522091	0.52081	0.460175
NEC.cluster.A	0.0947863	0.367536	0.456539	0.66491	0.555718	0.631244	0.200332	0.651861	0.528742	0.66127	0.566327	0.437574	0.278396	0.820375	0.451766	0.622591	0.243254	0.722267	0.461646	0.500343	0.45664	0.541618	0.435703
NEC.cluster.A	0.179138	0.477324	0.493115	0.756577	0.600091	0.624126	0.268955	0.646662	0.536725	0.707046	0.618007	0.470564	0.366201	0.811611	0.498081	0.626615	0.421846	0.799057	0.480177	0.526415	0.491844	0.530974	0.520137
NEC.cluster.A	0.115463	0.444392	0.488586	0.709659	0.601261	0.616951	0.202429	0.600642	0.551537	0.718501	0.571606	0.466322	0.353975	0.778708	0.515237	0.598054	0.308884	0.80474	0.482918	0.51493	0.45181	0.514857	0.437295
NEC.cluster.A	0.150311	0.30226	0.532276	0.685121	0.636966	0.568623	0.245211	0.653178	0.533554	0.676404	0.54715	0.443548	0.444848	0.810949	0.436524	0.553112	0.163015	0.77056	0.474226	0.520235	0.483542	0.505179	0.48882
NEC.cluster.A	0.22236	0.567401	0.641952	0.745235	0.57609	0.63625	0.296262	0.63862	0.629375	0.742981	0.731471	0.500434	0.456874	0.816754	0.57121	0.647186	0.209187	0.79645	0.600751	0.581478	0.535647	0.47767	0.491341
NEC.cluster.A	0.164651	0.442927	0.484116	0.66641	0.564503	0.586394	0.26129	0.624701	0.55753	0.693616	0.594721	0.432969	0.346382	0.814768	0.484555	0.587846	0.296461	0.789887	0.516892	0.489569	0.478412	0.524165	0.437796
NEC.cluster.A	0.136625	0.550876	0.624459	0.761507	0.577702	0.623671	0.266504	0.611445	0.610297	0.692308	0.681258	0.447331	0.346286	0.820397	0.4974	0.591397	0.308746	0.792253	0.444816	0.500882	0.504496	0.528206	0.41732
NEC.cluster.A	0.118131	0.372898	0.545918	0.630338	0.521335	0.648852	0.214625	0.638417	0.597581	0.685589	0.522527	0.448759	0.344961	0.798079	0.499138	0.607326	0.267625	0.807547	0.536699	0.507219	0.479303	0.439122	0.481569
NEC.cluster.A	0.12669	0.335782	0.476425	0.629463	0.54254	0.576163	0.243196	0.659884	0.507271	0.709138	0.468442	0.340511	0.254217	0.747475	0.444207	0.51905	0.080057	0.684644	0.344837	0.530765	0.402702	0.451252	0.468897
NEC.cluster.A	0.0991118	0.367368	0.439458	0.602111	0.660861	0.592924	0.286502	0.659271	0.46448	0.693598	0.41047	0.312792	0.393291	0.753874	0.403626	0.5384	-0.00525532	0.773966	0.421188	0.521658	0.440827	0.450848	0.483291
NEC.cluster.A	0.258435	0.698765	0.761713	0.739705	0.600637	0.584423	0.208068	0.668401	0.714002	0.697659	0.722969	0.528358	0.412541	0.807123	0.546215	0.645002	0.272851	0.792388	0.558565	0.558082	0.51761	0.536419	0.483909
NEC.cluster.A	0.256572	0.458352	0.551754	0.673629	0.610869	0.683446	0.206578	0.629385	0.476499	0.672347	0.704168	0.528723	0.498466	0.811324	0.492954	0.551259	0.246057	0.760372	0.514844	0.556132	0.42906	0.40321	0.384655
NEC.cluster.A	0.397534	0.530341	0.626808	0.742733	0.618333	0.645885	0.195217	0.615938	0.604349	0.714417	0.72787	0.51781	0.39531	0.815537	0.559585	0.647643	0.327773	0.809528	0.578937	0.539179	0.518978	0.49439	0.436863
NEC.cluster.A	0.17827	0.486255	0.483075	0.663906	0.589812	0.579569	0.23888	0.643457	0.498738	0.70863	0.477701	0.361498	0.244517	0.799113	0.478017	0.562318	0.0349679	0.73243	0.435201	0.522038	0.43322	0.488661	0.475075
NEC.cluster.A	0.617517	0.786596	0.854195	0.801137	0.614258	0.542798	0.261213	0.659772	0.738397	0.722735	0.866664	0.613582	0.535481	0.86548	0.589153	0.666254	0.329009	0.812347	0.668722	0.658529	0.561976	0.468126	0.471359
NEC.cluster.A	0.292616	0.528834	0.62649	0.690639	0.610215	0.619796	0.195541	0.644735	0.644901	0.683155	0.688872	0.480769	0.392402	0.791047	0.564668	0.583184	0.290981	0.78187	0.496042	0.534085	0.483584	0.492122	0.439183
NEC.cluster.A	0.179888	0.401528	0.455721	0.624403	0.584028	0.592315	0.255349	0.625686	0.532384	0.720158	0.517524	0.397522	0.284976	0.788758	0.462286	0.597422	0.173885	0.753001	0.434583	0.49779	0.425006	0.450827	0.390857
NEC.cluster.A	0.179233	0.547512	0.546209	0.725725	0.60312	0.655871	0.220011	0.646563	0.644837	0.671398	0.667011	0.490309	0.338024	0.806737	0.521071	0.612517	0.289145	0.778919	0.492572	0.512987	0.487607	0.515228	0.464507
NEC.cluster.A	0.327983	0.627835	0.796588	0.771761	0.625019	0.689729	0.25512	0.600973	0.663186	0.681512	0.826608	0.557144	0.452555	0.819363	0.580403	0.655183	0.403007	0.784243	0.568649	0.58098	0.511798	0.474141	0.41856
NEC.cluster.A	0.136665	0.393483	0.498779	0.651208	0.559201	0.645144	0.224327	0.649062	0.504136	0.710161	0.63534	0.415741	0.308936	0.781623	0.477661	0.529125	0.211271	0.729877	0.446838	0.526277	0.44996	0.508207	0.366197
NEC.cluster.A	0.259913	0.470427	0.618505	0.757341	0.651503	0.63121	0.297088	0.615885	0.553284	0.684623	0.737424	0.539795	0.428299	0.835457	0.544168	0.610377	0.29722	0.754334	0.49561	0.507537	0.49765	0.418974	0.455471
NEC.cluster.A	0.178078	0.429833	0.427323	0.703248	0.615037	0.643368	0.173493	0.608221	0.468246	0.717408	0.547331	0.440083	0.227719	0.790608	0.454991	0.597537	0.340509	0.721968	0.349253	0.469854	0.438574	0.523546	0.419828
NEC.cluster.A	0.0981086	0.51521	0.432838	0.695312	0.627817	0.579934	0.214546	0.621378	0.501276	0.722221	0.595414	0.424996	0.29386	0.794174	0.497293	0.607991	0.281863	0.703486	0.39065	0.474089	0.449644	0.497412	0.452805
NEC.cluster.A	0.290265	0.558558	0.635751	0.771928	0.599712	0.59042	0.128492	0.627881	0.539993	0.686104	0.6959	0.50581	0.350999	0.881517	0.512034	0.615721	0.362529	0.77018	0.544557	0.540449	0.502483	0.47112	0.435027
NEC.cluster.A	0.0696271	0.479456	0.438103	0.617289	0.524021	0.617162	0.20318	0.635409	0.449002	0.643179	0.522218	0.451355	0.232821	0.767979	0.476522	0.617128	0.248209	0.71468	0.426985	0.457282	0.424734	0.512194	0.462769
NEC.cluster.A	0.161311	0.524582	0.551202	0.697367	0.580986	0.466088	0.144686	0.665825	0.546993	0.711074	0.540329	0.469384	0.346279	0.835913	0.45001	0.546268	0.235655	0.728016	0.389821	0.509026	0.439893	0.435126	0.5148
NEC.cluster.A	0.153205	0.506456	0.490586	0.706135	0.586159	0.62274	0.211776	0.65379	0.565184	0.722181	0.556693	0.433909	0.323838	0.815899	0.461468	0.517062	0.126061	0.750902	0.476249	0.501881	0.480554	0.458891	0.393947
NEC.cluster.A	0.174509	0.52472	0.529161	0.746507	0.611581	0.655799	0.239234	0.56456	0.566599	0.695905	0.618611	0.436519	0.315969	0.805205	0.483678	0.623484	0.339201	0.813409	0.426912	0.520555	0.452613	0.48836	0.454905
NEC.cluster.A	0.0991497	0.460011	0.511207	0.673503	0.551244	0.578824	0.177123	0.678516	0.476584	0.736661	0.513395	0.389652	0.269685	0.79278	0.448933	0.528209	0.0207996	0.672147	0.471164	0.536032	0.482009	0.499433	0.470749
NEC.cluster.A	0.201456	0.536841	0.524696	0.695276	0.592739	0.666583	0.22446	0.614804	0.59483	0.684996	0.630831	0.45976	0.396842	0.83276	0.523662	0.673828	0.289742	0.810242	0.506532	0.548623	0.501959	0.481692	0.439106
NEC.cluster.A	0.107911	0.565278	0.4903	0.69647	0.624024	0.545663	0.205536	0.63473	0.47277	0.720266	0.582144	0.437521	0.317345	0.82231	0.505885	0.485127	0.0943999	0.740338	0.404944	0.544361	0.440128	0.532508	0.483469
NEC.cluster.A	0.178052	0.577821	0.522518	0.708201	0.57116	0.637033	0.247977	0.619493	0.543845	0.694352	0.60769	0.489981	0.322889	0.815658	0.480175	0.589194	0.331551	0.782014	0.423498	0.481286	0.476779	0.518608	0.4397
NEC.cluster.A	0.357705	0.541764	0.648004	0.712699	0.631341	0.616555	0.207192	0.610118	0.58828	0.692835	0.63869	0.490205	0.351961	0.797572	0.47514	0.597945	0.264947	0.803474	0.496509	0.51705	0.483871	0.369258	0.377755
NEC.cluster.A	0.27051	0.532619	0.608698	0.666863	0.608765	0.591295	0.225957	0.643392	0.509631	0.690693	0.640616	0.474747	0.324814	0.827405	0.463773	0.612984	0.293396	0.747395	0.397704	0.4643	0.429088	0.456982	0.443748
NEC.cluster.A	0.092607	0.360927	0.497085	0.598357	0.581022	0.609854	0.261975	0.648979	0.496109	0.678786	0.446086	0.350714	0.274981	0.789502	0.45009	0.547311	0.0679569	0.760269	0.404642	0.479814	0.435415	0.495048	0.463112
NEC.cluster.A	0.392151	0.606345	0.749621	0.737471	0.57722	0.598087	0.214801	0.631507	0.64903	0.691803	0.709385	0.478707	0.447788	0.856049	0.510508	0.654195	0.263758	0.793396	0.571636	0.586129	0.52827	0.3523	0.434723
NEC.cluster.A	0.174992	0.523813	0.563287	0.657424	0.633107	0.568963	0.17612	0.607043	0.519316	0.682928	0.63001	0.44179	0.353226	0.827949	0.486157	0.588071	0.358352	0.763789	0.407132	0.515342	0.444367	0.401017	0.455539
NEC.cluster.A	0.404931	0.527979	0.589798	0.725401	0.62554	0.664933	0.141003	0.592717	0.563606	0.68524	0.666875	0.51556	0.349471	0.801493	0.586056	0.61994	0.28811	0.798007	0.505219	0.531937	0.520924	0.490371	0.375504
NEC.cluster.A	0.113984	0.457626	0.450788	0.659127	0.624376	0.62993	0.127794	0.601622	0.486072	0.698009	0.503844	0.425663	0.272504	0.864465	0.48299	0.619341	0.264144	0.757299	0.405828	0.460251	0.429274	0.535351	0.460784
NEC.cluster.A	0.236806	0.528265	0.568855	0.704764	0.607091	0.632335	0.198413	0.628017	0.550072	0.709333	0.664344	0.450468	0.370738	0.821692	0.509468	0.607407	0.291145	0.765823	0.484931	0.505305	0.461867	0.522162	0.427282
NEC.cluster.A	0.370126	0.639857	0.758718	0.757031	0.558687	0.602099	0.187676	0.623773	0.633742	0.69252	0.757253	0.48017	0.486079	0.841039	0.517225	0.582015	0.314055	0.759915	0.560926	0.585354	0.503248	0.43775	0.442629
NEC.cluster.A	0.249778	0.553861	0.512474	0.730054	0.592207	0.591044	0.175122	0.601529	0.55266	0.709993	0.619929	0.473629	0.328054	0.77931	0.509975	0.631275	0.294994	0.785987	0.449132	0.505116	0.47505	0.473817	0.456272
NEC.cluster.A	0.159333	0.510013	0.619282	0.739555	0.592933	0.552838	0.168698	0.651154	0.53054	0.687005	0.617857	0.40478	0.320752	0.805543	0.485161	0.597509	0.453309	0.803724	0.422064	0.481398	0.458991	0.514789	0.463365
NEC.cluster.A	0.170155	0.591117	0.63817	0.687138	0.63464	0.59044	0.228744	0.646755	0.558759	0.698986	0.582938	0.455331	0.342874	0.819267	0.52038	0.589996	0.230771	0.724202	0.447212	0.478716	0.480216	0.52731	0.489725
NEC.cluster.A	0.308402	0.482631	0.742142	0.693711	0.590323	0.639399	0.314961	0.638355	0.603328	0.682637	0.710793	0.500217	0.431058	0.836699	0.477337	0.61724	0.272272	0.756699	0.54981	0.535888	0.515537	0.546147	0.425028
NEC.cluster.A	0.131705	0.426589	0.510692	0.703643	0.586669	0.63375	0.373011	0.634739	0.506613	0.695985	0.541799	0.385682	0.381278	0.795959	0.511835	0.517305	0.0396879	0.73311	0.394878	0.57402	0.44546	0.529679	0.39697
NEC.cluster.A	0.137308	0.443103	0.469516	0.713587	0.589559	0.651867	0.235388	0.608739	0.524708	0.6688	0.484973	0.411976	0.238089	0.806563	0.425445	0.641163	0.289926	0.758091	0.384167	0.493988	0.444218	0.43572	0.514979
NEC.cluster.A	0.171402	0.50696	0.544516	0.718392	0.59529	0.514482	0.12419	0.647221	0.572921	0.697064	0.590735	0.428473	0.369167	0.801173	0.452046	0.570628	0.227413	0.749584	0.411714	0.52545	0.435999	0.394002	0.467083
NEC.cluster.A	0.272288	0.544717	0.625329	0.675233	0.602741	0.64942	0.199514	0.65771	0.618735	0.694498	0.677957	0.462721	0.352153	0.844181	0.496294	0.639891	0.258386	0.784835	0.559771	0.543785	0.520544	0.54787	0.414029
NEC.cluster.A	0.189931	0.350773	0.531001	0.64433	0.616817	0.670523	0.332764	0.675591	0.575476	0.692481	0.641425	0.477006	0.372318	0.818921	0.508781	0.609253	0.228332	0.764532	0.488933	0.549809	0.459571	0.501191	0.399076
NEC.cluster.A	0.389979	0.630926	0.766674	0.680606	0.619337	0.658022	0.245956	0.671922	0.68981	0.690512	0.752875	0.545227	0.525959	0.865898	0.532497	0.62911	0.328539	0.782142	0.613063	0.555078	0.535424	0.473171	0.46689
NEC.cluster.A	0.129894	0.442005	0.389344	0.612629	0.555898	0.630832	0.192069	0.573634	0.39974	0.701136	0.549792	0.412361	0.240687	0.779714	0.431405	0.583066	0.268959	0.704318	0.319541	0.426354	0.411513	0.542193	0.438622
NEC.cluster.A	0.273426	0.5231	0.62675	0.720129	0.635434	0.650829	0.230283	0.609922	0.6173	0.688472	0.669176	0.464494	0.35723	0.818373	0.527365	0.638235	0.263931	0.77984	0.556869	0.527453	0.495806	0.510142	0.423763
NEC.cluster.A	0.249658	0.607369	0.662277	0.71856	0.606144	0.629055	0.225484	0.675134	0.607432	0.706621	0.597168	0.452019	0.377306	0.812033	0.486674	0.587522	0.271358	0.729606	0.431292	0.509799	0.504406	0.534592	0.468896
NEC.cluster.A	0.203327	0.412162	0.597825	0.629544	0.639911	0.639626	0.347256	0.638206	0.528711	0.700454	0.5707	0.373717	0.349263	0.783857	0.477367	0.528138	0.146088	0.757194	0.433761	0.530106	0.49755	0.42836	0.463336
NEC.cluster.A	0.188624	0.515282	0.499041	0.713187	0.641713	0.631918	0.284706	0.618273	0.546818	0.729153	0.593027	0.466219	0.327869	0.825746	0.470833	0.559775	0.355711	0.782156	0.403425	0.537549	0.476899	0.486839	0.482994
NEC.cluster.A	0.143379	0.487482	0.496372	0.650623	0.599313	0.615293	0.16601	0.63803	0.471236	0.730233	0.518486	0.369379	0.245428	0.808795	0.468432	0.561138	0.178676	0.776478	0.389712	0.485667	0.444884	0.498572	0.467602
NEC.cluster.A	0.133499	0.454469	0.434207	0.677731	0.653096	0.63302	0.165465	0.59774	0.403839	0.685852	0.574172	0.438523	0.298002	0.782012	0.481194	0.600605	0.29509	0.785323	0.376516	0.494728	0.414398	0.484069	0.463714
NEC.cluster.A	0.353183	0.590693	0.801252	0.674504	0.583923	0.649542	0.212398	0.658891	0.628147	0.697223	0.664309	0.447022	0.411517	0.791619	0.517404	0.671195	0.278774	0.769878	0.539214	0.585848	0.541209	0.506996	0.485275
NEC.cluster.A	0.142593	0.57326	0.563719	0.70966	0.590804	0.594477	0.257302	0.641583	0.642656	0.701664	0.654319	0.4663	0.364473	0.826448	0.545947	0.610194	0.268706	0.763172	0.531373	0.52247	0.486433	0.50475	0.464018
NEC.cluster.A	0.370342	0.637784	0.675757	0.741168	0.615831	0.633675	0.197331	0.655271	0.719654	0.676604	0.717133	0.518707	0.349816	0.807984	0.506315	0.612775	0.128629	0.779866	0.548562	0.592972	0.533158	0.498079	0.496615
NEC.cluster.A	0.186882	0.414488	0.545814	0.632494	0.662985	0.651175	0.231979	0.62928	0.488093	0.664073	0.573293	0.423161	0.371958	0.776367	0.444802	0.525954	0.0941577	0.736347	0.48615	0.557591	0.465641	0.45483	0.459644
NEC.cluster.A	0.36112	0.635668	0.673658	0.764204	0.616416	0.670253	0.24372	0.651018	0.689715	0.711949	0.776228	0.541912	0.480843	0.812176	0.570782	0.655052	0.338622	0.80556	0.598299	0.585771	0.534765	0.50108	0.420909
NEC.cluster.A	0.266969	0.522647	0.609682	0.728285	0.586726	0.593845	0.233856	0.677497	0.643408	0.692923	0.647904	0.452161	0.346415	0.814181	0.509329	0.574285	0.257472	0.758622	0.488844	0.554551	0.496286	0.552962	0.476254
NEC.cluster.A	0.146615	0.35911	0.484237	0.634407	0.560359	0.599118	0.239294	0.632818	0.512883	0.694334	0.513609	0.37273	0.232917	0.769798	0.494813	0.55831	0.157047	0.716113	0.450643	0.505378	0.430909	0.464561	0.448481
NEC.cluster.A	0.223937	0.537488	0.568988	0.76096	0.578213	0.649674	0.196237	0.628627	0.631077	0.70361	0.719337	0.528469	0.412994	0.839149	0.574275	0.612513	0.230654	0.777706	0.577494	0.557422	0.521629	0.521211	0.412371
NEC.cluster.A	0.161862	0.376189	0.461627	0.662823	0.595149	0.608198	0.291354	0.614489	0.521861	0.700494	0.492321	0.342168	0.268915	0.774945	0.466952	0.540648	0.0378752	0.736023	0.406237	0.516922	0.459623	0.521918	0.454857
NEC.cluster.A	0.134668	0.408596	0.498217	0.612196	0.553908	0.611944	0.266572	0.632621	0.48657	0.691332	0.536817	0.332286	0.262545	0.783242	0.446446	0.58096	0.0628971	0.739116	0.408377	0.520049	0.432027	0.486571	0.494312
NEC.cluster.A	0.151812	0.368609	0.472432	0.627079	0.541494	0.59715	0.235031	0.658532	0.498927	0.697683	0.53289	0.370045	0.28096	0.789048	0.447462	0.579135	0.0499631	0.756155	0.412086	0.49862	0.441026	0.498091	0.460304
NEC.cluster.A	0.227569	0.499734	0.585881	0.75256	0.598704	0.642402	0.219895	0.59846	0.70051	0.711321	0.731121	0.541649	0.40581	0.835868	0.538423	0.667164	0.29423	0.779224	0.631939	0.563333	0.497599	0.481157	0.441762
NEC.cluster.A	0.33816	0.673328	0.725525	0.768082	0.585966	0.625543	0.297531	0.637019	0.689183	0.746825	0.817102	0.549749	0.543707	0.856684	0.587549	0.666021	0.265745	0.800959	0.666778	0.592701	0.579737	0.490768	0.494718
NEC.cluster.A	0.187332	0.476901	0.517664	0.701388	0.557655	0.548846	0.164267	0.596621	0.533839	0.665158	0.535978	0.458023	0.268484	0.771261	0.444431	0.551126	0.250988	0.75459	0.334092	0.496764	0.435013	0.363984	0.439308
NEC.cluster.A	0.159029	0.443275	0.448107	0.591532	0.624491	0.612065	0.144741	0.61084	0.437641	0.688648	0.538633	0.407198	0.295629	0.795371	0.472026	0.529836	0.080663	0.74576	0.401366	0.488884	0.3904	0.439198	0.482945
NEC.cluster.A	0.16989	0.450984	0.506112	0.646708	0.59781	0.585287	0.225208	0.646534	0.593834	0.694491	0.533503	0.368948	0.241562	0.790061	0.43826	0.56206	0.0667834	0.732381	0.434028	0.523219	0.458188	0.532924	0.515345
NEC.cluster.A	0.136242	0.385391	0.498298	0.671336	0.562425	0.588069	0.206966	0.649647	0.506642	0.688418	0.488246	0.37462	0.320431	0.809825	0.456447	0.549082	0.0423888	0.760558	0.427295	0.512759	0.477802	0.476118	0.475251
NEC.cluster.A	0.268741	0.699876	0.713139	0.775444	0.560667	0.632144	0.26987	0.654821	0.631051	0.691307	0.739358	0.498143	0.398698	0.81195	0.551551	0.624724	0.32625	0.767766	0.547472	0.556698	0.49882	0.56803	0.49904
NEC.cluster.A	0.118821	0.558373	0.517029	0.699063	0.577834	0.488608	0.223563	0.66761	0.545326	0.683927	0.554672	0.459486	0.318629	0.822455	0.446837	0.571577	0.288845	0.700718	0.413439	0.499431	0.444338	0.399114	0.508659
NEC.cluster.A	0.267369	0.626282	0.686541	0.753545	0.597286	0.659935	0.131561	0.661532	0.664673	0.680676	0.759702	0.51555	0.392018	0.809626	0.581955	0.612188	0.291175	0.808155	0.562016	0.568155	0.515741	0.471517	0.420119
NEC.cluster.A	0.19854	0.343852	0.510653	0.611229	0.579882	0.626577	0.22915	0.621943	0.484898	0.674172	0.549785	0.449895	0.360667	0.810269	0.474589	0.575125	0.269324	0.76431	0.459711	0.491678	0.456497	0.513686	0.407722
NEC.cluster.A	0.252772	0.452423	0.577266	0.7363	0.616051	0.702449	0.2719	0.610844	0.559274	0.682979	0.712813	0.484386	0.385158	0.858003	0.535131	0.604566	0.382336	0.806446	0.503875	0.511744	0.509424	0.546604	0.380063
NEC.cluster.A	0.228642	0.557213	0.618781	0.725738	0.604588	0.638164	0.183106	0.634794	0.610993	0.697834	0.679185	0.499667	0.369083	0.81885	0.528089	0.603301	0.31072	0.777787	0.504045	0.524226	0.496354	0.426638	0.397457
NEC.cluster.A	0.142289	0.495724	0.489706	0.730692	0.584351	0.678817	0.151865	0.615892	0.51743	0.702276	0.588515	0.430278	0.304336	0.865198	0.534227	0.617309	0.271509	0.798346	0.447057	0.553019	0.474979	0.495845	0.442316
NEC.cluster.A	0.109455	0.512905	0.491513	0.694375	0.636757	0.654184	0.251113	0.627237	0.557296	0.713285	0.533604	0.405373	0.284303	0.84562	0.440176	0.653047	0.280641	0.745073	0.427816	0.508425	0.447754	0.506173	0.459572
NEC.cluster.A	0.208794	0.435554	0.507467	0.748046	0.627912	0.68421	0.141604	0.597601	0.660028	0.702622	0.628325	0.525297	0.389861	0.820259	0.590506	0.655954	0.257116	0.764038	0.541546	0.557772	0.480538	0.397477	0.425194
NEC.cluster.A	0.373145	0.57916	0.665977	0.702904	0.59783	0.659408	0.184592	0.634127	0.58832	0.696145	0.760476	0.51386	0.483004	0.839772	0.552425	0.618403	0.277181	0.77819	0.58735	0.532445	0.521132	0.464533	0.473535
NEC.cluster.A	0.129895	0.371048	0.411165	0.683249	0.630557	0.642601	0.187462	0.608247	0.435095	0.671901	0.492562	0.405358	0.251959	0.791842	0.438108	0.561509	0.366032	0.765998	0.356642	0.460389	0.408663	0.479418	0.42068
NEC.cluster.A	0.110879	0.503352	0.460301	0.637354	0.577989	0.607709	0.244145	0.617123	0.558998	0.685738	0.542804	0.430884	0.275945	0.756794	0.421858	0.614364	0.297359	0.748784	0.457002	0.467863	0.459548	0.463481	0.46778
NEC.cluster.A	0.229796	0.567444	0.596586	0.772088	0.5928	0.630398	0.285919	0.642924	0.653985	0.723277	0.745221	0.511373	0.435617	0.835434	0.526589	0.643085	0.327671	0.803991	0.585769	0.559637	0.534404	0.498152	0.471039
NEC.cluster.A	0.173078	0.469681	0.483848	0.699739	0.634881	0.634367	0.211397	0.604078	0.595813	0.704499	0.640193	0.433497	0.355964	0.82067	0.527683	0.621131	0.322392	0.798341	0.489776	0.505372	0.46352	0.518189	0.447752
NEC.cluster.A	0.195798	0.513694	0.508419	0.713562	0.602555	0.646936	0.241722	0.644275	0.563265	0.684968	0.651754	0.412508	0.340052	0.843966	0.495496	0.609869	0.404326	0.816376	0.429658	0.477631	0.456177	0.532782	0.442887
NEC.cluster.A	0.246046	0.529461	0.556537	0.716699	0.590327	0.648433	0.194681	0.628905	0.586472	0.657704	0.605177	0.483417	0.381962	0.778717	0.519128	0.643547	0.279963	0.791948	0.463532	0.523894	0.481985	0.520837	0.467468
NEC.cluster.A	0.257434	0.449707	0.574363	0.736542	0.584328	0.612322	0.288526	0.641201	0.587633	0.728621	0.714026	0.466819	0.474699	0.824555	0.493477	0.60028	0.472801	0.805248	0.492674	0.515436	0.471153	0.484552	0.493676
NEC.cluster.A	0.233304	0.401024	0.553939	0.676202	0.565914	0.623741	0.281981	0.688571	0.545	0.72367	0.573366	0.383122	0.334048	0.80671	0.478348	0.540348	0.0918286	0.742158	0.424315	0.543757	0.475228	0.50166	0.460608
NEC.cluster.A	0.247415	0.526593	0.612638	0.712979	0.62189	0.581705	0.266162	0.653547	0.629461	0.708871	0.581129	0.431093	0.305169	0.794023	0.481729	0.565319	0.145002	0.75892	0.522236	0.548219	0.501085	0.485051	0.498629
NEC.cluster.A	0.229363	0.543233	0.63217	0.715322	0.589512	0.616098	0.284585	0.632795	0.637211	0.704462	0.677921	0.51755	0.371802	0.849424	0.494333	0.618721	0.362105	0.782952	0.605237	0.516028	0.555938	0.503891	0.479315
NEC.cluster.A	0.152874	0.455632	0.492358	0.652389	0.599409	0.613381	0.292466	0.633996	0.561066	0.693667	0.524047	0.388407	0.346396	0.791553	0.462055	0.549503	0.0491016	0.743818	0.433223	0.520529	0.451376	0.494171	0.458325
NEC.cluster.A	0.290413	0.546863	0.532928	0.762539	0.593514	0.652225	0.136318	0.625607	0.650432	0.699919	0.707758	0.493	0.399792	0.867204	0.562753	0.625751	0.323895	0.794608	0.552417	0.535062	0.496982	0.498117	0.475708
NEC.cluster.A	0.116556	0.318676	0.474554	0.65444	0.573548	0.596892	0.285261	0.646832	0.545185	0.69927	0.490477	0.346496	0.260391	0.742278	0.454345	0.560931	0.104758	0.725738	0.432629	0.523427	0.428751	0.506312	0.46042
NEC.cluster.A	0.136613	0.411619	0.589012	0.611354	0.552068	0.628159	0.271213	0.598283	0.512085	0.669138	0.667893	0.491107	0.318454	0.811443	0.448465	0.605772	0.33868	0.7324	0.380746	0.495941	0.467639	0.505638	0.380711
NEC.cluster.A	0.157218	0.399536	0.510706	0.69201	0.594485	0.641246	0.180322	0.594616	0.455032	0.692084	0.562697	0.39508	0.319922	0.801883	0.509849	0.594261	0.390386	0.75817	0.439496	0.48259	0.446837	0.487714	0.378059
NEC.cluster.A	0.154487	0.393114	0.432111	0.714852	0.602454	0.653134	0.310494	0.673104	0.548134	0.73093	0.550548	0.476219	0.380363	0.829466	0.501945	0.607982	0.279967	0.797592	0.491607	0.536385	0.468383	0.493488	0.457723
NEC.cluster.A	0.314763	0.553265	0.638848	0.686216	0.61524	0.666154	0.297118	0.643777	0.582532	0.677627	0.708486	0.528191	0.433493	0.826226	0.525083	0.624818	0.301959	0.754113	0.56756	0.521491	0.505251	0.531855	0.463348
NEC.cluster.A	0.276914	0.445619	0.581215	0.628779	0.587929	0.616163	0.245703	0.600532	0.517431	0.648034	0.544441	0.44221	0.354517	0.855128	0.428188	0.558944	0.285899	0.761987	0.456601	0.461039	0.495515	0.477973	0.411288
NEC.cluster.A	0.122331	0.326357	0.476542	0.653497	0.628278	0.601343	0.2518	0.63424	0.54023	0.698399	0.541189	0.374	0.387626	0.797988	0.46215	0.528651	0.0168899	0.764242	0.430425	0.529276	0.457894	0.487307	0.435747
NEC.cluster.A	0.141366	0.440406	0.521038	0.62639	0.619608	0.614122	0.271931	0.614949	0.570564	0.7123	0.483175	0.364544	0.300324	0.78148	0.467543	0.576967	0.00254454	0.755621	0.445133	0.554897	0.425801	0.526859	0.506491
NEC.cluster.A	0.278593	0.610172	0.638868	0.775913	0.605604	0.657283	0.218924	0.65854	0.638476	0.704535	0.791564	0.535345	0.451417	0.80794	0.581038	0.646838	0.353927	0.809152	0.598014	0.586563	0.549299	0.488787	0.435584
NEC.cluster.A	0.233062	0.393063	0.543082	0.680809	0.584418	0.664261	0.209251	0.638395	0.590791	0.666795	0.581018	0.468457	0.379627	0.840673	0.49968	0.650302	0.259073	0.795205	0.56328	0.545193	0.491188	0.510381	0.461602
NEC.cluster.A	0.333181	0.576942	0.609401	0.681493	0.597384	0.609287	0.3425	0.62426	0.71084	0.74088	0.75545	0.544131	0.481252	0.864753	0.56969	0.669999	0.39663	0.798668	0.637786	0.550861	0.534556	0.530345	0.500345
NEC.cluster.A	0.256894	0.532692	0.603693	0.716742	0.62566	0.634564	0.205434	0.637282	0.60929	0.6993	0.689024	0.499361	0.380444	0.825952	0.531793	0.617488	0.368794	0.797497	0.527019	0.530662	0.488858	0.512267	0.443606
NEC.cluster.A	0.1385	0.534994	0.508023	0.740907	0.61718	0.613141	0.259598	0.65363	0.581566	0.692264	0.554681	0.438396	0.33514	0.790613	0.49988	0.602205	0.182489	0.770491	0.50845	0.561975	0.479741	0.47842	0.449235
NEC.cluster.A	0.214415	0.554832	0.597862	0.733035	0.62404	0.678811	0.235252	0.6058	0.519248	0.66296	0.656223	0.451681	0.359689	0.845241	0.492752	0.596273	0.359788	0.773833	0.469389	0.496534	0.477868	0.474718	0.447977
NEC.cluster.A	0.307075	0.596398	0.725947	0.725802	0.575708	0.678432	0.265938	0.666095	0.663646	0.691479	0.741124	0.548244	0.452353	0.803683	0.536926	0.608781	0.320421	0.778364	0.579582	0.577324	0.546862	0.515806	0.423411
NEC.cluster.A	0.107851	0.43985	0.473745	0.660284	0.584933	0.656985	0.247565	0.686293	0.547437	0.651099	0.4802	0.389925	0.290272	0.784547	0.444861	0.489809	0.0622733	0.752244	0.392136	0.53238	0.455173	0.483899	0.451517
NEC.cluster.A	0.311785	0.474875	0.571375	0.712926	0.576211	0.577354	0.282758	0.631336	0.5759	0.665541	0.583151	0.442795	0.340545	0.785935	0.481976	0.608739	0.355009	0.774876	0.456369	0.485182	0.476729	0.575585	0.408446
NEC.cluster.A	0.153023	0.525462	0.632104	0.739748	0.621467	0.618227	0.220569	0.625342	0.542308	0.705895	0.689721	0.427144	0.328636	0.77709	0.462443	0.512695	0.211971	0.76512	0.434846	0.490103	0.499174	0.521071	0.421854
NEC.cluster.A	0.267268	0.53654	0.619168	0.730129	0.602003	0.637713	0.229415	0.626663	0.613745	0.725779	0.717069	0.472373	0.382641	0.832416	0.512768	0.653378	0.29992	0.812712	0.540404	0.530607	0.51368	0.522917	0.417515
NEC.cluster.A	0.147415	0.39683	0.479706	0.604003	0.608061	0.654712	0.241369	0.647302	0.476754	0.678816	0.550734	0.388383	0.287591	0.820513	0.455284	0.564856	0.299747	0.73854	0.384668	0.451774	0.441273	0.568828	0.414412
NEC.cluster.A	0.208556	0.520505	0.66279	0.672176	0.628024	0.59811	0.270174	0.652376	0.616682	0.712897	0.595303	0.417377	0.37064	0.81353	0.511	0.589913	0.0282762	0.728162	0.473546	0.559566	0.505876	0.47902	0.453467
NEC.cluster.A	0.101332	0.513905	0.506213	0.681513	0.644197	0.652821	0.147819	0.639232	0.53886	0.686912	0.610402	0.380189	0.315471	0.782117	0.474197	0.590571	0.275411	0.745494	0.478839	0.493083	0.45616	0.465724	0.455162
NEC.cluster.A	0.159751	0.382654	0.522641	0.688311	0.586091	0.61405	0.182457	0.623416	0.558087	0.710469	0.604955	0.415767	0.355498	0.81823	0.446441	0.578357	0.343923	0.769447	0.427052	0.464063	0.436781	0.482942	0.473961
NEC.cluster.A	0.103904	0.41089	0.451801	0.627027	0.571139	0.645013	0.265766	0.588722	0.541891	0.718678	0.577452	0.353427	0.325269	0.816573	0.49428	0.606112	0.235696	0.788819	0.495881	0.516434	0.490191	0.452016	0.445663
NEC.cluster.A	0.130649	0.416959	0.483183	0.677667	0.604459	0.636087	0.347262	0.667209	0.457635	0.702767	0.561726	0.465494	0.333717	0.828572	0.528543	0.561733	0.105057	0.764222	0.437272	0.511103	0.484085	0.511573	0.482835
NEC.cluster.A	0.105634	0.406574	0.462404	0.656239	0.551818	0.617795	0.205379	0.649448	0.477662	0.710192	0.4416	0.342796	0.21429	0.806015	0.441202	0.520387	-0.00144237	0.73185	0.407975	0.528036	0.409413	0.470526	0.424071
NEC.cluster.A	0.233076	0.345714	0.477545	0.70812	0.631104	0.63689	0.192583	0.608049	0.478965	0.677921	0.574427	0.464655	0.350623	0.816908	0.558432	0.601357	0.363996	0.818672	0.487886	0.497336	0.465797	0.466389	0.409851
NEC.cluster.A	0.116413	0.442432	0.478638	0.65409	0.646277	0.649734	0.178335	0.619635	0.543283	0.704804	0.699389	0.432819	0.320462	0.822277	0.474262	0.624784	0.265635	0.727104	0.430447	0.466307	0.453113	0.489104	0.438062
NEC.cluster.A	0.188127	0.558502	0.569705	0.716438	0.584474	0.597277	0.241729	0.630766	0.495011	0.661058	0.600813	0.401115	0.319207	0.803154	0.507853	0.588016	0.346204	0.776497	0.456087	0.475576	0.481502	0.55779	0.412813
NEC.cluster.A	0.140834	0.366338	0.460511	0.726214	0.563004	0.632358	0.184334	0.594623	0.443851	0.696931	0.513865	0.436248	0.246606	0.831219	0.493924	0.591179	0.171354	0.725377	0.392002	0.456086	0.418775	0.518235	0.381838
NEC.cluster.A	0.172921	0.363067	0.470665	0.702841	0.600498	0.680278	0.17966	0.584613	0.54274	0.753726	0.594904	0.449544	0.327879	0.852619	0.491767	0.607313	0.314572	0.805957	0.503352	0.497853	0.456545	0.510474	0.325539
NEC.cluster.A	0.340731	0.671558	0.752745	0.750753	0.620868	0.551139	0.156698	0.624461	0.674844	0.686811	0.683595	0.571622	0.526939	0.817316	0.544157	0.619404	0.251798	0.762619	0.60733	0.572208	0.504202	0.487337	0.459064
NEC.cluster.A	0.198733	0.459475	0.520861	0.707375	0.578043	0.599474	0.284498	0.626167	0.643818	0.724939	0.609543	0.472562	0.400794	0.845344	0.537309	0.627637	0.24672	0.768426	0.593358	0.530819	0.509023	0.520057	0.530795
NEC.cluster.A	0.150725	0.481048	0.474015	0.713622	0.557942	0.549684	0.129367	0.628465	0.522917	0.667076	0.646149	0.398995	0.262439	0.823871	0.48182	0.54176	0.327094	0.738934	0.379873	0.467213	0.477814	0.435379	0.42423
NEC.cluster.A	0.188159	0.529454	0.535547	0.732635	0.623451	0.627421	0.260799	0.626589	0.582323	0.687142	0.654087	0.483421	0.384114	0.834169	0.536427	0.599218	0.317721	0.823849	0.452765	0.523278	0.483289	0.492932	0.428913
NEC.cluster.A	0.181294	0.417068	0.491919	0.663976	0.594092	0.572747	0.339474	0.624138	0.612919	0.692397	0.636036	0.504144	0.380099	0.82504	0.493327	0.59911	0.331575	0.763123	0.578571	0.529823	0.508748	0.535583	0.50006
NEC.cluster.A	0.210394	0.450012	0.436312	0.662236	0.640863	0.623396	0.231264	0.598454	0.409688	0.684324	0.554135	0.460848	0.227631	0.81447	0.474476	0.486049	0.278928	0.803673	0.298391	0.423043	0.443928	0.429556	0.483353
NEC.cluster.A	0.114664	0.53936	0.436782	0.694927	0.584294	0.590404	0.254588	0.598774	0.54535	0.644661	0.52599	0.450758	0.262938	0.806984	0.482438	0.603329	0.294681	0.739243	0.39653	0.478125	0.415953	0.361609	0.444272
NEC.cluster.A	0.317909	0.6994	0.746554	0.737159	0.605593	0.693082	0.160724	0.663544	0.711566	0.718653	0.852528	0.554167	0.458873	0.825646	0.595691	0.624032	0.287363	0.799799	0.67282	0.599322	0.538132	0.463617	0.431544
NEC.cluster.A	0.159262	0.51376	0.470204	0.685517	0.610167	0.539511	0.244909	0.633192	0.541629	0.673827	0.541356	0.375662	0.395914	0.806259	0.469466	0.577328	0.0542128	0.767477	0.460362	0.54373	0.444594	0.408057	0.480988
NEC.cluster.A	0.130512	0.508677	0.505738	0.611383	0.589149	0.587972	0.313855	0.612921	0.531384	0.69634	0.516997	0.448952	0.31367	0.776331	0.452835	0.532767	0.201711	0.724849	0.418127	0.510464	0.435657	0.460657	0.491789
NEC.cluster.A	0.242015	0.586572	0.582629	0.745589	0.55934	0.613017	0.262156	0.649179	0.673908	0.69104	0.725552	0.465963	0.355383	0.808027	0.522051	0.650633	0.315367	0.80135	0.551864	0.54762	0.494248	0.53704	0.41744
NEC.cluster.A	0.221456	0.472752	0.493625	0.769804	0.597222	0.598927	0.170187	0.635213	0.636512	0.701229	0.626501	0.489395	0.370209	0.825259	0.514998	0.639166	0.339424	0.790129	0.580674	0.51473	0.51407	0.484408	0.453522
NEC.cluster.A	0.151695	0.398143	0.447127	0.661352	0.583709	0.666312	0.286523	0.598514	0.493145	0.685374	0.519702	0.504877	0.278829	0.771677	0.438602	0.579669	0.193695	0.743006	0.453261	0.480408	0.420258	0.466544	0.426296
NEC.cluster.A	0.146012	0.431285	0.447829	0.698823	0.601385	0.587773	0.206008	0.655288	0.496008	0.716093	0.52303	0.419174	0.248864	0.824527	0.479012	0.550383	0.172402	0.729325	0.442923	0.541531	0.454164	0.477647	0.435612
NEC.cluster.A	0.192285	0.535477	0.508231	0.746982	0.569026	0.657624	0.210616	0.622521	0.548116	0.707647	0.707439	0.488121	0.408967	0.790568	0.529646	0.624672	0.374233	0.794236	0.48337	0.534039	0.477465	0.502688	0.406159
NEC.cluster.A	0.173217	0.368654	0.42638	0.616173	0.547909	0.634471	0.18279	0.603908	0.455621	0.695827	0.61689	0.44051	0.245906	0.829796	0.418666	0.587309	0.213059	0.7487	0.398728	0.426489	0.473476	0.503584	0.45295
NEC.cluster.A	0.0985485	0.608391	0.507414	0.685475	0.621974	0.608494	0.265624	0.636386	0.59225	0.646719	0.605404	0.461538	0.315335	0.789444	0.488325	0.638264	0.325456	0.768995	0.433686	0.507712	0.447806	0.496284	0.475995
NEC.cluster.A	0.154199	0.357248	0.499601	0.646757	0.618958	0.615084	0.298671	0.656101	0.498835	0.703362	0.593774	0.38404	0.460589	0.790196	0.502295	0.545391	0.10241	0.768582	0.463747	0.536217	0.477621	0.533526	0.472781
NEC.cluster.B	0.323805	0.577232	0.591928	0.742683	0.624478	0.621417	0.263434	0.681084	0.604687	0.712324	0.649743	0.448587	0.353686	0.822387	0.551807	0.656975	0.326325	0.779374	0.610762	0.548582	0.550328	0.536892	0.426194
NEC.cluster.B	0.153476	0.526432	0.535538	0.693179	0.560805	0.662733	0.255282	0.688807	0.494498	0.704702	0.591077	0.437818	0.310895	0.8159	0.511484	0.649528	0.297086	0.76303	0.470994	0.518873	0.565683	0.480527	0.447093
NEC.cluster.B	0.119099	0.540377	0.514951	0.680918	0.584175	0.676737	0.216229	0.654449	0.546347	0.765484	0.590868	0.445332	0.351549	0.825103	0.524705	0.609695	0.324362	0.757658	0.492871	0.542239	0.505698	0.529149	0.4728
NEC.cluster.B	0.313116	0.738955	0.745625	0.783702	0.555161	0.627957	0.212313	0.701226	0.676719	0.715776	0.714234	0.557458	0.396137	0.782297	0.524995	0.651677	0.291562	0.744031	0.565527	0.567881	0.529216	0.435259	0.499742
NEC.cluster.B	0.193276	0.435101	0.520562	0.675139	0.606593	0.689693	0.271109	0.679859	0.630744	0.686383	0.577142	0.435865	0.286685	0.842658	0.531356	0.560035	0.0391598	0.75772	0.489618	0.573669	0.505403	0.539008	0.43798
NEC.cluster.B	0.206077	0.520071	0.540032	0.666484	0.617212	0.695205	0.277972	0.672999	0.549433	0.661799	0.508176	0.422605	0.254579	0.792509	0.451185	0.60868	0.312798	0.770691	0.405119	0.459532	0.497776	0.490307	0.457835
NEC.cluster.B	0.285157	0.681905	0.651135	0.764187	0.584315	0.705178	0.302926	0.678612	0.633432	0.745528	0.749627	0.521284	0.466302	0.8673	0.598344	0.685579	0.367775	0.821746	0.627794	0.55947	0.621193	0.465821	0.454896
NEC.cluster.B	0.189055	0.589693	0.54141	0.7188	0.581533	0.741954	0.165727	0.701812	0.569685	0.682577	0.68667	0.398404	0.372852	0.823156	0.546425	0.68045	0.238831	0.763117	0.455739	0.488348	0.537806	0.458404	0.535073
NEC.cluster.B	0.112409	0.488925	0.506879	0.71902	0.625012	0.658919	0.253267	0.670047	0.583608	0.738104	0.580519	0.395364	0.322486	0.801183	0.53905	0.638577	0.250758	0.797805	0.537182	0.481246	0.505435	0.443169	0.388984
NEC.cluster.B	0.324328	0.67299	0.659553	0.762362	0.600327	0.660717	0.209572	0.70581	0.6469	0.68629	0.71774	0.52467	0.422311	0.820823	0.567546	0.684598	0.251462	0.793214	0.592017	0.537932	0.574722	0.507114	0.421934
NEC.cluster.B	0.194935	0.625458	0.502371	0.732872	0.590111	0.723045	0.323598	0.757843	0.553736	0.722512	0.805495	0.579521	0.441586	0.810927	0.608143	0.630222	0.310133	0.787203	0.631678	0.579953	0.595872	0.457283	0.4912
NEC.cluster.B	0.114313	0.577015	0.540558	0.690247	0.597464	0.605193	0.223577	0.659695	0.60503	0.691616	0.520027	0.374531	0.355148	0.808136	0.454603	0.610364	0.36396	0.738523	0.411518	0.518857	0.499464	0.416228	0.492944
NEC.cluster.B	0.187269	0.58286	0.539655	0.705666	0.552092	0.697194	0.246191	0.710529	0.656956	0.691118	0.630008	0.420404	0.402028	0.783425	0.549695	0.668449	0.241561	0.744956	0.465565	0.531877	0.527178	0.516831	0.487934
NEC.cluster.B	0.241856	0.660552	0.699836	0.754149	0.648594	0.561062	0.241903	0.629394	0.691371	0.698268	0.673274	0.499037	0.390164	0.759206	0.541216	0.609638	0.347916	0.761544	0.56433	0.550461	0.513732	0.443168	0.439227
NEC.cluster.B	0.248589	0.634619	0.690844	0.724198	0.619289	0.576201	0.266037	0.688458	0.630527	0.723757	0.695673	0.424035	0.45416	0.800888	0.495467	0.661436	0.366616	0.744523	0.478297	0.526131	0.534861	0.501819	0.476987
NEC.cluster.B	0.114389	0.564372	0.480543	0.723759	0.643838	0.637705	0.266128	0.684615	0.554307	0.724727	0.6027	0.426986	0.306833	0.789573	0.530751	0.649006	0.390095	0.765129	0.4907	0.517326	0.498281	0.513381	0.454023
NEC.cluster.B	0.16038	0.562305	0.483502	0.690827	0.639307	0.716654	0.251194	0.639925	0.514417	0.689533	0.600355	0.480841	0.325784	0.77123	0.479586	0.606726	0.333392	0.727139	0.415926	0.478897	0.518159	0.500172	0.509683
NEC.cluster.B	0.267434	0.694898	0.651051	0.752805	0.628134	0.566059	0.298452	0.684632	0.702649	0.721108	0.644658	0.471654	0.503458	0.774897	0.575154	0.571282	0.344189	0.840113	0.534471	0.544944	0.580282	0.525161	0.462056
NEC.cluster.B	0.122655	0.678953	0.560608	0.807636	0.645337	0.722874	0.313742	0.654992	0.707704	0.693046	0.747405	0.526017	0.45061	0.841603	0.535785	0.677813	0.322329	0.806075	0.633336	0.532135	0.525168	0.465266	0.488751
NEC.cluster.B	0.236242	0.462424	0.600839	0.651916	0.611544	0.668887	0.426195	0.65145	0.692634	0.754216	0.653097	0.432405	0.523666	0.753234	0.511785	0.583233	0.152937	0.851312	0.542323	0.609186	0.546353	0.355031	0.505283
NEC.cluster.B	0.354754	0.543426	0.64232	0.727904	0.585434	0.720385	0.364041	0.598216	0.623835	0.71187	0.683677	0.447872	0.522564	0.826921	0.571053	0.680376	0.114384	0.844458	0.502133	0.58494	0.584796	0.353064	0.377358
NEC.cluster.B	0.229038	0.452188	0.468078	0.67809	0.618072	0.621383	0.241262	0.671657	0.53058	0.724612	0.633049	0.387742	0.298997	0.810309	0.521597	0.643561	0.306207	0.785911	0.381586	0.472605	0.461689	0.402734	0.441354
NEC.cluster.B	0.116531	0.493227	0.498638	0.65483	0.613013	0.715781	0.250698	0.595229	0.623202	0.690711	0.624003	0.537543	0.437094	0.773669	0.54001	0.630699	0.362584	0.80195	0.470066	0.525984	0.479532	0.419312	0.427774
NEC.cluster.B	0.1625	0.64761	0.6575	0.656647	0.604725	0.720906	0.268256	0.623389	0.514582	0.664884	0.578142	0.414341	0.404724	0.793794	0.46564	0.53876	0.307493	0.773088	0.427347	0.447198	0.527279	0.452401	0.529877
NEC.cluster.B	0.321415	0.671361	0.74201	0.721908	0.615453	0.627608	0.323764	0.701805	0.597816	0.674593	0.78372	0.507447	0.394507	0.826564	0.520977	0.646454	0.386765	0.76201	0.545572	0.499121	0.549444	0.45275	0.506218
NEC.cluster.B	0.196412	0.595994	0.517599	0.759519	0.608082	0.569739	0.352421	0.662591	0.627307	0.667578	0.560937	0.413363	0.579208	0.813648	0.502493	0.590029	0.329073	0.773659	0.425252	0.469233	0.536458	0.509868	0.418723
NEC.cluster.B	0.138756	0.596786	0.533885	0.717374	0.615754	0.662702	0.337379	0.676519	0.651688	0.715579	0.649503	0.463482	0.395086	0.816511	0.51619	0.692266	0.362626	0.811181	0.588473	0.518878	0.535303	0.519401	0.469904
NEC.cluster.B	0.299513	0.424143	0.476035	0.691621	0.679195	0.684034	0.289136	0.633571	0.663018	0.655178	0.602016	0.470108	0.41343	0.781368	0.530399	0.690812	0.401083	0.786525	0.522907	0.513425	0.531833	0.469909	0.400698
NEC.cluster.B	0.166711	0.454501	0.492283	0.702585	0.582719	0.649748	0.166796	0.647784	0.492211	0.657626	0.549544	0.421152	0.329127	0.776331	0.467725	0.611162	0.356867	0.75692	0.419229	0.556712	0.464254	0.380038	0.476758
NEC.cluster.B	0.169897	0.662745	0.537862	0.682255	0.658645	0.657682	0.184878	0.642222	0.662177	0.750868	0.822899	0.488181	0.446848	0.772236	0.516483	0.685051	0.415377	0.789582	0.581639	0.577759	0.54887	0.447383	0.497405
NEC.cluster.B	0.223702	0.549201	0.380515	0.680072	0.696241	0.79685	0.253831	0.615851	0.666146	0.710774	0.695292	0.523553	0.380233	0.838243	0.614126	0.655174	0.336813	0.778558	0.568897	0.58331	0.500809	0.480896	0.50226
NEC.cluster.B	0.279519	0.552792	0.541914	0.679649	0.549822	0.653336	0.202463	0.66416	0.563737	0.657959	0.618399	0.454562	0.381869	0.768435	0.503771	0.630246	0.0817023	0.762532	0.524529	0.582884	0.480633	0.37542	0.496741
NEC.cluster.B	0.171179	0.623218	0.62803	0.716949	0.622573	0.619521	0.259476	0.617765	0.494951	0.684058	0.616726	0.421118	0.348341	0.818052	0.42957	0.580928	0.272837	0.755572	0.453121	0.557001	0.484535	0.434244	0.406019
NEC.cluster.B	0.132034	0.48127	0.474854	0.643893	0.617721	0.677446	0.276627	0.673922	0.444349	0.691655	0.611833	0.435353	0.296639	0.782486	0.45654	0.64245	0.296319	0.73021	0.414029	0.491396	0.483358	0.473096	0.453704
NEC.cluster.B	0.246595	0.6654	0.639776	0.802897	0.5808	0.71963	0.326737	0.711825	0.584252	0.781673	0.839216	0.509653	0.466076	0.806011	0.56562	0.719209	0.344981	0.816325	0.53222	0.56513	0.592972	0.464965	0.517786
NEC.cluster.B	0.0571639	0.511385	0.452935	0.673755	0.60552	0.683941	0.159176	0.656621	0.391713	0.677739	0.500442	0.411107	0.317482	0.827682	0.49701	0.61157	0.190003	0.758059	0.407509	0.509537	0.45162	0.456022	0.477334
NEC.cluster.B	0.169199	0.58841	0.484337	0.737704	0.599487	0.556597	0.189911	0.707021	0.619662	0.679123	0.66189	0.491334	0.324687	0.779143	0.537937	0.570959	0.165308	0.718809	0.51622	0.549597	0.494869	0.415575	0.472136
NEC.cluster.B	0.176698	0.503667	0.468426	0.670877	0.638687	0.664915	0.288392	0.671596	0.522222	0.694611	0.651681	0.474117	0.345222	0.765584	0.506989	0.596793	0.112006	0.838448	0.571725	0.577676	0.511891	0.53438	0.46196
NEC.cluster.B	0.411022	0.649717	0.680897	0.823639	0.618179	0.718945	0.287139	0.690395	0.71643	0.725535	0.880005	0.549696	0.544351	0.818479	0.580009	0.718627	0.317136	0.795725	0.61476	0.598711	0.617545	0.544426	0.490597
NEC.cluster.B	0.254715	0.495239	0.473948	0.683735	0.566824	0.680194	0.29068	0.667098	0.500054	0.698552	0.577896	0.487266	0.444491	0.725076	0.570737	0.714357	0.36592	0.733865	0.493452	0.501373	0.563848	0.510362	0.380907
NEC.cluster.B	0.229719	0.521685	0.599899	0.775139	0.629704	0.689889	0.255312	0.617207	0.660914	0.668587	0.760871	0.424178	0.349501	0.782358	0.546386	0.63752	0.483311	0.733565	0.48736	0.534191	0.505189	0.545905	0.389469
NEC.cluster.B	0.104013	0.577513	0.517147	0.704546	0.661365	0.627271	0.175491	0.707865	0.523767	0.701504	0.737558	0.447944	0.397857	0.767493	0.483891	0.567036	0.404348	0.74922	0.537354	0.523631	0.488421	0.407018	0.554651
NEC.cluster.B	0.118663	0.599536	0.536733	0.653327	0.595764	0.590902	0.23102	0.633404	0.479142	0.66286	0.59875	0.405901	0.330427	0.779263	0.445237	0.543066	0.273451	0.777444	0.49395	0.494306	0.480982	0.391301	0.503727
NEC.cluster.B	0.359738	0.747689	0.60547	0.792759	0.602537	0.682156	0.361025	0.723692	0.622192	0.767616	0.826205	0.535664	0.451822	0.815395	0.639359	0.675759	0.420225	0.799551	0.55206	0.600563	0.613996	0.429537	0.535801
NEC.cluster.B	0.255062	0.729518	0.66952	0.692778	0.602083	0.675329	0.205891	0.607561	0.667159	0.633601	0.702022	0.488318	0.369621	0.747593	0.554245	0.64461	0.243125	0.749566	0.540798	0.538435	0.553116	0.496501	0.55405
NEC.cluster.B	0.46985	0.657103	0.744	0.777452	0.614456	0.60868	0.190062	0.616968	0.624778	0.716383	0.743807	0.524681	0.425206	0.811513	0.546949	0.725537	0.151839	0.791373	0.602714	0.630663	0.589822	0.448719	0.573785
NEC.cluster.B	0.150026	0.551909	0.468609	0.686138	0.607397	0.579171	0.226599	0.661284	0.593369	0.712722	0.573073	0.375429	0.345725	0.750203	0.467084	0.555795	0.363636	0.761039	0.454528	0.512529	0.48023	0.427617	0.526133
NEC.cluster.B	0.198485	0.511038	0.513833	0.720457	0.593007	0.578256	0.180939	0.693778	0.61575	0.681921	0.631292	0.526331	0.393323	0.797828	0.54516	0.642037	0.365229	0.745347	0.469516	0.58026	0.506553	0.457521	0.456952
NEC.cluster.B	0.203365	0.586913	0.495466	0.644365	0.658218	0.614745	0.269758	0.627344	0.484243	0.678551	0.568038	0.391432	0.381514	0.778422	0.476159	0.613795	0.166536	0.770821	0.463386	0.48296	0.463137	0.478268	0.542469
NEC.cluster.B	0.121771	0.465433	0.468796	0.669422	0.562492	0.714907	0.194973	0.651774	0.528665	0.642784	0.515099	0.448413	0.310135	0.78904	0.472065	0.631902	0.256783	0.762618	0.41188	0.516242	0.454162	0.356233	0.421519
NEC.cluster.B	0.0950241	0.516656	0.488665	0.603953	0.575569	0.627437	0.243095	0.610405	0.484674	0.65817	0.673299	0.389799	0.29443	0.838231	0.468754	0.619312	0.392006	0.767911	0.335874	0.487441	0.468713	0.356758	0.485178
NEC.cluster.B	0.162244	0.579407	0.532962	0.708554	0.633614	0.716226	0.192318	0.696874	0.547379	0.698737	0.694465	0.503143	0.378069	0.816192	0.550661	0.659325	0.255937	0.770952	0.544479	0.52342	0.532514	0.480584	0.437965
NEC.cluster.B	0.169841	0.55748	0.512263	0.721372	0.578412	0.660354	0.271395	0.676627	0.510304	0.679399	0.666864	0.455542	0.397078	0.822083	0.508966	0.648482	0.375109	0.780875	0.480744	0.540728	0.530619	0.49036	0.47192
NEC.cluster.B	0.274935	0.573064	0.655902	0.694773	0.568083	0.588894	0.24149	0.676485	0.589516	0.673013	0.624236	0.522342	0.407762	0.804457	0.526927	0.63398	0.270559	0.745567	0.447111	0.559467	0.512724	0.437418	0.448439
NEC.cluster.B	0.192542	0.664295	0.694515	0.751247	0.659205	0.722518	0.189677	0.646312	0.646158	0.737308	0.779236	0.470463	0.44209	0.74095	0.565638	0.628015	0.106555	0.797328	0.563482	0.498083	0.542578	0.408671	0.514404
NEC.cluster.B	0.139255	0.605092	0.481482	0.748268	0.609556	0.690901	0.246388	0.709931	0.590831	0.745023	0.660098	0.499337	0.405967	0.804397	0.552782	0.627902	0.265682	0.805319	0.573891	0.529744	0.53762	0.505798	0.495603
NEC.cluster.B	0.200052	0.660354	0.609577	0.721156	0.597708	0.587688	0.233165	0.701166	0.471452	0.742201	0.586732	0.475757	0.401334	0.770666	0.505443	0.593688	0.322725	0.792997	0.540836	0.523841	0.49365	0.543541	0.521199
NEC.cluster.B	0.204524	0.494614	0.571352	0.680253	0.569798	0.697704	0.250646	0.668613	0.596362	0.677836	0.64491	0.431535	0.331664	0.785214	0.500731	0.626605	0.297624	0.802417	0.484369	0.507062	0.504797	0.542612	0.436118
NEC.cluster.B	0.117737	0.510521	0.525226	0.696846	0.565815	0.619541	0.197426	0.651096	0.513099	0.686895	0.555786	0.454781	0.316361	0.807442	0.538716	0.618962	0.263536	0.750254	0.474598	0.483937	0.506951	0.46141	0.431949
NEC.cluster.B	0.372124	0.673286	0.717835	0.745188	0.583466	0.591002	0.192308	0.70823	0.7188	0.672969	0.666786	0.496394	0.353525	0.813816	0.489692	0.634103	0.322011	0.787452	0.530983	0.548993	0.558533	0.42729	0.516857
NEC.cluster.B	0.106876	0.497878	0.504886	0.719743	0.615061	0.590739	0.213574	0.662292	0.539419	0.655373	0.587107	0.422158	0.323957	0.807043	0.490728	0.611341	0.253464	0.739373	0.444689	0.525232	0.496773	0.360163	0.393101
NEC.cluster.B	0.0562761	0.332758	0.503074	0.557278	0.519182	0.713116	0.166412	0.589934	0.440735	0.617452	0.416179	0.273733	0.294578	0.792853	0.339158	0.425711	0.0956359	0.744365	0.357127	0.456745	0.38236	0.348151	0.445212
NEC.cluster.B	0.126781	0.651313	0.645195	0.68493	0.600299	0.692824	0.212443	0.682602	0.51921	0.72287	0.628864	0.484676	0.335994	0.853186	0.514544	0.60554	0.302705	0.709332	0.517226	0.543417	0.487211	0.498654	0.478161
NEC.cluster.B	0.201554	0.606972	0.591874	0.659211	0.58197	0.595107	0.250762	0.602905	0.496914	0.687379	0.580327	0.38755	0.314053	0.81894	0.362281	0.570107	0.243065	0.727963	0.407631	0.479246	0.482922	0.391713	0.423916
NEC.cluster.B	0.17211	0.727043	0.706309	0.756183	0.632878	0.680962	0.225763	0.674158	0.6684	0.734978	0.729723	0.547639	0.401565	0.813347	0.556097	0.648585	0.217063	0.793599	0.639067	0.551248	0.51569	0.526088	0.498566
NEC.cluster.B	0.260778	0.716403	0.718652	0.774204	0.681249	0.633985	0.288938	0.703948	0.725633	0.731136	0.850905	0.599405	0.50556	0.803681	0.563405	0.660528	0.402469	0.800239	0.641834	0.589364	0.543911	0.512798	0.479246
NEC.cluster.B	0.171891	0.532535	0.530592	0.704507	0.625126	0.669686	0.233725	0.687659	0.468185	0.680805	0.709295	0.463362	0.400972	0.806057	0.555199	0.636049	0.379499	0.763354	0.485851	0.536805	0.537486	0.494432	0.480295
NEC.cluster.B	0.200065	0.701693	0.734587	0.688307	0.649745	0.655865	0.237803	0.70568	0.641731	0.685913	0.691951	0.513665	0.351692	0.80357	0.511576	0.642396	0.214977	0.788876	0.586136	0.523855	0.517745	0.39724	0.501907
NEC.cluster.B	0.183857	0.567212	0.485052	0.656267	0.623182	0.580517	0.20801	0.6313	0.533107	0.666846	0.566909	0.4689	0.374215	0.77171	0.471126	0.578244	0.272544	0.73699	0.425003	0.519147	0.485746	0.432585	0.498911
NEC.cluster.B	0.110888	0.455453	0.443894	0.709264	0.576258	0.665863	0.246445	0.661363	0.498686	0.696638	0.632885	0.425797	0.304385	0.788276	0.510349	0.656889	0.170429	0.797121	0.444408	0.532174	0.486922	0.490729	0.480243
NEC.cluster.B	0.19017	0.67535	0.548459	0.697747	0.605969	0.64775	0.241383	0.673514	0.574115	0.66378	0.642554	0.463735	0.366816	0.813087	0.574688	0.616031	0.193886	0.749688	0.524787	0.548298	0.494964	0.514737	0.467132
NEC.cluster.B	0.217236	0.574432	0.484948	0.669914	0.617802	0.753375	0.2913	0.651619	0.558338	0.694508	0.624794	0.459219	0.322918	0.797646	0.478799	0.67733	0.386639	0.775652	0.429514	0.468971	0.521911	0.479237	0.517742
NEC.cluster.B	0.262014	0.662251	0.666425	0.739089	0.63647	0.703845	0.254923	0.685879	0.576101	0.709544	0.682591	0.461386	0.432003	0.787187	0.505812	0.632144	0.251896	0.771745	0.57713	0.514638	0.526295	0.536325	0.43511
NEC.cluster.B	0.120977	0.516037	0.476844	0.65469	0.593844	0.678362	0.284618	0.704153	0.53401	0.699986	0.632032	0.43144	0.417617	0.777995	0.485868	0.698247	0.352956	0.749025	0.4141	0.540201	0.493615	0.479001	0.496078
NEC.cluster.B	0.367168	0.778859	0.835388	0.756756	0.573038	0.675295	0.289909	0.616386	0.711389	0.714065	0.895981	0.610594	0.386863	0.806219	0.615929	0.671259	0.0829951	0.762928	0.676722	0.575518	0.597144	0.431623	0.519457
NEC.cluster.B	0.116474	0.467733	0.482083	0.673218	0.580436	0.601459	0.185782	0.716182	0.589012	0.675098	0.567425	0.451677	0.287739	0.828963	0.43888	0.598781	0.133614	0.767718	0.431348	0.523449	0.493297	0.428494	0.542919
NEC.cluster.B	0.14533	0.540644	0.491752	0.691615	0.688922	0.752158	0.21056	0.632832	0.589133	0.708565	0.542953	0.4341	0.286785	0.81168	0.493108	0.637094	0.270766	0.751869	0.430192	0.506105	0.498105	0.523495	0.458595
NEC.cluster.B	0.191872	0.611577	0.549901	0.7457	0.571841	0.675654	0.230812	0.651761	0.576034	0.687164	0.652286	0.462847	0.39181	0.785034	0.549142	0.692043	0.33654	0.826687	0.551637	0.580699	0.557808	0.459227	0.577922
NEC.cluster.B	0.155544	0.5286	0.498016	0.681486	0.576559	0.615902	0.179446	0.701639	0.572594	0.656047	0.553201	0.401896	0.33306	0.802653	0.47848	0.635368	0.330391	0.774596	0.44837	0.526351	0.467755	0.442358	0.522128
NEC.cluster.B	0.354604	0.69909	0.649449	0.753106	0.665987	0.653043	0.208712	0.694436	0.562406	0.703046	0.799016	0.524794	0.391723	0.806902	0.519899	0.654481	0.210513	0.821283	0.629464	0.539698	0.564069	0.425306	0.491912
NEC.cluster.B	0.393148	0.639072	0.724353	0.753668	0.556745	0.624485	0.186301	0.649386	0.688972	0.665414	0.757356	0.477038	0.348939	0.818718	0.515277	0.689727	0.338838	0.802908	0.501628	0.596353	0.562318	0.369876	0.449087
NEC.cluster.B	0.177699	0.620469	0.598189	0.729153	0.614494	0.646215	0.248119	0.712819	0.641277	0.70022	0.609008	0.488143	0.335968	0.814604	0.535686	0.657605	0.226851	0.745647	0.506526	0.550624	0.513211	0.559571	0.46208
NEC.cluster.B	0.295914	0.727751	0.761082	0.749099	0.624418	0.602848	0.252077	0.726768	0.692844	0.706337	0.736962	0.550516	0.438848	0.833487	0.511169	0.69011	0.294001	0.785882	0.596909	0.574167	0.53797	0.515771	0.534182
NEC.cluster.B	0.11428	0.596815	0.527078	0.668496	0.52742	0.639512	0.271738	0.664309	0.529425	0.68935	0.562322	0.424918	0.330003	0.814437	0.47916	0.654772	0.23673	0.731877	0.355515	0.490978	0.490509	0.420346	0.456962
NEC.cluster.B	0.135838	0.637911	0.559922	0.739488	0.656972	0.63124	0.253299	0.691414	0.620514	0.751618	0.640518	0.518811	0.457185	0.803421	0.560904	0.581444	0.419491	0.828233	0.563056	0.52366	0.535074	0.567382	0.404922
NEC.cluster.B	0.291774	0.697246	0.762927	0.76164	0.588161	0.616306	0.217794	0.710613	0.523642	0.683545	0.699407	0.51471	0.353663	0.816729	0.504638	0.650309	0.289235	0.781848	0.531307	0.541495	0.552257	0.476924	0.500097
NEC.cluster.B	0.119662	0.450826	0.512357	0.681638	0.677384	0.730493	0.235383	0.685389	0.545332	0.689632	0.623536	0.392587	0.37343	0.835615	0.492648	0.612034	0.342974	0.78127	0.480574	0.51508	0.503573	0.506906	0.4063
NEC.cluster.B	0.213008	0.536769	0.570831	0.723954	0.585375	0.630162	0.197157	0.667242	0.513987	0.662439	0.567218	0.462513	0.319443	0.791383	0.455396	0.65251	0.323077	0.778112	0.454657	0.501286	0.50432	0.43768	0.422061
NEC.cluster.B	0.156253	0.541321	0.48559	0.672534	0.652501	0.690378	0.256672	0.655396	0.48762	0.717724	0.588693	0.372211	0.321488	0.788755	0.487491	0.59211	0.28504	0.774025	0.466976	0.51999	0.501686	0.450659	0.539372
NEC.cluster.B	0.259439	0.745959	0.802901	0.785608	0.62818	0.660582	0.192398	0.701256	0.655679	0.672006	0.756196	0.496272	0.414242	0.800761	0.507541	0.648225	0.410085	0.770573	0.563649	0.52891	0.539472	0.525746	0.497398
NEC.cluster.B	0.12553	0.641866	0.525171	0.67954	0.511049	0.597013	0.19903	0.659191	0.514142	0.650753	0.566237	0.406053	0.333487	0.764791	0.466264	0.670133	0.287795	0.740639	0.437848	0.50922	0.478467	0.377832	0.469152
NEC.cluster.B	0.182514	0.482894	0.487198	0.745213	0.583987	0.67077	0.19453	0.637075	0.570015	0.662508	0.618891	0.47066	0.380917	0.801892	0.538476	0.69325	0.258896	0.804406	0.498287	0.521814	0.513033	0.413059	0.388793
NEC.cluster.B	0.164474	0.537898	0.521345	0.724486	0.579246	0.67376	0.224432	0.59963	0.67764	0.669168	0.661837	0.487386	0.344826	0.796935	0.523831	0.680563	0.313568	0.821798	0.483429	0.542047	0.526482	0.404081	0.420011
NEC.cluster.B	0.0950494	0.538415	0.522989	0.723213	0.620337	0.679668	0.205323	0.71385	0.611938	0.716796	0.665353	0.476693	0.411445	0.802729	0.530666	0.63103	0.294977	0.79072	0.537307	0.508809	0.528488	0.569989	0.450275
NEC.cluster.B	0.149825	0.60337	0.594637	0.705466	0.591522	0.64858	0.246765	0.708591	0.530217	0.719935	0.611517	0.45747	0.360889	0.800585	0.526214	0.574923	0.177643	0.777107	0.507905	0.522528	0.50353	0.509281	0.479864
NEC.cluster.B	0.154971	0.586371	0.513921	0.641639	0.589276	0.70281	0.182357	0.655291	0.552044	0.694554	0.520904	0.395715	0.351261	0.817865	0.546305	0.625148	0.097172	0.751463	0.503481	0.498436	0.485336	0.493423	0.490243
NEC.cluster.B	0.16116	0.609302	0.471423	0.712738	0.60382	0.671021	0.194522	0.63964	0.496744	0.691488	0.750314	0.413675	0.434048	0.812334	0.508304	0.664058	0.343217	0.750049	0.488292	0.531627	0.467855	0.467371	0.575224
NEC.cluster.B	0.102593	0.597889	0.537934	0.650387	0.601198	0.676004	0.216452	0.69105	0.619105	0.706347	0.515795	0.404609	0.354256	0.809774	0.534631	0.608261	0.181653	0.736587	0.477989	0.497572	0.486206	0.509265	0.524536
NEC.cluster.B	0.135282	0.530297	0.517468	0.680273	0.588714	0.682157	0.210193	0.658984	0.605079	0.759034	0.597138	0.444572	0.402332	0.837129	0.51573	0.631407	0.3085	0.764609	0.495402	0.538533	0.533567	0.530132	0.459629
NEC.cluster.B	0.144039	0.492866	0.484739	0.661016	0.627051	0.618703	0.184494	0.673593	0.53099	0.68773	0.539815	0.419502	0.32661	0.804174	0.463008	0.564371	0.329344	0.730889	0.418984	0.508832	0.488337	0.388184	0.505969
NEC.cluster.B	0.168761	0.435585	0.510899	0.666851	0.629002	0.711549	0.280318	0.671668	0.694322	0.67865	0.553835	0.41502	0.332336	0.823771	0.511901	0.57858	0.0794532	0.76047	0.471816	0.551156	0.511992	0.5245	0.439179
NEC.cluster.B	0.249922	0.708676	0.685048	0.71597	0.630137	0.614381	0.214405	0.699336	0.723918	0.711386	0.702157	0.482813	0.380205	0.819376	0.525253	0.670667	0.1517	0.778234	0.512359	0.565415	0.510151	0.451971	0.534667
NEC.cluster.B	0.227259	0.593581	0.563999	0.674312	0.617868	0.666063	0.272067	0.656263	0.528425	0.7326	0.681094	0.454163	0.392556	0.798057	0.497585	0.676418	0.364912	0.806477	0.582902	0.539217	0.519981	0.481406	0.502681
NEC.cluster.B	0.536527	0.811775	0.967992	0.82691	0.599735	0.62361	0.282008	0.736976	0.927332	0.690421	0.950184	0.605368	0.541782	0.857741	0.603752	0.764803	0.341198	0.834679	0.759836	0.678258	0.617615	0.460568	0.522195
NEC.cluster.B	0.195689	0.569175	0.523539	0.687725	0.612986	0.591818	0.231721	0.694252	0.432091	0.677296	0.541296	0.468789	0.464677	0.804931	0.510852	0.607816	0.305749	0.784975	0.405441	0.533743	0.532157	0.423905	0.490065
NEC.cluster.B	0.228564	0.508018	0.528587	0.706316	0.555872	0.724501	0.284048	0.610084	0.491708	0.666554	0.544399	0.407097	0.28851	0.852204	0.521679	0.588155	0.155011	0.755152	0.415184	0.506888	0.496927	0.427233	0.393417
NEC.cluster.B	0.167059	0.519046	0.586079	0.682402	0.610688	0.603886	0.238265	0.694315	0.564813	0.719911	0.630935	0.570575	0.415325	0.783815	0.508423	0.58435	0.278803	0.73307	0.465881	0.509683	0.488893	0.52984	0.456283
NEC.cluster.B	0.16607	0.55342	0.574503	0.700702	0.57023	0.589863	0.180958	0.706291	0.544862	0.693061	0.629311	0.448283	0.333918	0.810239	0.49824	0.621938	0.235598	0.754688	0.498928	0.514681	0.505403	0.441136	0.486925
NEC.cluster.B	0.0975746	0.45461	0.484634	0.643254	0.580958	0.65359	0.20691	0.711941	0.42658	0.71813	0.537081	0.393442	0.250725	0.761372	0.469719	0.541024	0.218325	0.726433	0.431438	0.464604	0.486814	0.497182	0.505775
NEC.cluster.B	0.208612	0.556986	0.512312	0.684052	0.564387	0.766264	0.340353	0.64402	0.552362	0.715052	0.614875	0.489101	0.37447	0.810171	0.538247	0.652901	0.303036	0.779983	0.460757	0.512434	0.513029	0.52393	0.445488
NEC.cluster.B	0.180562	0.628173	0.559159	0.702644	0.669281	0.712141	0.20468	0.680182	0.576063	0.747388	0.723306	0.515104	0.401133	0.807444	0.531247	0.642058	0.229151	0.769938	0.583457	0.525778	0.50448	0.496054	0.502079
NEC.cluster.B	0.182943	0.48913	0.468715	0.646508	0.631256	0.779002	0.232856	0.596912	0.49689	0.690861	0.539188	0.371189	0.282039	0.826525	0.521896	0.599919	0.324411	0.743353	0.375712	0.567035	0.453519	0.426392	0.494023
NEC.cluster.B	0.485285	0.722414	0.840654	0.731745	0.586856	0.560983	0.206945	0.697669	0.705476	0.735766	0.783615	0.582226	0.445496	0.859401	0.508477	0.617154	0.292295	0.752141	0.594474	0.595733	0.557864	0.491638	0.503943
NEC.cluster.B	0.211601	0.486357	0.501735	0.666469	0.585057	0.615139	0.285683	0.681793	0.652489	0.633976	0.669896	0.477243	0.384125	0.758201	0.49348	0.657394	0.441686	0.814849	0.485339	0.517432	0.520178	0.462237	0.451417
NEC.cluster.B	0.166911	0.597261	0.54322	0.720637	0.655257	0.631999	0.222547	0.701682	0.640525	0.698179	0.646706	0.486283	0.371671	0.818827	0.500252	0.606461	0.187988	0.749107	0.517149	0.505527	0.521289	0.523191	0.433217
NEC.cluster.B	0.16459	0.485391	0.532431	0.673295	0.593641	0.672447	0.305534	0.704689	0.521555	0.6758	0.631142	0.457325	0.369392	0.771473	0.52682	0.651725	0.368766	0.725458	0.476193	0.52576	0.497195	0.504882	0.4505
NEC.cluster.B	0.144951	0.504992	0.477062	0.731386	0.739737	0.744815	0.240263	0.647279	0.507457	0.775453	0.644928	0.412353	0.342742	0.817272	0.549078	0.619795	0.396608	0.792894	0.523054	0.517998	0.483046	0.391578	0.45256
NEC.cluster.B	0.160063	0.52477	0.495045	0.675651	0.62966	0.652958	0.189573	0.729044	0.676745	0.631369	0.688161	0.460322	0.321307	0.795225	0.518341	0.631258	0.14146	0.770384	0.537162	0.551231	0.522241	0.4623	0.446798
NEC.cluster.B	0.185871	0.511347	0.51699	0.667323	0.520541	0.551667	0.133268	0.637655	0.576177	0.661303	0.573719	0.440689	0.355807	0.788179	0.507298	0.662839	0.123178	0.768323	0.494381	0.57375	0.517699	0.384022	0.434023
NEC.cluster.B	0.153145	0.499138	0.524087	0.690042	0.60342	0.620909	0.288151	0.742997	0.657572	0.687047	0.67599	0.476897	0.379924	0.811682	0.518226	0.625389	0.126559	0.762295	0.589581	0.609053	0.532658	0.497195	0.444863
NEC.cluster.B	0.151799	0.581218	0.442179	0.666738	0.59559	0.707828	0.30594	0.675059	0.493186	0.752855	0.539714	0.49156	0.310587	0.810051	0.533383	0.685594	0.333207	0.728741	0.398623	0.540444	0.480868	0.45345	0.512833
NEC.cluster.B	0.195011	0.528255	0.548141	0.717952	0.58446	0.597792	0.198456	0.638863	0.550349	0.71218	0.584292	0.453587	0.319747	0.818242	0.485872	0.635486	0.321603	0.771179	0.464716	0.498399	0.485477	0.400688	0.384631
NEC.cluster.B	0.235122	0.588299	0.572609	0.6904	0.619662	0.606924	0.193441	0.715825	0.654721	0.686388	0.646225	0.447426	0.391947	0.815977	0.502117	0.599005	0.101069	0.758556	0.544133	0.544799	0.539539	0.427925	0.474864
NEC.cluster.B	0.18674	0.559226	0.597335	0.681655	0.577537	0.639109	0.235511	0.67702	0.68585	0.67903	0.721168	0.571659	0.393497	0.830364	0.511775	0.625783	0.294133	0.778486	0.576442	0.539748	0.485229	0.426105	0.419366
NEC.cluster.B	0.130554	0.507565	0.499027	0.712522	0.692006	0.67507	0.141971	0.687484	0.560681	0.722622	0.776435	0.4692	0.404337	0.825124	0.517276	0.603983	0.319916	0.818061	0.506223	0.529506	0.516323	0.5124	0.445817
NEC.cluster.B	0.125249	0.521548	0.507696	0.68246	0.531116	0.653121	0.204097	0.651445	0.554868	0.651589	0.532278	0.357844	0.299934	0.789441	0.458405	0.603324	0.340738	0.744779	0.400633	0.484595	0.484446	0.436889	0.415925
NEC.cluster.B	0.139957	0.530486	0.494913	0.68357	0.598469	0.573936	0.243417	0.627611	0.477233	0.700552	0.587393	0.390406	0.286503	0.738936	0.449597	0.578432	0.20097	0.731342	0.422485	0.505138	0.456277	0.373891	0.458743
NEC.cluster.B	0.223302	0.594424	0.647489	0.712529	0.590956	0.706723	0.239077	0.622252	0.558936	0.672596	0.679739	0.461713	0.385634	0.82148	0.531851	0.596908	0.323095	0.759532	0.418026	0.574652	0.49864	0.448444	0.418515
NEC.cluster.B	0.139593	0.464898	0.479125	0.707539	0.622439	0.607237	0.161397	0.620295	0.504943	0.716385	0.57802	0.442586	0.30011	0.835915	0.494285	0.657575	0.20775	0.787168	0.381409	0.48774	0.498251	0.351228	0.393634
NEC.cluster.B	0.206144	0.551575	0.427294	0.706672	0.614584	0.812197	0.285648	0.613787	0.539511	0.72986	0.668354	0.404627	0.275804	0.849788	0.506447	0.576215	0.387985	0.717292	0.490547	0.504484	0.470673	0.447607	0.530335
NEC.cluster.B	0.395099	0.628047	0.721876	0.837166	0.559384	0.687077	0.249833	0.612741	0.671809	0.693171	0.730671	0.47445	0.353282	0.810621	0.587077	0.640899	0.154231	0.766905	0.521395	0.556892	0.568134	0.402388	0.465703
NEC.cluster.B	0.279106	0.628294	0.723668	0.712186	0.613784	0.572939	0.250643	0.726636	0.644329	0.74374	0.700176	0.495346	0.544793	0.775874	0.541181	0.653783	0.181662	0.748982	0.622862	0.563556	0.550991	0.475353	0.519628
NEC.cluster.B	0.237946	0.608827	0.698397	0.722585	0.60041	0.678295	0.28205	0.637354	0.51098	0.7226	0.665382	0.46122	0.359833	0.785599	0.535879	0.697508	0.279933	0.794923	0.478796	0.525692	0.532637	0.448317	0.455387
NEC.cluster.B	0.42256	0.683467	0.822873	0.759948	0.657554	0.627008	0.262998	0.692628	0.727871	0.711575	0.769037	0.487168	0.451497	0.825671	0.577376	0.706781	0.317845	0.833836	0.595531	0.592571	0.633118	0.559341	0.440402
NEC.cluster.B	0.325849	0.674837	0.660351	0.839431	0.651552	0.68958	0.291387	0.676833	0.816422	0.773878	0.932283	0.639784	0.532985	0.833977	0.617287	0.741923	0.180892	0.790953	0.747495	0.622991	0.622352	0.501841	0.463216
NEC.cluster.B	0.195739	0.571559	0.577524	0.761148	0.596523	0.625149	0.253304	0.676416	0.705986	0.702567	0.702199	0.517924	0.432329	0.799165	0.551633	0.681664	0.190944	0.817134	0.605899	0.575096	0.569624	0.473796	0.44656
NEC.cluster.B	0.200301	0.599824	0.515355	0.734781	0.60786	0.699289	0.325315	0.655876	0.454906	0.7164	0.587587	0.481063	0.377445	0.821855	0.534599	0.671324	0.235516	0.799896	0.484488	0.550663	0.52341	0.482658	0.430354
NEC.cluster.B	0.121773	0.487726	0.480949	0.681052	0.607879	0.572446	0.20671	0.708586	0.546225	0.66841	0.534529	0.398605	0.435136	0.799264	0.493497	0.587787	0.120761	0.734038	0.484926	0.505653	0.495345	0.46469	0.495793
NEC.cluster.B	0.203317	0.540677	0.482732	0.71204	0.554353	0.600523	0.217846	0.616004	0.458538	0.699569	0.545378	0.386803	0.286042	0.777247	0.47444	0.607792	0.363043	0.735908	0.361045	0.502597	0.49062	0.401575	0.433098
NEC.cluster.B	0.274941	0.690918	0.490672	0.82399	0.639681	0.608791	0.162733	0.672919	0.712187	0.749065	0.77966	0.543084	0.408775	0.766372	0.557709	0.691049	0.18679	0.785757	0.640417	0.595189	0.580004	0.488947	0.554224
NEC.cluster.B	0.147841	0.569355	0.520315	0.697706	0.616713	0.543743	0.175225	0.697859	0.554285	0.645945	0.6182	0.455353	0.347986	0.778105	0.496749	0.646267	0.274049	0.728469	0.494349	0.521321	0.520734	0.420771	0.456506
NEC.cluster.B	0.195309	0.597086	0.561351	0.786341	0.618551	0.651713	0.306725	0.61981	0.556987	0.681138	0.575145	0.485929	0.337786	0.827085	0.472286	0.67208	0.422524	0.796816	0.499316	0.538742	0.520175	0.527237	0.439716
NEC.cluster.B	0.159518	0.536341	0.467395	0.666417	0.626088	0.591866	0.288529	0.647246	0.439602	0.655527	0.517279	0.347833	0.253233	0.799571	0.440964	0.587431	0.288567	0.744138	0.346636	0.516195	0.457379	0.338448	0.493496
NEC.cluster.B	0.174475	0.485939	0.547207	0.682478	0.532187	0.610683	0.190968	0.689159	0.534727	0.67358	0.544357	0.432858	0.332702	0.771586	0.449096	0.564801	0.245146	0.757883	0.351434	0.470048	0.489725	0.43176	0.466144
NEC.cluster.B	0.232229	0.592898	0.536768	0.734073	0.596702	0.578732	0.174269	0.647597	0.568717	0.671306	0.659045	0.484355	0.377683	0.794588	0.562763	0.654325	0.227848	0.795652	0.552578	0.54412	0.534235	0.438576	0.492632
NEC.cluster.B	0.232096	0.510189	0.511552	0.692663	0.592285	0.628682	0.22064	0.675675	0.525596	0.754161	0.557648	0.387897	0.39746	0.792239	0.471544	0.593075	0.312905	0.75768	0.412497	0.500296	0.499864	0.469793	0.504045
NEC.cluster.B	0.217554	0.599687	0.477991	0.762243	0.609218	0.695263	0.173787	0.695924	0.643526	0.727215	0.648984	0.481998	0.358421	0.7981	0.535252	0.6413	0.236174	0.811942	0.560354	0.555889	0.5233	0.493759	0.464614
NEC.cluster.B	0.117219	0.477439	0.499987	0.664388	0.57646	0.574904	0.203419	0.684639	0.591352	0.692833	0.597946	0.448913	0.360886	0.777273	0.4802	0.623324	0.228506	0.777278	0.516425	0.538754	0.492838	0.440991	0.464434
NEC.cluster.B	0.146717	0.510794	0.500641	0.719273	0.598991	0.701831	0.19136	0.707942	0.610463	0.749986	0.636072	0.500008	0.371881	0.831982	0.519531	0.657296	0.385137	0.788394	0.49891	0.534144	0.495692	0.553446	0.431371
NEC.cluster.B	0.229155	0.609525	0.670057	0.743743	0.623677	0.635409	0.226115	0.677285	0.639785	0.699197	0.662394	0.513403	0.380112	0.787159	0.507296	0.647773	0.360514	0.793692	0.556886	0.554816	0.528672	0.473021	0.463678
NEC.cluster.B	0.145531	0.55367	0.464886	0.691415	0.623065	0.625753	0.199995	0.698743	0.400861	0.686257	0.551597	0.422179	0.268174	0.767915	0.518575	0.614678	0.210559	0.7356	0.414061	0.484614	0.486077	0.416573	0.494612
NEC.cluster.B	0.273421	0.643815	0.633591	0.729974	0.552339	0.596447	0.236632	0.658282	0.667044	0.689807	0.726077	0.461275	0.419095	0.789327	0.532652	0.697958	0.291618	0.81227	0.54892	0.603615	0.570815	0.40549	0.450316
NEC.cluster.B	0.0954431	0.506751	0.473269	0.701038	0.648316	0.624741	0.191455	0.701382	0.566249	0.706145	0.653634	0.481303	0.32229	0.824745	0.503589	0.635409	0.276632	0.780261	0.567414	0.554732	0.509032	0.517798	0.460941
NEC.cluster.B	0.155064	0.514587	0.451674	0.677472	0.579518	0.690437	0.304152	0.655759	0.407664	0.749175	0.580156	0.409683	0.267756	0.833535	0.524592	0.599795	0.272426	0.756618	0.45378	0.512626	0.463172	0.435555	0.464141
NEC.cluster.B	0.184582	0.579445	0.497015	0.696614	0.56434	0.65122	0.249571	0.619885	0.569041	0.693006	0.676982	0.418747	0.343811	0.801965	0.528543	0.589376	0.19916	0.739686	0.41294	0.532581	0.509987	0.543696	0.497287
NEC.cluster.B	0.308789	0.630597	0.647274	0.706431	0.589525	0.704061	0.3426	0.639473	0.507587	0.734943	0.62121	0.463682	0.38477	0.836525	0.498363	0.580472	0.395063	0.763913	0.452187	0.498906	0.497413	0.507982	0.505108
NEC.cluster.B	0.231859	0.672552	0.605892	0.718289	0.608791	0.666465	0.23964	0.720443	0.702234	0.738838	0.71653	0.504602	0.411156	0.816084	0.519963	0.674767	0.300346	0.784585	0.616265	0.542271	0.56281	0.479794	0.487577
NEC.cluster.B	0.2859	0.668739	0.660078	0.758197	0.625145	0.600686	0.200058	0.715318	0.730399	0.726748	0.763165	0.500155	0.386708	0.775989	0.495057	0.661521	0.327242	0.819797	0.58599	0.593854	0.553901	0.440346	0.495588
NEC.cluster.B	0.157056	0.559131	0.51554	0.773331	0.6261	0.717689	0.19823	0.651786	0.543297	0.73725	0.723598	0.476038	0.35562	0.835436	0.541674	0.655925	0.322601	0.800462	0.520514	0.543206	0.525368	0.529987	0.41644
NEC.cluster.B	0.262021	0.628095	0.69027	0.744337	0.609966	0.666638	0.20408	0.684614	0.618593	0.739156	0.768636	0.534012	0.455016	0.82654	0.528534	0.672324	0.321974	0.808502	0.640257	0.57581	0.559397	0.557959	0.419864
NEC.cluster.B	0.162515	0.676092	0.627016	0.71639	0.583212	0.602837	0.184801	0.651364	0.588578	0.657059	0.60533	0.453777	0.378131	0.806545	0.474927	0.628243	0.318892	0.796104	0.448962	0.551636	0.496756	0.450893	0.505934
NEC.cluster.B	0.112408	0.549476	0.498987	0.680264	0.609385	0.692408	0.252455	0.705037	0.541615	0.681691	0.56507	0.461015	0.317212	0.765002	0.490922	0.59274	0.254963	0.728994	0.45482	0.511328	0.499128	0.475967	0.531771
NEC.cluster.B	0.0980462	0.623772	0.48329	0.719882	0.616449	0.714495	0.204248	0.642086	0.540376	0.706316	0.666364	0.459095	0.360234	0.835142	0.512211	0.609504	0.303428	0.796923	0.551021	0.557532	0.482387	0.543416	0.526396
NEC.cluster.B	0.371563	0.666511	0.609438	0.760352	0.587266	0.622067	0.187774	0.742995	0.682704	0.736378	0.853371	0.530257	0.427328	0.790333	0.562411	0.65784	0.0909488	0.79211	0.654612	0.594956	0.582251	0.514549	0.532498
NEC.cluster.B	0.273178	0.635416	0.625675	0.697309	0.59522	0.609415	0.333468	0.711117	0.673986	0.747713	0.621719	0.463822	0.404168	0.829078	0.517415	0.621469	0.297467	0.790765	0.432743	0.552716	0.525845	0.460479	0.511063
NEC.cluster.B	0.0893919	0.529218	0.555907	0.650549	0.614135	0.574853	0.201644	0.717776	0.4533	0.643899	0.478131	0.347196	0.306011	0.759051	0.459379	0.613437	0.0973685	0.732821	0.412809	0.495108	0.467811	0.448502	0.549575
NEC.cluster.B	0.210224	0.573791	0.514741	0.673228	0.58144	0.643662	0.17406	0.682335	0.53657	0.704594	0.600997	0.421709	0.367542	0.812373	0.539878	0.626675	0.166196	0.765261	0.555793	0.521259	0.511154	0.48429	0.503131
NEC.cluster.B	0.207079	0.631536	0.598592	0.744942	0.623187	0.624303	0.257313	0.680938	0.662997	0.700814	0.737852	0.533912	0.416099	0.79679	0.528896	0.667923	0.277469	0.821367	0.577537	0.564389	0.569039	0.489306	0.419832
NEC.cluster.B	0.339994	0.739959	0.690541	0.757225	0.653345	0.675529	0.244859	0.635131	0.725284	0.72704	0.87984	0.575707	0.51446	0.795848	0.573964	0.654884	0.154338	0.776571	0.694482	0.555735	0.556858	0.463078	0.520923
NEC.cluster.B	0.146257	0.618354	0.476941	0.663197	0.601167	0.647836	0.235306	0.608845	0.444891	0.715265	0.504539	0.346287	0.295982	0.796804	0.520958	0.55811	0.251838	0.739319	0.428057	0.448757	0.493072	0.459793	0.603652
NEC.cluster.B	0.256261	0.516511	0.574686	0.679923	0.591135	0.659954	0.328291	0.636	0.526629	0.691967	0.578427	0.40501	0.330131	0.803702	0.499606	0.656297	0.24388	0.785902	0.478035	0.508748	0.541616	0.502765	0.398652
NEC.cluster.B	0.300644	0.623989	0.70679	0.756882	0.617915	0.645822	0.226211	0.710388	0.716017	0.69496	0.81544	0.537277	0.454689	0.806895	0.547371	0.721443	0.291863	0.80498	0.657224	0.623484	0.590044	0.465647	0.475983
NEC.cluster.B	0.201368	0.458202	0.522006	0.733349	0.597262	0.759758	0.262259	0.634663	0.525617	0.697021	0.611814	0.481414	0.419494	0.796798	0.570455	0.660247	0.307865	0.788248	0.437073	0.532688	0.532834	0.428508	0.389638
NEC.cluster.B	0.133958	0.574939	0.477589	0.708455	0.643671	0.66592	0.322468	0.681603	0.509279	0.674549	0.539977	0.371893	0.275241	0.845648	0.481206	0.601511	0.315809	0.761745	0.496913	0.510053	0.506229	0.526016	0.468022
NEC.cluster.B	0.434747	0.662041	0.722995	0.743345	0.581132	0.642895	0.235399	0.63498	0.630239	0.690847	0.706254	0.440806	0.373146	0.831293	0.507865	0.680796	0.310719	0.787416	0.498244	0.561521	0.553332	0.387319	0.386741
NEC.cluster.B	0.211429	0.442872	0.553071	0.68337	0.632599	0.61334	0.245449	0.674962	0.62837	0.698	0.702987	0.505436	0.393912	0.839426	0.514313	0.68418	0.272261	0.767837	0.523336	0.544216	0.555112	0.46888	0.395761
NEC.cluster.B	0.167212	0.512448	0.526233	0.703837	0.569344	0.579873	0.152266	0.674107	0.566879	0.690802	0.567148	0.389505	0.36676	0.790918	0.469515	0.65444	0.256195	0.771592	0.460121	0.519143	0.52538	0.363207	0.445174
NEC.cluster.B	0.113868	0.647237	0.563792	0.721489	0.642831	0.685902	0.194108	0.680512	0.6201	0.718946	0.680955	0.459661	0.352564	0.816649	0.478351	0.645123	0.151765	0.765642	0.522715	0.546909	0.504866	0.436954	0.512148
NEC.cluster.B	0.128469	0.488496	0.48007	0.658545	0.60538	0.711143	0.251588	0.694254	0.593804	0.706563	0.552227	0.404982	0.339291	0.806482	0.495685	0.639368	0.329575	0.750491	0.46976	0.526401	0.491547	0.538149	0.426178
NEC.cluster.B	0.16398	0.592239	0.597502	0.80372	0.572091	0.650277	0.200739	0.67328	0.71933	0.761521	0.898796	0.578008	0.413848	0.784902	0.616025	0.74644	0.152365	0.788853	0.742251	0.581475	0.621298	0.472679	0.507428
NEC.cluster.B	0.130791	0.485312	0.497207	0.674874	0.550579	0.686615	0.284456	0.743527	0.645357	0.715803	0.546691	0.384309	0.284938	0.768791	0.468691	0.606157	0.181073	0.73654	0.446545	0.507289	0.472043	0.529381	0.468699
NEC.cluster.B	0.070178	0.566396	0.479299	0.677797	0.680383	0.693616	0.205614	0.71365	0.506007	0.690101	0.628046	0.412449	0.376835	0.800587	0.49098	0.595381	0.197358	0.8117	0.609868	0.557988	0.510183	0.476489	0.518975
NEC.cluster.B	0.248532	0.612067	0.593257	0.740666	0.598626	0.599659	0.157393	0.697024	0.677334	0.726698	0.693308	0.516353	0.418179	0.803543	0.51578	0.647637	0.387346	0.788608	0.602527	0.57718	0.541515	0.449548	0.525897
NEC.cluster.B	0.522947	0.738473	0.733247	0.74651	0.612599	0.681931	0.248306	0.654458	0.770978	0.67488	0.741613	0.515255	0.403732	0.830644	0.537396	0.674403	0.24405	0.807046	0.613832	0.595954	0.632938	0.435615	0.450541
NEC.cluster.B	0.135514	0.527441	0.45268	0.717058	0.593008	0.719788	0.277183	0.650756	0.504256	0.718376	0.543003	0.442788	0.307512	0.834967	0.476814	0.661797	0.389086	0.782735	0.421677	0.473159	0.505568	0.489391	0.473809
NEC.cluster.B	0.173287	0.578113	0.557306	0.754252	0.579596	0.685424	0.207991	0.696057	0.58356	0.664085	0.703901	0.40557	0.309984	0.810147	0.492263	0.670222	0.326165	0.816475	0.471398	0.529791	0.542481	0.494997	0.498601
NEC.cluster.B	0.176561	0.522463	0.553889	0.701182	0.591384	0.754713	0.320185	0.643037	0.477504	0.762214	0.704604	0.423567	0.278924	0.819362	0.538437	0.67624	0.484274	0.780794	0.370676	0.512304	0.540904	0.48905	0.517299
NEC.cluster.B	0.150086	0.510359	0.541822	0.704953	0.614797	0.628752	0.274676	0.697235	0.578634	0.717539	0.60276	0.379544	0.414496	0.816317	0.436401	0.649807	0.379263	0.773636	0.471717	0.51506	0.4915	0.494641	0.479198
NEC.cluster.B	0.208377	0.611993	0.539074	0.729269	0.554857	0.711104	0.249645	0.654866	0.710788	0.712108	0.721184	0.506616	0.435025	0.830805	0.532685	0.689603	0.249067	0.838253	0.537681	0.60186	0.590624	0.448711	0.42947
NEC.cluster.B	0.151239	0.584895	0.52678	0.725875	0.585556	0.64098	0.219644	0.695931	0.628519	0.689193	0.629171	0.483026	0.350294	0.803275	0.504437	0.609088	0.266134	0.762029	0.511914	0.543775	0.543394	0.476115	0.47201
NEC.cluster.B	0.268271	0.57688	0.530849	0.691002	0.530821	0.661619	0.269008	0.677329	0.54401	0.678729	0.598688	0.483304	0.364541	0.780964	0.503093	0.687278	0.289673	0.761931	0.445105	0.549131	0.542055	0.494741	0.463419
NEC.cluster.B	0.207632	0.585563	0.505883	0.72566	0.548353	0.594833	0.227788	0.639982	0.612271	0.661528	0.657434	0.431334	0.389641	0.789016	0.512209	0.693337	0.307165	0.816828	0.508321	0.602015	0.532858	0.40198	0.445533
NEC.cluster.B	0.113524	0.520041	0.501922	0.677474	0.61616	0.702225	0.260238	0.705076	0.568354	0.691968	0.654619	0.471166	0.441027	0.813189	0.491486	0.629376	0.352687	0.754161	0.458888	0.533947	0.557272	0.459613	0.450227
NEC.cluster.B	0.20045	0.632458	0.618274	0.718581	0.60453	0.558936	0.192478	0.683438	0.644574	0.69944	0.589777	0.471154	0.332355	0.79707	0.460447	0.622613	0.285147	0.783764	0.437133	0.540093	0.519693	0.380934	0.473073
NEC.cluster.B	0.375816	0.541539	0.67413	0.755856	0.581043	0.776997	0.261641	0.627745	0.598243	0.735607	0.663627	0.496027	0.365693	0.747576	0.544447	0.617777	0.161286	0.765835	0.384703	0.514994	0.548098	0.433961	0.437159
NEC.cluster.B	0.160553	0.687329	0.498878	0.718107	0.619502	0.710451	0.218075	0.687618	0.688323	0.777378	0.741021	0.536058	0.390905	0.803994	0.554672	0.705627	0.180593	0.834022	0.631165	0.598761	0.533948	0.49136	0.465991
NEC.cluster.B	0.0847953	0.601517	0.555276	0.635247	0.610848	0.537978	0.210058	0.712471	0.530875	0.645835	0.586852	0.3982	0.36785	0.796144	0.451459	0.554638	0.101527	0.765619	0.524117	0.528645	0.491479	0.433318	0.491535
NEC.cluster.B	0.227938	0.626959	0.640914	0.727805	0.551676	0.5663	0.140707	0.696162	0.674093	0.708551	0.663496	0.448072	0.349153	0.79038	0.43617	0.621362	0.317756	0.809966	0.468462	0.532804	0.512907	0.418259	0.474772
NEC.cluster.B	0.134778	0.574874	0.503269	0.704058	0.569162	0.648692	0.267281	0.71873	0.59781	0.757575	0.645878	0.501925	0.448987	0.788636	0.52969	0.638871	0.21401	0.746885	0.543388	0.52993	0.52693	0.47102	0.497381
NEC.cluster.B	0.11439	0.470065	0.496744	0.675757	0.605464	0.6581	0.187947	0.624532	0.555768	0.693635	0.659478	0.459774	0.370477	0.799008	0.514138	0.652067	0.315647	0.79011	0.499039	0.539347	0.512633	0.426485	0.370281
NEC.cluster.B	0.120245	0.462404	0.487241	0.608773	0.579996	0.642788	0.264376	0.674887	0.567396	0.616819	0.529942	0.446678	0.238896	0.80667	0.472486	0.660159	0.320893	0.709361	0.417255	0.449418	0.478731	0.473593	0.444742
NEC.cluster.B	0.135478	0.583693	0.584611	0.743383	0.610284	0.658411	0.240459	0.619084	0.567102	0.687051	0.680241	0.459112	0.334089	0.826711	0.567065	0.623443	0.283787	0.779614	0.502601	0.538926	0.519599	0.541736	0.466681
NEC.cluster.B	0.134238	0.464199	0.490521	0.711527	0.559737	0.621117	0.211559	0.630212	0.613098	0.658044	0.638932	0.461378	0.345579	0.833051	0.489138	0.670148	0.155538	0.768563	0.489579	0.504546	0.49454	0.432411	0.391539
NEC.cluster.B	0.157294	0.545944	0.612729	0.735511	0.658857	0.587824	0.204585	0.691953	0.660119	0.69208	0.681033	0.476991	0.474554	0.812471	0.521116	0.652643	0.323372	0.792423	0.607227	0.544446	0.535604	0.459408	0.403359
NEC.cluster.B	0.195283	0.492094	0.437993	0.741123	0.586482	0.746435	0.271563	0.609712	0.411017	0.715865	0.571827	0.440623	0.339113	0.794295	0.569642	0.662908	0.299652	0.780101	0.456611	0.540346	0.480209	0.451541	0.442055
NEC.cluster.B	0.214921	0.729382	0.693082	0.779008	0.563191	0.547295	0.201617	0.745684	0.764538	0.689678	0.830636	0.522536	0.44707	0.789077	0.509013	0.628672	0.203694	0.820834	0.698737	0.656163	0.568476	0.405343	0.584133
NEC.cluster.B	0.16503	0.636662	0.602481	0.706154	0.583106	0.618586	0.254707	0.738226	0.624709	0.693684	0.691343	0.522859	0.409649	0.776504	0.526962	0.638397	0.236553	0.762925	0.562824	0.580086	0.557268	0.394589	0.514334
NEC.cluster.B	0.112785	0.564351	0.500701	0.763514	0.658341	0.639264	0.145813	0.686662	0.666728	0.732079	0.744604	0.527142	0.391343	0.826584	0.539611	0.715063	0.302839	0.814914	0.582937	0.545744	0.538394	0.440056	0.455217
NEC.cluster.B	0.16298	0.558706	0.560666	0.707237	0.624767	0.642652	0.190916	0.642223	0.581761	0.646441	0.614549	0.518081	0.345627	0.804819	0.498561	0.623383	0.290634	0.779973	0.501542	0.538237	0.494816	0.542843	0.503553
NEC.cluster.B	0.100906	0.490199	0.461854	0.698412	0.644846	0.654454	0.27031	0.669709	0.486612	0.687585	0.516772	0.505675	0.264957	0.787512	0.488394	0.674011	0.241686	0.726364	0.4487	0.510935	0.499069	0.477866	0.482907
NEC.cluster.B	0.198722	0.550768	0.513264	0.674348	0.618689	0.680109	0.21348	0.702372	0.51854	0.685963	0.596037	0.462063	0.366423	0.775062	0.476081	0.588895	0.371643	0.757787	0.49863	0.514208	0.512349	0.580389	0.473449
NEC.cluster.B	0.0546784	0.468342	0.418838	0.618475	0.632905	0.635062	0.259189	0.624747	0.478929	0.684518	0.502621	0.416644	0.276432	0.705508	0.491	0.603386	0.298796	0.70967	0.41185	0.492183	0.477794	0.494841	0.515105
NEC.cluster.B	0.176385	0.462033	0.456313	0.703422	0.595336	0.677105	0.309886	0.655759	0.577727	0.729264	0.608841	0.432998	0.392519	0.832415	0.481287	0.65411	0.384073	0.84083	0.4904	0.55049	0.517838	0.504142	0.414411
NEC.cluster.B	0.110914	0.564837	0.589517	0.74176	0.587787	0.669686	0.263332	0.68082	0.707797	0.738097	0.827607	0.498258	0.364657	0.834995	0.536577	0.63443	0.342468	0.780317	0.575058	0.550163	0.556788	0.492108	0.410583
NEC.cluster.B	0.163619	0.445354	0.521545	0.639923	0.57974	0.629112	0.265989	0.703529	0.57515	0.67078	0.556605	0.374097	0.317977	0.805346	0.493343	0.595048	0.142294	0.731723	0.490106	0.537493	0.522734	0.504144	0.45887
NEC.cluster.B	0.29487	0.528548	0.639116	0.642974	0.573232	0.575114	0.246307	0.720038	0.621475	0.619441	0.642036	0.472552	0.470821	0.77351	0.472018	0.650679	0.258583	0.715358	0.540316	0.539058	0.497575	0.48025	0.418659
NEC.cluster.B	0.401356	0.736771	0.756778	0.814895	0.565289	0.696725	0.21488	0.703263	0.698358	0.751767	0.910271	0.575595	0.570372	0.788022	0.622224	0.744391	0.275821	0.83143	0.690931	0.595531	0.625994	0.415521	0.481358
NEC.cluster.B	0.0992705	0.573481	0.519892	0.695831	0.616613	0.712145	0.257429	0.619511	0.508887	0.712269	0.645927	0.419228	0.336055	0.795589	0.529022	0.656687	0.362126	0.811008	0.479661	0.533307	0.524411	0.364575	0.541235
NEC.cluster.B	0.0408813	0.554165	0.458903	0.624923	0.601581	0.63754	0.211137	0.645381	0.49996	0.696246	0.619325	0.378083	0.270773	0.820485	0.482916	0.637068	0.366349	0.755853	0.42274	0.479808	0.495678	0.369511	0.552763
NEC.cluster.B	0.0793348	0.461518	0.402871	0.638261	0.627617	0.634327	0.237707	0.615881	0.503587	0.686769	0.522689	0.423791	0.243477	0.695428	0.49871	0.626242	0.321523	0.737438	0.410539	0.499891	0.462611	0.500883	0.487095
NEC.cluster.B	0.307015	0.628764	0.758277	0.751451	0.570183	0.667956	0.248904	0.688855	0.578329	0.666534	0.673364	0.433819	0.352514	0.764008	0.514562	0.650025	0.231336	0.724355	0.495668	0.554513	0.565106	0.48896	0.476996
NEC.cluster.B	0.112148	0.524573	0.456047	0.657814	0.537284	0.708305	0.19518	0.628606	0.474785	0.694226	0.496797	0.467936	0.271445	0.805724	0.450645	0.624538	0.192737	0.756976	0.377949	0.461304	0.459934	0.378956	0.485932
NEC.cluster.B	0.172615	0.576701	0.633404	0.708926	0.571641	0.563315	0.171481	0.687426	0.530665	0.691935	0.590235	0.471019	0.42291	0.788625	0.508497	0.659786	0.254313	0.746298	0.515608	0.520331	0.498443	0.511008	0.520431
NEC.cluster.B	0.255166	0.449397	0.417883	0.725222	0.581745	0.767312	0.33145	0.64584	0.505079	0.73702	0.518614	0.40163	0.34509	0.84659	0.52506	0.67407	0.436432	0.839714	0.435416	0.504689	0.4928	0.485585	0.398722
NEC.cluster.B	0.287461	0.652091	0.679426	0.805017	0.569392	0.700185	0.240033	0.688639	0.700471	0.682476	0.775678	0.554296	0.403592	0.766677	0.59516	0.709496	0.197037	0.776974	0.631574	0.579024	0.594167	0.427918	0.475912
NEC.cluster.B	0.157402	0.53085	0.51054	0.619191	0.615276	0.681871	0.21669	0.632671	0.381159	0.674334	0.607349	0.421801	0.259265	0.815532	0.443501	0.633969	0.361478	0.743587	0.380243	0.461761	0.484419	0.470535	0.47856
NEC.cluster.B	0.160532	0.572187	0.541579	0.714152	0.664766	0.702509	0.243373	0.662793	0.545261	0.68162	0.601681	0.449819	0.271553	0.795621	0.498621	0.617069	0.302806	0.75723	0.443024	0.511468	0.476147	0.503644	0.567461
NEC.cluster.B	0.229658	0.578938	0.612092	0.742872	0.577306	0.681997	0.285732	0.678359	0.620902	0.68063	0.740795	0.491045	0.42465	0.841081	0.48974	0.603985	0.353732	0.765263	0.461161	0.525165	0.519909	0.42711	0.43853
NEC.cluster.B	0.449685	0.748586	0.875161	0.803726	0.66087	0.684976	0.270052	0.734797	0.772761	0.712413	0.839327	0.598126	0.432773	0.849272	0.55643	0.676931	0.295635	0.785906	0.551096	0.602068	0.596591	0.517932	0.536627
NEC.cluster.B	0.166311	0.527026	0.555874	0.703485	0.637612	0.669383	0.29086	0.675988	0.502187	0.705465	0.763863	0.514084	0.37697	0.766391	0.486802	0.632104	0.329506	0.74253	0.468084	0.481118	0.525556	0.524547	0.431012
NEC.cluster.B	0.16428	0.617676	0.520985	0.722412	0.658181	0.700999	0.261012	0.69509	0.619609	0.687204	0.679887	0.456123	0.382679	0.782437	0.525614	0.591056	0.19065	0.773955	0.568093	0.574754	0.539522	0.536003	0.499627
NEC.cluster.B	0.170242	0.643811	0.506637	0.765922	0.588314	0.689232	0.278568	0.694112	0.62512	0.76619	0.778402	0.546957	0.481669	0.784102	0.558926	0.634411	0.241495	0.797634	0.58634	0.584556	0.517626	0.431411	0.48794
NEC.cluster.B	0.152808	0.596926	0.477897	0.701468	0.6213	0.64184	0.179176	0.627278	0.639876	0.671077	0.575018	0.433485	0.353858	0.760009	0.484464	0.591005	0.273684	0.761418	0.488899	0.484384	0.46912	0.455468	0.488017
NEC.cluster.B	0.230777	0.507864	0.528456	0.645659	0.513633	0.690404	0.282173	0.654449	0.424772	0.646131	0.610019	0.436679	0.352181	0.810921	0.494272	0.639307	0.182855	0.736138	0.413612	0.496582	0.484388	0.449107	0.405591
NEC.cluster.B	0.168115	0.588009	0.532947	0.691285	0.575706	0.654424	0.22138	0.609667	0.646516	0.719656	0.681332	0.503512	0.366009	0.804858	0.586921	0.635038	0.228891	0.771811	0.566923	0.531843	0.519566	0.488236	0.444056
NEC.cluster.B	0.255067	0.622405	0.626939	0.746989	0.668128	0.697252	0.224428	0.659483	0.675328	0.686902	0.793445	0.48729	0.472882	0.795407	0.549561	0.641745	0.464907	0.805555	0.594942	0.564946	0.534575	0.446365	0.496375
NEC.cluster.B	0.127114	0.567011	0.51091	0.696745	0.661837	0.659132	0.27074	0.674496	0.459681	0.704252	0.581288	0.461701	0.321423	0.783485	0.496198	0.654685	0.337841	0.734979	0.480835	0.537458	0.48385	0.47198	0.507637
NEC.cluster.B	0.138514	0.596087	0.559765	0.727326	0.630653	0.665709	0.335744	0.676518	0.588324	0.693484	0.685536	0.479902	0.412976	0.786877	0.513215	0.670601	0.303234	0.752827	0.545774	0.587246	0.524207	0.429938	0.500241
NEC.cluster.B	0.155822	0.523557	0.468888	0.653814	0.617828	0.705263	0.20843	0.66419	0.565173	0.686947	0.594211	0.452061	0.275645	0.819644	0.510017	0.634	0.304189	0.761904	0.451692	0.467515	0.48813	0.517412	0.528751
NEC.cluster.B	0.209877	0.584489	0.583682	0.741074	0.576919	0.67906	0.289527	0.684705	0.617995	0.71672	0.685594	0.493524	0.38737	0.805893	0.510781	0.629739	0.242071	0.735561	0.578815	0.540087	0.557107	0.489484	0.459382
NEC.cluster.B	0.190992	0.545888	0.599915	0.732354	0.566874	0.676405	0.268125	0.622446	0.5269	0.661217	0.612758	0.396072	0.293675	0.779895	0.513333	0.599012	0.248012	0.795044	0.473094	0.561737	0.530535	0.562094	0.420738
NEC.cluster.B	0.135028	0.492791	0.491727	0.686563	0.586544	0.687752	0.232059	0.638038	0.534556	0.709246	0.548239	0.393596	0.277185	0.828138	0.513699	0.609968	0.242601	0.734077	0.494284	0.508437	0.472564	0.518634	0.369127
NEC.cluster.B	0.151027	0.524907	0.452615	0.690439	0.597043	0.7391	0.272706	0.632276	0.518538	0.743274	0.555197	0.404461	0.353094	0.821481	0.541253	0.666692	0.359674	0.762503	0.457089	0.498841	0.512336	0.552976	0.421192
NEC.cluster.B	0.135531	0.609084	0.566006	0.715099	0.612213	0.697967	0.256602	0.641745	0.560466	0.726233	0.714565	0.487718	0.364583	0.808608	0.55401	0.674619	0.366229	0.797763	0.529323	0.522851	0.537202	0.590335	0.451735
NEC.cluster.B	0.199018	0.540364	0.515458	0.656838	0.599669	0.681004	0.258232	0.719189	0.638281	0.7294	0.688934	0.488818	0.402209	0.814827	0.493672	0.602006	0.24296	0.769508	0.549437	0.547548	0.54727	0.475044	0.510159
NEC.cluster.B	0.165559	0.60453	0.554774	0.637952	0.549838	0.636804	0.304773	0.740667	0.59382	0.691269	0.579641	0.435268	0.349818	0.784189	0.487091	0.589514	0.226844	0.742794	0.483633	0.509782	0.527349	0.476059	0.550293
NEC.cluster.B	0.159227	0.514421	0.511772	0.672171	0.605918	0.649972	0.219648	0.668214	0.521021	0.67483	0.550146	0.474268	0.294457	0.823437	0.519014	0.630947	0.34765	0.730411	0.46979	0.476461	0.500375	0.449477	0.467034
NEC.cluster.B	0.149289	0.497033	0.465525	0.649606	0.511449	0.619812	0.153659	0.674244	0.516584	0.681239	0.538549	0.422859	0.374847	0.749598	0.515238	0.616688	0.20218	0.741853	0.438192	0.542821	0.473022	0.401395	0.434238
NEC.cluster.B	0.157675	0.545502	0.544215	0.731994	0.575056	0.655557	0.281692	0.668391	0.598592	0.687527	0.713475	0.497367	0.392147	0.826979	0.471009	0.675471	0.362941	0.717409	0.551826	0.547608	0.530992	0.507071	0.425593
NEC.cluster.B	0.279671	0.599775	0.631028	0.781748	0.597041	0.560133	0.196493	0.70148	0.724443	0.684871	0.660736	0.498116	0.357041	0.847026	0.513939	0.626358	0.298395	0.788661	0.569192	0.530946	0.560227	0.397998	0.429148
NEC.cluster.B	0.555195	0.798923	0.885097	0.785125	0.548145	0.607764	0.248701	0.699616	0.777005	0.649459	0.777983	0.582561	0.488025	0.849103	0.563583	0.696583	0.23632	0.808888	0.630728	0.63018	0.616081	0.409582	0.474527
NEC.cluster.B	0.242592	0.617507	0.599434	0.727805	0.6063	0.718578	0.186682	0.686216	0.545268	0.718181	0.739718	0.502328	0.414345	0.795846	0.570199	0.615575	0.209631	0.748919	0.564764	0.529649	0.523376	0.459677	0.532635
NEC.cluster.B	0.201031	0.588036	0.555478	0.723465	0.573662	0.67867	0.309578	0.681702	0.616977	0.710326	0.683102	0.477767	0.375394	0.819027	0.490845	0.663258	0.328644	0.74399	0.541265	0.555161	0.546713	0.499764	0.428076
NEC.cluster.B	0.195083	0.502567	0.469008	0.639848	0.643167	0.67077	0.124675	0.67281	0.450628	0.751607	0.693509	0.375216	0.364822	0.836334	0.548018	0.623134	0.367022	0.75253	0.443285	0.481495	0.495454	0.432701	0.493507
NEC.cluster.B	0.215722	0.554034	0.610494	0.702423	0.581647	0.688789	0.233212	0.653271	0.443436	0.669677	0.614651	0.372265	0.313959	0.772392	0.476838	0.621995	0.30543	0.81819	0.450396	0.523041	0.508872	0.517873	0.44401
NEC.cluster.B	0.603898	0.699313	0.839038	0.73435	0.587931	0.636951	0.196312	0.684758	0.72928	0.703023	0.813572	0.501311	0.51729	0.8265	0.534309	0.658816	0.286222	0.784773	0.571769	0.563772	0.581627	0.43013	0.411208
NEC.cluster.B	0.392678	0.69204	0.801703	0.769808	0.585912	0.678398	0.201145	0.687293	0.756895	0.690904	0.820021	0.546361	0.37159	0.843555	0.557505	0.719183	0.328449	0.775951	0.542711	0.594535	0.588204	0.443417	0.454413
NEC.cluster.B	0.0854261	0.561509	0.576948	0.680578	0.650061	0.630123	0.181225	0.709032	0.551376	0.682937	0.5851	0.41911	0.336104	0.792246	0.501583	0.573965	0.074874	0.789773	0.464287	0.552959	0.500946	0.403053	0.43823
NEC.cluster.B	0.139603	0.513265	0.48032	0.723013	0.644297	0.657442	0.228346	0.669386	0.585269	0.711005	0.526753	0.477448	0.337727	0.816715	0.475865	0.654923	0.323234	0.723636	0.488199	0.51089	0.469599	0.445895	0.430038
NEC.cluster.B	0.117342	0.545658	0.472882	0.7534	0.685481	0.646766	0.190879	0.644443	0.558098	0.70467	0.534536	0.455291	0.305583	0.829517	0.485708	0.651252	0.312006	0.75104	0.467919	0.478673	0.472995	0.49564	0.417952
NEC.cluster.B	0.199981	0.581595	0.518755	0.659731	0.578228	0.694056	0.221594	0.656856	0.592722	0.703389	0.630559	0.434314	0.331429	0.795132	0.523336	0.678922	0.311083	0.817208	0.513721	0.519772	0.552955	0.548325	0.423975
NEC.cluster.B	0.0364277	0.61399	0.450558	0.692933	0.620018	0.64244	0.166487	0.687782	0.494067	0.680868	0.496585	0.418605	0.272012	0.75887	0.494385	0.603935	0.186657	0.724311	0.387736	0.498659	0.485133	0.463862	0.55183
NEC.cluster.B	0.102671	0.609103	0.445134	0.699346	0.594703	0.734657	0.198027	0.701883	0.585644	0.731695	0.665799	0.502565	0.46013	0.778779	0.522834	0.668307	0.226579	0.763723	0.503512	0.549352	0.501099	0.406699	0.476904
NEC.cluster.B	0.250442	0.596858	0.624813	0.718007	0.612118	0.696844	0.270086	0.665117	0.591715	0.686512	0.692077	0.508923	0.43899	0.79879	0.579565	0.656229	0.256108	0.82606	0.584697	0.546904	0.575032	0.466084	0.417497
NEC.cluster.B	0.153658	0.542125	0.497556	0.685947	0.586543	0.641261	0.208733	0.746192	0.611153	0.674097	0.58409	0.438683	0.301156	0.791936	0.473937	0.6045	0.193818	0.777107	0.487219	0.524646	0.510202	0.486596	0.465514
NEC.cluster.B	0.105395	0.502053	0.413208	0.668045	0.597853	0.568415	0.207878	0.699172	0.530447	0.669931	0.529825	0.429901	0.271013	0.799757	0.469987	0.579164	0.334352	0.767857	0.372559	0.473353	0.510889	0.461095	0.500014
NEC.cluster.B	0.257704	0.616287	0.699457	0.762756	0.612014	0.638668	0.222948	0.670065	0.687405	0.682476	0.774549	0.498087	0.357975	0.818817	0.548058	0.698125	0.399397	0.790386	0.505769	0.570669	0.546828	0.471899	0.446282
NEC.cluster.B	0.135792	0.551874	0.616258	0.684625	0.582724	0.616737	0.196212	0.670561	0.589395	0.693746	0.621246	0.472625	0.376516	0.774735	0.531871	0.623373	0.212404	0.734217	0.44685	0.493923	0.530381	0.461821	0.492626
NEC.cluster.B	0.158429	0.496998	0.526164	0.727998	0.590674	0.639956	0.271235	0.692496	0.598285	0.714734	0.613004	0.468201	0.328912	0.820137	0.496819	0.66676	0.167078	0.745215	0.514896	0.557153	0.496782	0.495571	0.403319
NEC.cluster.B	0.117524	0.524154	0.464385	0.704699	0.583708	0.630332	0.221889	0.693187	0.608308	0.655029	0.538837	0.434762	0.33347	0.816221	0.499951	0.614419	0.375867	0.787969	0.389497	0.481543	0.526243	0.449174	0.504103
NEC.cluster.B	0.292568	0.737904	0.745144	0.834663	0.663586	0.642833	0.281453	0.790502	0.763517	0.767762	1	0.704438	0.550761	0.864029	0.608363	0.733218	0.370434	0.824599	0.785862	0.662421	0.626974	0.575482	0.474354
NEC.cluster.B	0.143671	0.495715	0.53715	0.666845	0.66359	0.653956	0.238283	0.7106	0.52972	0.662569	0.619534	0.502126	0.324909	0.810265	0.533072	0.59313	0.272779	0.725468	0.463197	0.490549	0.481974	0.441758	0.470506
NEC.cluster.B	0.0895966	0.509609	0.412752	0.59825	0.619515	0.633863	0.199347	0.67129	0.456065	0.642644	0.462645	0.380619	0.239179	0.772849	0.457949	0.660012	0.335595	0.724375	0.297652	0.458956	0.449502	0.536084	0.512841
NEC.cluster.B	0.128572	0.556615	0.551781	0.763526	0.612627	0.665533	0.250228	0.671091	0.621185	0.708778	0.673615	0.461136	0.378513	0.854264	0.543949	0.676597	0.349057	0.826258	0.528861	0.525623	0.520976	0.50905	0.40535
NEC.cluster.B	0.108461	0.450206	0.488804	0.657233	0.606077	0.629402	0.238257	0.720434	0.422505	0.652341	0.563198	0.431822	0.276856	0.85334	0.496102	0.551503	0.306498	0.705944	0.418367	0.511758	0.540513	0.447925	0.434971
NEC.cluster.B	0.291299	0.663143	0.636364	0.687282	0.607238	0.639877	0.268646	0.658137	0.558003	0.672233	0.712397	0.456943	0.444704	0.799	0.532569	0.697564	0.303453	0.776821	0.535703	0.574716	0.544731	0.346886	0.457653
NEC.cluster.B	0.183041	0.668325	0.599154	0.730172	0.649429	0.701562	0.213214	0.70421	0.611882	0.729874	0.780651	0.524873	0.381299	0.810982	0.532705	0.652467	0.251904	0.771973	0.633962	0.593717	0.512251	0.523622	0.475076
NEC.cluster.B	0.079712	0.557659	0.544976	0.709165	0.634857	0.594999	0.245032	0.635116	0.581244	0.688794	0.488923	0.425325	0.30091	0.801624	0.514465	0.596948	0.186035	0.760683	0.444497	0.51457	0.434351	0.436991	0.457035
NEC.cluster.B	0.545641	0.59875	0.683567	0.837848	0.661885	0.711959	0.417707	0.720994	0.815573	0.798106	0.918156	0.668569	0.594116	0.83063	0.667797	0.683821	0.261692	0.81699	0.72715	0.70656	0.6024	0.49258	0.444016
NEC.cluster.B	0.231342	0.632451	0.496414	0.753596	0.694516	0.63803	0.237107	0.668555	0.568057	0.69068	0.67365	0.49019	0.386233	0.827631	0.525981	0.673031	0.326562	0.810731	0.491952	0.57152	0.514138	0.443116	0.565587
NEC.cluster.B	0.203813	0.637432	0.651847	0.736001	0.615451	0.64991	0.245838	0.72753	0.61099	0.670926	0.720627	0.545652	0.378496	0.816434	0.525053	0.63048	0.406326	0.723989	0.526087	0.536008	0.542293	0.531096	0.489011
NEC.cluster.B	0.596558	0.745753	0.800758	0.781133	0.616846	0.720108	0.411451	0.719808	0.727792	0.745411	0.903511	0.545617	0.674123	0.825242	0.653386	0.724897	0.362058	0.83556	0.678291	0.640581	0.710062	0.43841	0.540659
NEC.cluster.B	0.0779303	0.540624	0.405694	0.646449	0.621677	0.584178	0.232981	0.670846	0.525563	0.741054	0.57118	0.479475	0.457673	0.767797	0.54556	0.682806	0.255114	0.733885	0.41913	0.537367	0.471092	0.405725	0.528332
NEC.cluster.B	0.247495	0.61893	0.563281	0.7271	0.600474	0.687406	0.320821	0.697504	0.645194	0.705929	0.629275	0.46228	0.428584	0.792297	0.540934	0.66917	0.304209	0.794499	0.500512	0.547451	0.556332	0.464013	0.446438
NEC.cluster.B	0.162313	0.546695	0.495825	0.683953	0.636371	0.644452	0.308238	0.648596	0.536383	0.685979	0.595141	0.483578	0.320795	0.760963	0.513206	0.661089	0.353654	0.763815	0.443758	0.517333	0.528841	0.452196	0.461438
NEC.cluster.B	0.244123	0.660107	0.634866	0.730167	0.602006	0.675503	0.278449	0.671159	0.669812	0.728907	0.717362	0.5067	0.412243	0.789426	0.580182	0.609033	0.270273	0.771715	0.549288	0.558233	0.57254	0.475165	0.421405
NEC.cluster.B	0.255838	0.639313	0.678013	0.809671	0.665862	0.690524	0.338841	0.764196	0.716014	0.752844	0.927228	0.632585	0.493722	0.820992	0.632319	0.647196	0.157363	0.81582	0.751624	0.670931	0.656433	0.524524	0.428543
NEC.cluster.B	0.470974	0.792056	0.864897	0.79104	0.580589	0.619729	0.308764	0.706729	0.721104	0.706596	0.789842	0.4935	0.42563	0.825373	0.5738	0.633861	0.125626	0.773022	0.616585	0.662902	0.637055	0.451001	0.463759
NEC.cluster.B	0.0917413	0.492316	0.443144	0.623114	0.610898	0.580698	0.163304	0.657354	0.426528	0.690196	0.517488	0.39439	0.354673	0.7766	0.469203	0.67129	0.238609	0.785124	0.350454	0.482249	0.446921	0.494279	0.519522
NEC.cluster.B	0.168008	0.563358	0.530766	0.679352	0.618183	0.650954	0.266043	0.685128	0.625686	0.710443	0.622664	0.47101	0.308327	0.769368	0.507029	0.621499	0.357214	0.787797	0.473888	0.540125	0.473218	0.505249	0.49431
NEC.cluster.B	0.0815802	0.551093	0.471214	0.746432	0.695124	0.723477	0.212445	0.677769	0.631711	0.727072	0.63219	0.445455	0.37288	0.862249	0.497643	0.647312	0.269103	0.807182	0.512142	0.562385	0.521945	0.505817	0.474819
NEC.cluster.B	0.231885	0.638245	0.66263	0.676987	0.639627	0.683204	0.239153	0.684266	0.511311	0.658788	0.583704	0.426261	0.362253	0.844894	0.504619	0.634205	0.272023	0.713251	0.441131	0.490786	0.520231	0.507329	0.487194
NEC.cluster.B	0.259179	0.557603	0.667427	0.698718	0.566749	0.650421	0.315771	0.727367	0.649779	0.694399	0.579527	0.396614	0.339909	0.75838	0.511251	0.591766	0.275154	0.722027	0.487755	0.55086	0.501668	0.402553	0.46474
NEC.cluster.B	0.132482	0.737604	0.723238	0.69704	0.65043	0.576627	0.196848	0.696616	0.565267	0.659382	0.72241	0.442782	0.437065	0.732436	0.531656	0.60193	0.0959739	0.779962	0.568297	0.608296	0.50396	0.365792	0.546664
NEC.cluster.B	0.0932274	0.47808	0.470511	0.741886	0.629687	0.596346	0.189097	0.724187	0.589574	0.682968	0.621736	0.514738	0.360073	0.885452	0.52157	0.589838	0.181192	0.793417	0.539488	0.54654	0.529886	0.423806	0.47147
NEC.cluster.B	0.200408	0.443345	0.458693	0.752629	0.537381	0.700109	0.202256	0.65051	0.578515	0.648777	0.558562	0.444036	0.313445	0.820824	0.543441	0.645763	0.238901	0.757377	0.458968	0.487386	0.510873	0.473198	0.406836
NEC.cluster.B	0.273593	0.718951	0.7482	0.680743	0.609139	0.61638	0.246362	0.642299	0.5908	0.694009	0.694471	0.462463	0.375875	0.849884	0.541893	0.614286	0.209898	0.769189	0.604614	0.511094	0.542955	0.433995	0.522312
NEC.cluster.B	0.0432935	0.549909	0.413784	0.691937	0.623139	0.709083	0.24243	0.674153	0.687344	0.734515	0.68435	0.592271	0.367092	0.775863	0.548509	0.682261	0.130576	0.837388	0.600259	0.581054	0.532486	0.398297	0.473708
NEC.cluster.B	0.341766	0.652188	0.605512	0.823135	0.611523	0.696882	0.241676	0.668116	0.682442	0.701402	0.766229	0.515607	0.390876	0.827721	0.55823	0.707357	0.344209	0.814955	0.601865	0.552529	0.579076	0.497476	0.450866
NEC.cluster.B	0.166946	0.609687	0.579803	0.699448	0.562922	0.656646	0.185131	0.731344	0.629245	0.688039	0.629343	0.438266	0.378884	0.784397	0.498075	0.628353	0.216865	0.784114	0.512766	0.506648	0.514574	0.487436	0.520991
NEC.cluster.B	0.209731	0.578965	0.496976	0.750622	0.618457	0.67574	0.234594	0.663419	0.60793	0.705107	0.661891	0.503556	0.42583	0.808474	0.569675	0.699673	0.315024	0.79027	0.545335	0.547262	0.546596	0.454553	0.420276
NEC.cluster.B	0.106991	0.486647	0.517965	0.693552	0.594147	0.646566	0.270246	0.659797	0.432618	0.687893	0.559916	0.366879	0.320307	0.832323	0.483864	0.606826	0.297197	0.736757	0.395611	0.469957	0.478231	0.545217	0.413354
NEC.cluster.B	0.111392	0.516616	0.465422	0.709302	0.633223	0.583964	0.228108	0.666387	0.610107	0.714555	0.560762	0.460654	0.310553	0.813808	0.470121	0.599907	0.310965	0.776381	0.442133	0.493707	0.473683	0.477898	0.463035
NEC.cluster.B	0.18883	0.5038	0.560146	0.727152	0.609819	0.576824	0.220706	0.681181	0.493247	0.663613	0.595585	0.443737	0.341499	0.77861	0.478765	0.639365	0.309846	0.783095	0.451813	0.499095	0.48259	0.456074	0.449469
NEC.cluster.B	0.154141	0.498764	0.52147	0.738339	0.572032	0.598592	0.137204	0.650138	0.49187	0.666016	0.619111	0.483141	0.355774	0.8128	0.510151	0.641325	0.195654	0.806159	0.42116	0.534971	0.484723	0.455201	0.422091
NEC.cluster.B	0.135302	0.575419	0.496637	0.682482	0.58046	0.597412	0.202248	0.655662	0.492676	0.65978	0.485584	0.462825	0.335081	0.786993	0.501725	0.639702	0.252587	0.778098	0.404028	0.518629	0.466441	0.381211	0.523968
NEC.cluster.B	0.180979	0.336878	0.412975	0.634547	0.529733	0.673594	0.148313	0.628375	0.400033	0.613655	0.456718	0.376791	0.345459	0.837654	0.450944	0.643175	0.103706	0.741886	0.419418	0.528442	0.417213	0.365253	0.36932
NEC.cluster.B	0.13929	0.431435	0.437602	0.694798	0.582548	0.646113	0.193353	0.649084	0.512651	0.691118	0.5424	0.412844	0.320951	0.81174	0.502967	0.668434	0.390001	0.798892	0.39105	0.46482	0.476785	0.487881	0.450063
NEC.cluster.B	0.116427	0.466866	0.501385	0.639677	0.601376	0.581704	0.164123	0.687644	0.591168	0.643405	0.476242	0.407702	0.339944	0.830472	0.460106	0.588405	0.195911	0.722725	0.386972	0.484918	0.462818	0.361413	0.479463
NEC.cluster.B	0.256342	0.585678	0.647089	0.691042	0.545026	0.588976	0.26373	0.69161	0.58976	0.647787	0.619349	0.452679	0.314077	0.750744	0.499907	0.612831	0.323668	0.740964	0.48647	0.528507	0.530903	0.496109	0.520765
NEC.cluster.B	0.174226	0.481769	0.412845	0.694413	0.578584	0.619822	0.121286	0.597539	0.535754	0.690051	0.586504	0.427023	0.31609	0.864575	0.507708	0.681074	0.101291	0.797423	0.48657	0.549127	0.443723	0.489875	0.429746
NEC.cluster.B	0.269725	0.604783	0.631719	0.667037	0.611957	0.672555	0.23654	0.605585	0.455102	0.734438	0.750535	0.426112	0.337091	0.788818	0.398557	0.596418	0.51015	0.756686	0.377772	0.468516	0.477724	0.409376	0.478948
NEC.cluster.B	0.239891	0.641329	0.632659	0.730007	0.668152	0.689943	0.194991	0.643628	0.595543	0.802941	0.750776	0.449866	0.437266	0.730595	0.502977	0.584564	0.334999	0.778004	0.540077	0.484109	0.517305	0.428409	0.459303
NEC.cluster.B	0.165671	0.561832	0.460444	0.729253	0.584589	0.644905	0.211435	0.64363	0.45444	0.684336	0.563297	0.41942	0.393592	0.791018	0.530062	0.678683	0.334537	0.805133	0.439048	0.504507	0.510596	0.435261	0.528763
NEC.cluster.B	0.165197	0.546572	0.494242	0.665175	0.599321	0.591303	0.230261	0.651208	0.463558	0.705698	0.694313	0.419812	0.333373	0.841186	0.442343	0.599015	0.41334	0.753643	0.459235	0.486986	0.483001	0.403093	0.473556
NEC.cluster.B	0.112122	0.534091	0.492017	0.709792	0.539208	0.596813	0.188154	0.674515	0.489319	0.692363	0.495589	0.405284	0.301049	0.824116	0.479174	0.608999	0.230579	0.783926	0.411412	0.476153	0.472127	0.500166	0.436906
NEC.cluster.B	0.183598	0.555858	0.538981	0.743432	0.599297	0.611099	0.225772	0.689626	0.648058	0.69083	0.648741	0.490414	0.324413	0.832388	0.526141	0.610015	0.257385	0.781661	0.575459	0.531045	0.520057	0.452456	0.457153
NEC.cluster.B	0.318586	0.741796	0.603008	0.75659	0.596694	0.631544	0.328582	0.671897	0.757708	0.684353	0.737874	0.481073	0.424957	0.78945	0.542522	0.719659	0.2977	0.808758	0.577664	0.570505	0.553249	0.483377	0.505658
NEC.cluster.B	0.212295	0.62535	0.57894	0.789125	0.610842	0.688672	0.284375	0.680927	0.690831	0.708913	0.728513	0.50274	0.45842	0.822969	0.537993	0.724642	0.353733	0.829705	0.648265	0.564461	0.556583	0.531457	0.540693
NEC.cluster.B	0.182745	0.606181	0.629143	0.676776	0.58462	0.648148	0.240529	0.639722	0.622532	0.655121	0.523811	0.378884	0.298925	0.773826	0.478719	0.662977	0.367531	0.736288	0.430737	0.471683	0.496276	0.434333	0.449199
NEC.cluster.B	0.192841	0.60383	0.600221	0.74222	0.604903	0.618413	0.217011	0.686593	0.531423	0.664323	0.576648	0.430995	0.31776	0.794406	0.496212	0.594455	0.364971	0.77395	0.439088	0.52713	0.508772	0.49454	0.530933
NEC.cluster.B	0.196038	0.582817	0.404435	0.697015	0.568156	0.725473	0.170955	0.627627	0.468819	0.705083	0.51949	0.373077	0.339259	0.708729	0.511299	0.579265	0.132027	0.790837	0.360689	0.462547	0.503866	0.403459	0.607488
NEC.cluster.B	0.210029	0.579187	0.530917	0.636325	0.556353	0.618534	0.244451	0.672863	0.555982	0.671207	0.54028	0.399707	0.333818	0.77119	0.487337	0.655091	0.297492	0.786883	0.452422	0.516597	0.47059	0.374738	0.509835
NEC.cluster.B	0.254807	0.520219	0.559689	0.73774	0.569575	0.701652	0.179724	0.618134	0.603918	0.706522	0.690478	0.4643	0.343764	0.77129	0.560773	0.697379	0.165968	0.797218	0.446965	0.520022	0.594099	0.467329	0.416578
NEC.cluster.B	0.0914695	0.58351	0.47965	0.700291	0.599897	0.672219	0.250348	0.716249	0.621251	0.739991	0.740062	0.487026	0.352958	0.793209	0.545772	0.631151	0.370127	0.775683	0.511845	0.541489	0.517131	0.485512	0.474031
NEC.cluster.B	0.235983	0.498467	0.423705	0.641187	0.500294	0.668433	0.171481	0.614173	0.510573	0.654529	0.526207	0.39515	0.295891	0.818912	0.486558	0.615931	0.172953	0.746213	0.404338	0.532478	0.431092	0.448999	0.424047
NEC.cluster.B	0.155776	0.635888	0.463161	0.761369	0.600953	0.671617	0.238615	0.619345	0.598451	0.683908	0.699994	0.448926	0.370541	0.812639	0.539461	0.708978	0.361796	0.785077	0.491473	0.546705	0.524221	0.463384	0.508684
NEC.cluster.B	0.249264	0.617308	0.591527	0.757735	0.639966	0.523338	0.221834	0.660965	0.652482	0.738207	0.652496	0.526527	0.416774	0.792807	0.487036	0.63477	0.375379	0.770175	0.521358	0.55725	0.514211	0.447265	0.523823
NEC.cluster.B	0.149714	0.535546	0.472632	0.708267	0.598664	0.656597	0.182337	0.679558	0.496962	0.716715	0.535682	0.428601	0.324663	0.791926	0.485581	0.550863	0.196092	0.71547	0.462576	0.510503	0.462877	0.39861	0.481136
NEC.cluster.B	0.156074	0.6039	0.541156	0.703901	0.640381	0.649998	0.210913	0.658865	0.438087	0.685828	0.556224	0.404181	0.312627	0.774321	0.509881	0.58104	0.302786	0.774848	0.485403	0.470469	0.466285	0.560494	0.523282
NEC.cluster.B	0.170319	0.541152	0.524414	0.727004	0.618411	0.705154	0.195959	0.658356	0.661166	0.70704	0.703011	0.493251	0.442546	0.826855	0.581481	0.688575	0.359585	0.824522	0.529206	0.566122	0.547197	0.478712	0.415245
NEC.cluster.B	0.0939177	0.703104	0.546194	0.72345	0.660651	0.722037	0.209047	0.606931	0.628553	0.698424	0.723672	0.500513	0.395645	0.818229	0.504562	0.608643	0.166283	0.832736	0.571116	0.584886	0.496711	0.400938	0.537632
NEC.cluster.B	0.433843	0.679844	0.773495	0.821336	0.60878	0.657041	0.238712	0.732631	0.749004	0.727941	0.959246	0.628702	0.474021	0.827026	0.646302	0.717472	0.327824	0.834105	0.768209	0.679261	0.613245	0.529759	0.465691
NEC.cluster.B	0.149999	0.477931	0.438463	0.761523	0.567589	0.712249	0.170836	0.526108	0.646274	0.808626	0.682221	0.485904	0.373124	0.778134	0.583215	0.671157	0.169907	0.798002	0.474879	0.49893	0.564134	0.520353	0.348295
NEC.cluster.B	0.246817	0.583784	0.605447	0.669291	0.571639	0.715258	0.24813	0.564968	0.619815	0.758973	0.620848	0.424841	0.373847	0.796477	0.550048	0.665721	0.0941806	0.845553	0.485608	0.572609	0.551062	0.490631	0.413532
NEC.cluster.B	0.20179	0.608787	0.636523	0.767833	0.584621	0.769195	0.175579	0.682354	0.683685	0.757046	0.86474	0.572544	0.443222	0.798713	0.586787	0.707323	0.293803	0.786365	0.733749	0.549476	0.584923	0.386968	0.43707
NEC.cluster.B	0.617797	0.825602	0.905704	0.778051	0.605508	0.742928	0.246457	0.704161	0.792244	0.665818	0.905466	0.56088	0.437808	0.834802	0.600833	0.717455	0.166011	0.803224	0.639014	0.622793	0.651236	0.427789	0.523516
NEC.cluster.B	0.114346	0.435119	0.471146	0.689318	0.561883	0.716137	0.194979	0.620911	0.477195	0.647869	0.590686	0.456851	0.348511	0.798455	0.494625	0.656989	0.235302	0.805995	0.464474	0.485285	0.475701	0.438655	0.379441
NEC.cluster.B	0.0345736	0.512767	0.462012	0.738458	0.529857	0.767083	0.144235	0.61982	0.567449	0.754021	0.767948	0.457123	0.421973	0.804535	0.524119	0.665976	0.177947	0.79947	0.555641	0.518028	0.544434	0.473275	0.454915
NEC.cluster.B	0.0751137	0.568179	0.493716	0.63648	0.517781	0.760394	0.284308	0.62386	0.423428	0.656733	0.547905	0.361048	0.355006	0.777168	0.555541	0.604837	0.112409	0.735539	0.444512	0.447025	0.466999	0.425664	0.474603
NEC.cluster.B	0.22958	0.591775	0.541045	0.68925	0.517053	0.743199	0.294224	0.648928	0.510472	0.741177	0.663264	0.431202	0.371189	0.770064	0.563305	0.667005	0.155578	0.718346	0.442951	0.498724	0.538472	0.458499	0.481383
NEC.cluster.B	0.194329	0.425864	0.525341	0.69976	0.533468	0.65732	0.216694	0.575332	0.687592	0.692141	0.681659	0.464318	0.359452	0.764827	0.521585	0.651047	0.0930169	0.801883	0.520085	0.521689	0.485834	0.402892	0.271888
NEC.cluster.B	0.133537	0.531043	0.53309	0.744184	0.532122	0.704876	0.190231	0.612835	0.535241	0.708502	0.629887	0.38998	0.366352	0.781218	0.521961	0.646871	0.178321	0.7784	0.47489	0.508104	0.518122	0.384071	0.33765
NEC.cluster.B	0.474375	0.640875	0.672622	0.772997	0.609648	0.725018	0.294902	0.706949	0.652477	0.739865	0.89926	0.608972	0.473772	0.772344	0.650355	0.698301	0.171738	0.815148	0.759858	0.603719	0.629417	0.399803	0.500324
NEC.cluster.B	0.284013	0.591599	0.595037	0.696233	0.620889	0.673151	0.250442	0.736584	0.655533	0.70589	0.677503	0.509184	0.494691	0.821793	0.548522	0.615985	0.168395	0.783803	0.584189	0.568142	0.559587	0.4743	0.501467
NEC.cluster.B	0.021085	0.477743	0.473674	0.630965	0.601392	0.571884	0.165383	0.69581	0.470904	0.662934	0.465614	0.37667	0.349581	0.798934	0.393078	0.58996	0.0646308	0.741473	0.384802	0.503129	0.480256	0.416188	0.519128
NEC.cluster.B	0.0531316	0.483595	0.465862	0.639609	0.642391	0.729922	0.250581	0.651339	0.489144	0.704036	0.486273	0.421466	0.277454	0.78719	0.470898	0.590263	0.369061	0.779616	0.442936	0.461637	0.465474	0.485707	0.466189
NEC.cluster.B	0.292177	0.591244	0.704625	0.729344	0.599249	0.676843	0.167884	0.664747	0.641389	0.681053	0.73203	0.520625	0.39385	0.81195	0.549133	0.673131	0.28974	0.774933	0.563256	0.553828	0.574889	0.418912	0.439775
NEC.cluster.B	0.250473	0.567186	0.612833	0.780786	0.635458	0.702802	0.284864	0.700589	0.627715	0.727385	0.782304	0.564279	0.418913	0.815077	0.562401	0.679053	0.445026	0.816166	0.609628	0.583218	0.558671	0.479462	0.410891
NEC.cluster.B	0.192195	0.588898	0.526419	0.733141	0.59427	0.665357	0.250152	0.665742	0.57778	0.699296	0.639663	0.462487	0.374793	0.780156	0.510851	0.669599	0.310518	0.77952	0.467052	0.520438	0.528011	0.484005	0.458412
NEC.cluster.B	0.15941	0.5381	0.518763	0.744313	0.599344	0.685038	0.160481	0.646015	0.580157	0.691312	0.659392	0.47228	0.386108	0.837224	0.528994	0.69381	0.307817	0.765461	0.523157	0.538902	0.531548	0.477618	0.445751
NEC.cluster.B	0.439355	0.595052	0.669414	0.716914	0.593217	0.584597	0.285987	0.704174	0.586306	0.639682	0.610139	0.480376	0.341553	0.80098	0.472422	0.633806	0.306646	0.718203	0.433654	0.504875	0.524624	0.430229	0.500845
NEC.cluster.B	0.14145	0.563812	0.568611	0.679662	0.592138	0.721847	0.153324	0.678827	0.477354	0.632783	0.611816	0.439108	0.336709	0.781571	0.47499	0.634148	0.228197	0.772125	0.428178	0.527506	0.503152	0.427125	0.46098
NEC.cluster.B	0.253605	0.744027	0.621189	0.798801	0.653646	0.641635	0.384216	0.716829	0.73378	0.738035	0.816005	0.619358	0.610985	0.796825	0.619656	0.700117	0.328171	0.851211	0.686411	0.648856	0.610852	0.505759	0.537924
NEC.cluster.B	0.105866	0.567719	0.487988	0.714488	0.612003	0.63874	0.254366	0.695362	0.609159	0.714711	0.652277	0.445588	0.321245	0.792285	0.491317	0.588648	0.307187	0.764893	0.460867	0.523558	0.516879	0.496501	0.496973
NEC.cluster.B	0.243443	0.623094	0.637932	0.785219	0.604483	0.670467	0.327667	0.690957	0.614255	0.692678	0.739275	0.503196	0.443334	0.839752	0.547494	0.664743	0.37809	0.801295	0.497267	0.57352	0.5585	0.469386	0.475542
NEC.cluster.B	0.4957	0.738661	0.794829	0.820092	0.594503	0.6115	0.189018	0.707855	0.714094	0.712753	0.790867	0.53751	0.447305	0.833208	0.582894	0.718317	0.328354	0.846041	0.58655	0.606391	0.588642	0.471673	0.447896
NEC.cluster.B	0.241848	0.629118	0.563867	0.741542	0.626622	0.598198	0.276395	0.688865	0.669753	0.72681	0.730642	0.492524	0.469639	0.810617	0.545321	0.646347	0.292818	0.782083	0.543043	0.590486	0.512578	0.450092	0.4814
NEC.cluster.B	0.133306	0.544088	0.465932	0.753353	0.598087	0.643747	0.246459	0.629853	0.684684	0.704	0.71745	0.459637	0.378934	0.811565	0.51772	0.697444	0.215081	0.801487	0.539069	0.545711	0.530533	0.484267	0.372322
NEC.cluster.B	0.190314	0.538097	0.532951	0.749124	0.595343	0.599466	0.207552	0.706013	0.558405	0.660073	0.682842	0.479017	0.402475	0.792135	0.492229	0.59219	0.296928	0.790262	0.50144	0.533554	0.536495	0.422489	0.513261
NEC.cluster.B	0.148844	0.567765	0.603927	0.615777	0.677246	0.723714	0.187047	0.723699	0.449467	0.682267	0.675317	0.392666	0.352241	0.806621	0.506064	0.599932	0.343252	0.724417	0.404136	0.499156	0.536483	0.487404	0.492462
NEC.cluster.B	0.549232	0.736991	0.808931	0.78589	0.596296	0.747823	0.352098	0.733361	0.65126	0.713297	0.940803	0.638041	0.526576	0.842448	0.613789	0.721754	0.342371	0.760932	0.769551	0.65336	0.607226	0.422576	0.516508
NEC.cluster.B	0.105033	0.422941	0.462449	0.538759	0.572275	0.629153	0.291602	0.658724	0.380846	0.707292	0.428019	0.349875	0.278786	0.744291	0.45429	0.587287	0.156005	0.725043	0.366157	0.480314	0.450354	0.478161	0.500556
NEC.cluster.B	0.0665559	0.479522	0.447562	0.644478	0.566163	0.507071	0.176041	0.708918	0.485051	0.652115	0.432343	0.353003	0.235925	0.770108	0.450832	0.594399	0.102106	0.7203	0.378895	0.505106	0.427544	0.389212	0.481725
NEC.cluster.B	0.372512	0.772152	0.698909	0.778422	0.663426	0.645507	0.272828	0.706764	0.691886	0.738323	0.822775	0.598104	0.503749	0.812777	0.616691	0.71103	0.303697	0.826182	0.724398	0.619902	0.598929	0.504472	0.49878
NEC.cluster.B	0.124287	0.545356	0.55152	0.675537	0.574394	0.6834	0.248333	0.635652	0.488203	0.69349	0.569375	0.415824	0.306504	0.778446	0.495548	0.58527	0.357298	0.691779	0.432549	0.478739	0.506432	0.468708	0.468713
NEC.cluster.B	0.222395	0.598831	0.621251	0.736749	0.60753	0.694902	0.216623	0.678346	0.572041	0.677117	0.642982	0.437014	0.326467	0.834172	0.498815	0.631253	0.341668	0.768484	0.464093	0.467845	0.530853	0.483524	0.430698
NEC.cluster.B	0.135393	0.546973	0.495892	0.668669	0.605103	0.708236	0.310941	0.675863	0.503399	0.688652	0.653445	0.407449	0.340081	0.780107	0.510869	0.665389	0.480104	0.718451	0.380586	0.485919	0.506614	0.544459	0.513628
NEC.cluster.B	0.294592	0.535022	0.690842	0.697854	0.607812	0.598116	0.179485	0.685295	0.533347	0.70191	0.639567	0.482317	0.363869	0.782682	0.521476	0.643316	0.310714	0.722501	0.437997	0.502294	0.502531	0.408068	0.445685
NEC.cluster.B	0.483425	0.70614	0.741707	0.767584	0.615574	0.653927	0.348344	0.70712	0.780546	0.726009	0.825341	0.532369	0.511802	0.848071	0.570504	0.693081	0.362387	0.795026	0.690609	0.618524	0.622143	0.516195	0.45922
NEC.cluster.B	0.319781	0.604411	0.69718	0.684805	0.609214	0.673426	0.212076	0.713403	0.575752	0.691471	0.693277	0.517671	0.365345	0.81173	0.531799	0.632203	0.343013	0.772649	0.512057	0.544033	0.559799	0.52521	0.480064
NEC.cluster.B	0.163761	0.514057	0.564086	0.686099	0.659182	0.706998	0.294569	0.678958	0.598046	0.696817	0.682107	0.471042	0.446675	0.798286	0.547971	0.662178	0.295189	0.763402	0.48391	0.540235	0.523644	0.531606	0.399201
NEC.cluster.B	0.142195	0.551056	0.496813	0.697404	0.586573	0.711005	0.25128	0.66743	0.543468	0.692516	0.67964	0.441438	0.384118	0.797187	0.53122	0.675931	0.34039	0.760602	0.506119	0.502345	0.499757	0.492885	0.425545
NEC.cluster.B	0.219662	0.744006	0.489693	0.689533	0.604484	0.611837	0.314715	0.635372	0.595499	0.718012	0.67956	0.443971	0.403507	0.771319	0.501249	0.565216	0.432122	0.737153	0.470773	0.566402	0.484963	0.464163	0.577117
NEC.cluster.B	0.416216	0.742604	0.77924	0.775279	0.599247	0.730994	0.368156	0.718522	0.682749	0.694676	0.833962	0.592824	0.42427	0.841651	0.571262	0.723824	0.390825	0.812621	0.659334	0.632405	0.620533	0.444784	0.46279
NEC.cluster.B	0.124963	0.578299	0.515561	0.686649	0.55952	0.555693	0.247851	0.670386	0.547184	0.632573	0.544664	0.43941	0.379579	0.791991	0.477494	0.655897	0.319999	0.742415	0.415823	0.480496	0.470296	0.415766	0.524236
NEC.cluster.B	0.156821	0.507926	0.58652	0.762059	0.620766	0.675248	0.255218	0.719924	0.589796	0.723861	0.623077	0.486861	0.398514	0.796894	0.477444	0.596075	0.205231	0.781814	0.53001	0.558989	0.550734	0.467439	0.468726
NEC.cluster.B	0.426033	0.685354	0.619624	0.7552	0.64282	0.739204	0.226514	0.695	0.693264	0.698415	0.833514	0.539785	0.472383	0.789288	0.54261	0.628803	0.104704	0.811506	0.637803	0.589664	0.579393	0.444331	0.534834
NEC.cluster.B	0.0940764	0.435848	0.410207	0.647544	0.620258	0.641494	0.276363	0.590149	0.429981	0.622615	0.505561	0.432182	0.324335	0.780531	0.415495	0.53826	0.392355	0.729477	0.281242	0.45378	0.433784	0.535658	0.463198
NEC.cluster.B	0.193644	0.594597	0.533096	0.720178	0.623756	0.591697	0.370804	0.658507	0.520136	0.680842	0.776328	0.436801	0.35924	0.824525	0.55844	0.626653	0.465586	0.795802	0.506014	0.558898	0.586773	0.428461	0.418426
NEC.cluster.B	0.268561	0.590639	0.535547	0.756568	0.635598	0.700639	0.292833	0.685369	0.665459	0.721725	0.660189	0.473536	0.380224	0.86298	0.526397	0.653672	0.297502	0.79584	0.537192	0.558098	0.55886	0.538917	0.439687
NEC.cluster.B	0.183908	0.589673	0.556298	0.677437	0.616934	0.65919	0.252321	0.672825	0.572279	0.659639	0.550871	0.418246	0.336069	0.757815	0.459876	0.619288	0.344375	0.784399	0.400741	0.502442	0.509294	0.462749	0.502672
NEC.cluster.B	0.14881	0.542918	0.48016	0.753438	0.595075	0.691209	0.220123	0.719043	0.664121	0.703773	0.641523	0.500247	0.356481	0.822336	0.525033	0.626651	0.281312	0.780999	0.5057	0.535203	0.535127	0.497705	0.444357
NEC.cluster.B	0.270387	0.656692	0.609708	0.768211	0.609478	0.679622	0.321001	0.699927	0.699063	0.74776	0.84171	0.549725	0.439067	0.833733	0.574096	0.726394	0.304199	0.827634	0.656393	0.593581	0.59965	0.498325	0.467133
NEC.cluster.B	0.366352	0.678268	0.780542	0.751922	0.628426	0.594971	0.211521	0.716084	0.681288	0.726066	0.824866	0.546774	0.458613	0.841435	0.532434	0.636709	0.280556	0.803508	0.668157	0.586866	0.559742	0.552944	0.477884
NEC.cluster.B	0.197555	0.534372	0.500585	0.765006	0.557631	0.651623	0.140833	0.634751	0.600995	0.723731	0.649372	0.421558	0.299641	0.785133	0.510446	0.659739	0.211263	0.75105	0.468189	0.487971	0.537777	0.471234	0.342338
NEC.cluster.B	0.244599	0.51788	0.505545	0.73083	0.571979	0.659415	0.190744	0.641131	0.51187	0.691564	0.598644	0.426887	0.39056	0.779932	0.542135	0.669691	0.299848	0.786185	0.44562	0.520625	0.512315	0.409296	0.433724
NEC.cluster.B	0.14392	0.528962	0.545926	0.689752	0.604433	0.559695	0.189812	0.660159	0.58463	0.732035	0.573023	0.467048	0.322024	0.754358	0.493543	0.649216	0.383791	0.792201	0.403103	0.523004	0.510357	0.482925	0.501547
NEC.cluster.B	0.287679	0.564923	0.654527	0.672664	0.49422	0.636492	0.169923	0.636058	0.602239	0.669532	0.742906	0.475694	0.395002	0.850004	0.470732	0.668964	0.302094	0.730215	0.482382	0.519788	0.501921	0.446008	0.45233
NEC.cluster.B	0.11413	0.478468	0.44186	0.683898	0.592893	0.673374	0.230171	0.692786	0.497627	0.6973	0.589009	0.404482	0.328397	0.782707	0.482717	0.606081	0.0991383	0.734819	0.444035	0.512622	0.487433	0.486736	0.407245
NEC.cluster.B	0.160546	0.512039	0.463815	0.666966	0.621688	0.627652	0.317125	0.640928	0.499924	0.678267	0.504776	0.42868	0.445292	0.770675	0.468927	0.615396	0.263454	0.754785	0.436203	0.481725	0.434028	0.377448	0.507636
NEC.cluster.B	0.11773	0.482453	0.500002	0.748899	0.641449	0.719742	0.182973	0.652895	0.450256	0.685832	0.586043	0.448221	0.309834	0.794323	0.53111	0.630046	0.298025	0.79307	0.419408	0.51167	0.507425	0.419838	0.436452
NEC.cluster.B	0.450353	0.655044	0.697452	0.758671	0.596702	0.65443	0.205677	0.688666	0.649642	0.672644	0.788015	0.554415	0.413608	0.830767	0.557117	0.68698	0.255796	0.774503	0.612208	0.589479	0.585273	0.468785	0.436727
NEC.cluster.B	0.138199	0.475503	0.564762	0.670591	0.605572	0.624606	0.30318	0.686712	0.661071	0.688322	0.525289	0.359683	0.36284	0.759849	0.471741	0.582348	0.134236	0.761259	0.485629	0.517023	0.50476	0.50057	0.505032
NEC.cluster.B	0.245662	0.64232	0.694472	0.78383	0.592625	0.665709	0.179039	0.659275	0.697688	0.71284	0.711066	0.515133	0.372353	0.800069	0.550765	0.7093	0.325623	0.816563	0.584543	0.554089	0.580096	0.509942	0.447275
NEC.cluster.B	0.286046	0.715578	0.67137	0.825291	0.594201	0.668283	0.224146	0.744956	0.778276	0.720098	0.847541	0.559134	0.481279	0.825649	0.561345	0.709795	0.457825	0.842418	0.67093	0.591082	0.586013	0.544462	0.546249
NEC.cluster.B	0.0943024	0.524044	0.514223	0.690179	0.543426	0.62033	0.225452	0.564736	0.605052	0.67152	0.595111	0.464889	0.335171	0.806554	0.494564	0.65969	0.088866	0.772528	0.45281	0.499323	0.521715	0.466762	0.387007
NEC.cluster.B	0.110372	0.602287	0.469022	0.733204	0.572045	0.673567	0.211533	0.672733	0.592993	0.750358	0.727975	0.469188	0.352888	0.774731	0.566772	0.64538	0.223659	0.766782	0.556285	0.560899	0.490106	0.472797	0.536051
NEC.cluster.B	0.118716	0.449639	0.395246	0.674049	0.582618	0.590786	0.23805	0.661367	0.486182	0.682056	0.506271	0.440734	0.251008	0.795061	0.454128	0.672522	0.402701	0.737302	0.39225	0.441549	0.462782	0.531548	0.443964
NEC.cluster.B	0.244909	0.566511	0.472034	0.718195	0.636417	0.676627	0.188332	0.621553	0.551672	0.707151	0.631736	0.443181	0.343424	0.792024	0.580168	0.669328	0.0399168	0.801467	0.514367	0.53308	0.507312	0.5029	0.458993
NEC.cluster.B	0.175725	0.729664	0.66957	0.77292	0.58467	0.712371	0.239548	0.671003	0.503591	0.659333	0.706527	0.465112	0.345846	0.794422	0.511293	0.629939	0.345439	0.756553	0.417827	0.497206	0.519493	0.495345	0.539302
NEC.cluster.B	0.115233	0.635107	0.469712	0.63454	0.56385	0.577275	0.204574	0.618663	0.572598	0.724908	0.656973	0.421799	0.278435	0.769641	0.44866	0.611831	0.359998	0.744692	0.402137	0.470667	0.457162	0.414093	0.513282
NEC.cluster.B	0.158794	0.565443	0.592848	0.70788	0.630736	0.702483	0.199282	0.660195	0.605079	0.708391	0.759916	0.509113	0.42857	0.834006	0.512552	0.600388	0.281265	0.774093	0.566047	0.56899	0.532774	0.463938	0.462617
NEC.cluster.B	0.219767	0.69712	0.653737	0.772628	0.544531	0.656139	0.230128	0.689357	0.722865	0.708456	0.687579	0.500752	0.340208	0.789189	0.545214	0.633118	0.211199	0.741258	0.585699	0.568241	0.534528	0.50113	0.532449
NEC.cluster.B	0.536381	0.631737	0.62587	0.725812	0.586565	0.727926	0.33782	0.65998	0.650248	0.681874	0.694952	0.468509	0.373012	0.828715	0.550804	0.680446	0.337722	0.839889	0.567879	0.607405	0.58941	0.456557	0.431755
NEC.cluster.B	0.205918	0.594741	0.545451	0.729134	0.59382	0.605741	0.192969	0.685047	0.59181	0.749422	0.602377	0.45247	0.408689	0.794107	0.526428	0.65657	0.360705	0.780894	0.543275	0.569455	0.510172	0.481996	0.491048
NEC.cluster.B	0.163509	0.578995	0.558557	0.736757	0.574438	0.671136	0.138788	0.61872	0.665416	0.688494	0.657237	0.446522	0.328531	0.76598	0.559871	0.681808	0.0783222	0.821507	0.545334	0.537269	0.557799	0.398391	0.392263
NEC.cluster.B	0.432633	0.643648	0.605378	0.733718	0.592567	0.633942	0.212278	0.641564	0.63633	0.724673	0.707677	0.496922	0.380967	0.815956	0.554561	0.713869	0.275123	0.821362	0.50339	0.565157	0.580833	0.361625	0.498704
NEC.cluster.B	0.221543	0.615266	0.640854	0.755675	0.661392	0.716347	0.244854	0.703486	0.615356	0.725442	0.765529	0.51609	0.413812	0.832223	0.556571	0.70621	0.445748	0.796093	0.571476	0.566068	0.571918	0.518884	0.458994
NEC.cluster.B	0.100054	0.608153	0.441491	0.797112	0.582364	0.671438	0.198054	0.625226	0.692258	0.683712	0.678826	0.432531	0.409719	0.806903	0.522434	0.664684	0.290219	0.756405	0.577365	0.531929	0.473912	0.500454	0.530143
NEC.cluster.B	0.122483	0.572868	0.547265	0.736624	0.590982	0.66587	0.171112	0.679669	0.470034	0.688286	0.57562	0.406025	0.303006	0.828727	0.539073	0.623094	0.248464	0.76618	0.440192	0.498774	0.466926	0.425905	0.523557
NEC.cluster.B	0.33592	0.714789	0.753083	0.784077	0.598429	0.527739	0.203457	0.659372	0.736041	0.817512	0.872	0.550841	0.436402	0.769027	0.595751	0.733151	0.270042	0.811597	0.716875	0.60185	0.596123	0.463054	0.529417
NEC.cluster.B	0.355203	0.7458	0.852761	0.76138	0.620958	0.662189	0.274722	0.721678	0.748186	0.688807	0.950312	0.652355	0.513735	0.760062	0.650989	0.718292	0.225715	0.836413	0.811376	0.713154	0.632639	0.442538	0.555661
NEC.cluster.B	0.129257	0.492028	0.489306	0.669374	0.515694	0.693029	0.174459	0.65034	0.503397	0.701826	0.569932	0.355641	0.292168	0.78813	0.509133	0.655811	0.0759366	0.773778	0.482226	0.521896	0.517181	0.383503	0.471113
NEC.cluster.B	0.113409	0.600105	0.511583	0.685205	0.585691	0.663956	0.221686	0.656938	0.524423	0.67885	0.573585	0.423829	0.304877	0.834944	0.49054	0.642003	0.364329	0.786196	0.469669	0.510832	0.488331	0.508451	0.47103
NEC.cluster.B	0.181889	0.548948	0.474316	0.732612	0.63657	0.701504	0.175748	0.637423	0.505324	0.693148	0.687711	0.507797	0.332521	0.795796	0.558256	0.67784	0.315589	0.776096	0.444305	0.545734	0.512175	0.510124	0.470296
NEC.cluster.B	0.256968	0.609144	0.58072	0.715475	0.612266	0.664708	0.224279	0.691427	0.546395	0.748713	0.637487	0.473992	0.386684	0.793441	0.533447	0.640829	0.31186	0.771116	0.526551	0.527386	0.523365	0.445197	0.476719
NEC.cluster.B	0.107501	0.528469	0.523756	0.680448	0.553765	0.666203	0.218477	0.667069	0.47513	0.659765	0.483997	0.379131	0.341062	0.807649	0.535925	0.568972	0.0471258	0.805221	0.461862	0.571551	0.464734	0.478823	0.485788
NEC.cluster.B	0.0908591	0.524804	0.523576	0.718567	0.559572	0.674253	0.200937	0.707953	0.544096	0.741537	0.572351	0.40729	0.305815	0.827891	0.51655	0.592575	0.301189	0.726272	0.466041	0.510828	0.502051	0.576946	0.522966
NEC.cluster.B	0.331743	0.703623	0.717048	0.710337	0.618792	0.597346	0.318925	0.643671	0.586647	0.706891	0.724543	0.471318	0.400029	0.809299	0.533637	0.620779	0.331181	0.797323	0.530429	0.566936	0.562212	0.411809	0.429988
NEC.cluster.B	0.159757	0.536533	0.513487	0.714889	0.615254	0.675719	0.241053	0.610373	0.538388	0.687086	0.742955	0.468029	0.333526	0.800078	0.486169	0.633402	0.359277	0.760825	0.460053	0.564861	0.525582	0.39733	0.485468
NEC.cluster.B	0.171693	0.521936	0.47505	0.627722	0.556189	0.725422	0.363845	0.583226	0.335555	0.713457	0.602006	0.41238	0.330807	0.718216	0.500296	0.583693	0.100404	0.722033	0.473997	0.47182	0.458394	0.29675	0.50785
NEC.cluster.B	0.190721	0.708336	0.753449	0.713713	0.699107	0.654623	0.200181	0.661102	0.739552	0.734953	0.806585	0.585736	0.383606	0.720461	0.57616	0.695729	0.0682885	0.820342	0.648131	0.633551	0.590699	0.509156	0.554369
NEC.cluster.B	0.0988648	0.456973	0.452286	0.646139	0.559714	0.621961	0.232157	0.700751	0.476188	0.693844	0.439467	0.34187	0.275778	0.821998	0.476935	0.575804	0	0.714196	0.409868	0.514415	0.47099	0.429839	0.476214
NEC.cluster.B	0.178488	0.532925	0.475726	0.677613	0.586634	0.580308	0.23293	0.629482	0.440949	0.700153	0.537381	0.392984	0.289564	0.778455	0.46991	0.638749	0.259012	0.711821	0.376882	0.489932	0.447224	0.414644	0.542097
NEC.cluster.B	0.144493	0.668053	0.553145	0.757867	0.648952	0.591576	0.179805	0.715578	0.598636	0.732078	0.712692	0.459769	0.416111	0.800703	0.558314	0.640913	0.31319	0.784581	0.531257	0.52681	0.512487	0.442529	0.484941
NEC.cluster.B	0.118637	0.481751	0.444415	0.670487	0.580028	0.677166	0.216547	0.630255	0.431301	0.68845	0.624154	0.459403	0.346842	0.81496	0.532507	0.625196	0.303579	0.714837	0.388465	0.519147	0.476674	0.431211	0.438137
NEC.cluster.B	0.172852	0.494012	0.474641	0.6727	0.573371	0.645688	0.197919	0.606174	0.440231	0.719083	0.66775	0.437238	0.282436	0.800489	0.438526	0.610709	0.427294	0.758596	0.332483	0.459746	0.492461	0.454272	0.434218
NEC.cluster.B	0.186376	0.525842	0.509016	0.68723	0.613102	0.651793	0.3027	0.65486	0.535976	0.69035	0.473171	0.471393	0.319923	0.796976	0.528585	0.633285	0.326976	0.738694	0.431427	0.493914	0.509193	0.514291	0.460396
NEC.cluster.B	0.221474	0.526194	0.569557	0.667282	0.573325	0.575363	0.211431	0.711185	0.509446	0.723211	0.630038	0.382773	0.433159	0.816628	0.487712	0.551432	0.16443	0.740803	0.47314	0.515255	0.509498	0.405876	0.456587
NEC.cluster.B	0.140854	0.610761	0.51106	0.753961	0.635264	0.695512	0.197797	0.620577	0.559183	0.696935	0.645261	0.490119	0.363261	0.791296	0.542873	0.671405	0.314454	0.766954	0.487615	0.509804	0.483306	0.442308	0.468967
NEC.cluster.B	0.374827	0.716769	0.645087	0.732625	0.650623	0.704259	0.223371	0.696715	0.715686	0.75666	0.771447	0.518741	0.466908	0.803617	0.577371	0.719233	0.205488	0.792245	0.621997	0.593601	0.578277	0.47528	0.525902
NEC.cluster.B	0.154291	0.545272	0.549267	0.693523	0.598712	0.721158	0.235116	0.703248	0.614677	0.695936	0.64456	0.457645	0.363624	0.846732	0.493663	0.702037	0.307738	0.759663	0.469678	0.493224	0.549389	0.567868	0.46506
NEC.cluster.B	0.104503	0.412359	0.465791	0.644422	0.637009	0.74783	0.231724	0.616694	0.580254	0.659725	0.539176	0.436312	0.313925	0.813619	0.467542	0.589427	0.243661	0.785661	0.457944	0.505918	0.475001	0.432599	0.412951
NEC.cluster.B	0.264834	0.57546	0.563499	0.724545	0.526024	0.612687	0.29447	0.680218	0.654482	0.689863	0.596847	0.40053	0.288477	0.777934	0.502367	0.612047	0.0416854	0.778623	0.534988	0.552461	0.518089	0.468799	0.514451
NEC.cluster.B	0.317297	0.670656	0.865174	0.803011	0.593886	0.714327	0.2795	0.677999	0.746578	0.675841	0.771665	0.542298	0.418029	0.879211	0.587606	0.681905	0.186409	0.796737	0.65681	0.594699	0.588068	0.530051	0.526568
NEC.cluster.B	0.114581	0.496088	0.430987	0.764013	0.582303	0.652996	0.292402	0.699413	0.549891	0.706308	0.500051	0.393699	0.271663	0.785356	0.485411	0.592775	0.118157	0.783698	0.463272	0.552594	0.480327	0.479702	0.441199
NEC.cluster.B	0.358267	0.580329	0.589624	0.689362	0.595105	0.586501	0.186981	0.669473	0.546467	0.677745	0.577457	0.452714	0.342165	0.831581	0.496917	0.628348	0.206012	0.695497	0.558296	0.555347	0.505227	0.418846	0.422012
NEC.cluster.B	0.28035	0.605593	0.630709	0.772754	0.62777	0.691915	0.200435	0.694307	0.676755	0.721429	0.734839	0.536908	0.448692	0.833865	0.56549	0.688509	0.304051	0.800083	0.593485	0.574343	0.576077	0.485192	0.425421
NEC.cluster.B	0.174323	0.577979	0.500849	0.669602	0.545835	0.579932	0.140707	0.69572	0.539566	0.65977	0.551753	0.410157	0.324329	0.818563	0.520379	0.692157	0.263233	0.771679	0.432206	0.525362	0.47914	0.384887	0.475111
NEC.cluster.B	0.177118	0.550904	0.505577	0.724128	0.609211	0.675466	0.21937	0.663248	0.599183	0.705846	0.593035	0.463185	0.396384	0.807492	0.533882	0.682831	0.33872	0.819161	0.542862	0.533167	0.521377	0.503848	0.468179
NEC.cluster.B	0.0644572	0.539772	0.499944	0.691973	0.658416	0.548523	0.174198	0.690596	0.58638	0.729135	0.620914	0.453935	0.376087	0.842916	0.525576	0.569912	0.242146	0.773467	0.492908	0.534299	0.521524	0.408007	0.495444
NEC.cluster.B	0.10044	0.556739	0.507584	0.723011	0.596774	0.565461	0.23465	0.705645	0.685439	0.699623	0.520927	0.434452	0.317975	0.77972	0.5196	0.546835	0.104421	0.810112	0.565023	0.535904	0.509987	0.395658	0.448149
NEC.cluster.B	0.100932	0.56588	0.49696	0.683815	0.619	0.67346	0.159178	0.692312	0.533267	0.743299	0.598248	0.443209	0.311078	0.82552	0.527193	0.602719	0.275527	0.75917	0.474422	0.482457	0.500684	0.539134	0.436579
NEC.cluster.B	0.148896	0.554191	0.489045	0.731301	0.595828	0.721238	0.154597	0.602984	0.718999	0.737714	0.670984	0.485719	0.333434	0.79471	0.492196	0.676797	0.386351	0.805749	0.619728	0.508332	0.487792	0.450819	0.420847
NEC.cluster.B	0.207936	0.656141	0.594897	0.755606	0.605467	0.668096	0.307179	0.695483	0.646255	0.71276	0.70504	0.506333	0.430313	0.78264	0.559497	0.719382	0.351697	0.800045	0.614253	0.561093	0.552293	0.451501	0.485842
NEC.cluster.B	0.0663972	0.533163	0.38354	0.707929	0.565984	0.718719	0.201351	0.655031	0.441638	0.654071	0.499871	0.46063	0.254093	0.802884	0.445886	0.659138	0.315548	0.791918	0.455455	0.510593	0.481716	0.412159	0.521137
NEC.cluster.B	0.185469	0.59637	0.503715	0.847849	0.654536	0.649014	0.176361	0.664867	0.545227	0.74163	0.783687	0.533201	0.402691	0.798662	0.51035	0.669581	0.515958	0.832662	0.557975	0.588525	0.570766	0.366642	0.536289
NEC.cluster.B	0.178438	0.657038	0.486849	0.786631	0.571762	0.661322	0.277403	0.695424	0.720864	0.720155	0.706304	0.508398	0.38044	0.805121	0.551353	0.677155	0.283391	0.797178	0.581204	0.549451	0.535815	0.484319	0.488883
NEC.cluster.B	0.137193	0.441748	0.472017	0.620771	0.563163	0.581838	0.166924	0.681311	0.422767	0.6652	0.592023	0.427863	0.301004	0.825124	0.463889	0.621809	0.177014	0.761501	0.414815	0.541742	0.467142	0.350103	0.490882
NEC.cluster.B	0.104848	0.598475	0.491626	0.819535	0.725496	0.669795	0.185653	0.703468	0.509993	0.766299	0.682357	0.479379	0.380107	0.830843	0.537975	0.608001	0.286571	0.787168	0.560974	0.534783	0.548168	0.525786	0.538005
NEC.cluster.B	0.258229	0.749602	0.795765	0.816795	0.603745	0.587441	0.261558	0.717309	0.720171	0.732634	0.845428	0.602113	0.432022	0.831671	0.569754	0.704841	0.375671	0.81803	0.656814	0.621874	0.603331	0.465089	0.4274
NEC.cluster.B	0.0997089	0.461104	0.464225	0.672462	0.604629	0.694096	0.240772	0.673964	0.426328	0.68458	0.578024	0.452794	0.328588	0.805849	0.460091	0.640231	0.374493	0.741357	0.43734	0.471725	0.509649	0.475203	0.462021
NEC.cluster.B	0.21526	0.557541	0.502316	0.737159	0.58028	0.651869	0.258707	0.603311	0.4824	0.717632	0.529536	0.362349	0.342088	0.797008	0.473151	0.617359	0.0490604	0.763946	0.383493	0.49438	0.493319	0.49098	0.420754
NEC.cluster.B	0.175715	0.446872	0.526749	0.70085	0.575198	0.618369	0.221268	0.706485	0.543308	0.690002	0.615526	0.416809	0.297903	0.788817	0.524207	0.566941	0.101497	0.79394	0.501584	0.569903	0.495658	0.437158	0.446296
NEC.cluster.B	0.42052	0.588387	0.735888	0.677262	0.614471	0.626825	0.199669	0.740937	0.650475	0.698854	0.682794	0.462862	0.418546	0.809744	0.519553	0.63881	0.101297	0.771634	0.576711	0.599641	0.562921	0.414258	0.489675
NEC.cluster.B	0.193926	0.570444	0.581966	0.724065	0.624302	0.628635	0.214074	0.729109	0.609796	0.704499	0.696527	0.514953	0.405602	0.847693	0.550669	0.59368	0.334756	0.770185	0.486533	0.539042	0.522136	0.504183	0.485873
NEC.cluster.B	0.135794	0.634402	0.48312	0.754071	0.649702	0.693782	0.207917	0.633222	0.563416	0.713008	0.572729	0.446833	0.322569	0.780294	0.555433	0.669648	0.234495	0.788408	0.482336	0.572036	0.454082	0.466069	0.521806
NEC.cluster.B	0.109771	0.550416	0.514529	0.728218	0.613497	0.635408	0.318577	0.687612	0.586897	0.715	0.574746	0.398852	0.302806	0.811216	0.46669	0.606538	0.336867	0.767254	0.448838	0.492208	0.525209	0.469595	0.464996
NEC.cluster.B	0.325476	0.659094	0.687681	0.785282	0.692266	0.60071	0.239894	0.733163	0.677068	0.754931	0.843144	0.564758	0.536443	0.82904	0.533358	0.652677	0.468035	0.815622	0.643175	0.572832	0.556241	0.442671	0.501399
NEC.cluster.B	0.242999	0.552088	0.523872	0.67331	0.535879	0.653028	0.219442	0.651814	0.555738	0.64669	0.593627	0.446017	0.366308	0.773178	0.509218	0.668096	0.290811	0.804793	0.487373	0.547668	0.520074	0.399639	0.431415
NEC.cluster.B	0.12053	0.563815	0.519171	0.672941	0.582627	0.583485	0.18503	0.70072	0.43374	0.715859	0.555729	0.38111	0.323968	0.796355	0.464498	0.525676	0.154704	0.773118	0.429409	0.504575	0.498606	0.375258	0.519024
NEC.cluster.B	0.191631	0.493788	0.525464	0.693385	0.593324	0.668484	0.250858	0.658592	0.565827	0.693624	0.606972	0.429033	0.349392	0.863297	0.469888	0.665835	0.282926	0.793336	0.46689	0.517135	0.530786	0.518371	0.416911
NEC.cluster.B	0.327806	0.730584	0.736269	0.753907	0.650293	0.595567	0.270275	0.698965	0.736276	0.781664	0.784317	0.605953	0.646508	0.817902	0.584275	0.649755	0.354994	0.805678	0.669283	0.62913	0.565837	0.457063	0.4383
NEC.cluster.B	0.433162	0.645847	0.652858	0.771623	0.560191	0.692258	0.27245	0.664839	0.687182	0.672149	0.699677	0.464539	0.419885	0.798193	0.579023	0.704765	0.316554	0.832307	0.57577	0.59166	0.584085	0.480473	0.437845
NEC.cluster.B	0.204692	0.633073	0.580127	0.779886	0.584547	0.681443	0.309498	0.668177	0.637527	0.720782	0.697171	0.53561	0.428236	0.786156	0.583259	0.701953	0.356982	0.821706	0.584573	0.556649	0.573501	0.516437	0.455182
NEC.cluster.B	0.174094	0.544473	0.495227	0.747602	0.629304	0.685418	0.164762	0.667242	0.540296	0.705987	0.759724	0.549276	0.351709	0.79254	0.57195	0.626287	0.220507	0.817993	0.558965	0.549299	0.496023	0.493422	0.468825
NEC.cluster.B	0.356664	0.677188	0.691392	0.753553	0.610563	0.58808	0.179822	0.676696	0.689987	0.724489	0.692595	0.509107	0.378253	0.808117	0.504915	0.635782	0.392058	0.77292	0.518543	0.553362	0.536889	0.444571	0.4992
NEC.cluster.B	0.118341	0.615119	0.495533	0.63724	0.596118	0.612114	0.229125	0.666341	0.532089	0.70657	0.564744	0.415065	0.348227	0.77645	0.485561	0.584679	0.0474843	0.763747	0.454888	0.512431	0.501706	0.467504	0.545738
NEC.cluster.B	0.107288	0.510118	0.519369	0.647103	0.560015	0.564536	0.22209	0.735553	0.550984	0.709629	0.533899	0.412961	0.310105	0.804477	0.493575	0.576319	0.112185	0.684917	0.411885	0.50262	0.489663	0.436799	0.486566
NEC.cluster.B	0.438965	0.675412	0.841288	0.731959	0.649347	0.656642	0.236572	0.688357	0.642697	0.751283	0.781083	0.523771	0.44761	0.863945	0.545761	0.652905	0.356349	0.748694	0.567298	0.542136	0.542651	0.535538	0.468567
NEC.cluster.B	0.150126	0.486114	0.477522	0.67896	0.601003	0.68121	0.228	0.675818	0.577864	0.684234	0.588214	0.451112	0.322489	0.802724	0.503286	0.69827	0.269862	0.762781	0.514148	0.493494	0.513238	0.503784	0.443712
NEC.cluster.B	0.157567	0.592426	0.465636	0.68426	0.554733	0.625449	0.164515	0.658774	0.485871	0.671861	0.518919	0.404399	0.337313	0.78612	0.507642	0.642661	0.236636	0.785679	0.409101	0.520245	0.481719	0.386076	0.516659
NEC.cluster.B	0.219208	0.564639	0.560843	0.664893	0.582128	0.651773	0.148961	0.622495	0.455313	0.687739	0.618173	0.421954	0.334181	0.821116	0.492514	0.678668	0.159518	0.780726	0.46014	0.549403	0.498883	0.382035	0.411766
NEC.cluster.B	0.142663	0.42055	0.507977	0.665239	0.598994	0.622478	0.271703	0.712697	0.478691	0.691382	0.489453	0.394923	0.339141	0.796827	0.504212	0.549651	0.104679	0.729443	0.397291	0.482648	0.4979	0.481946	0.461843
NEC.cluster.B	0.619312	0.725338	0.794076	0.750714	0.58034	0.63347	0.265987	0.704793	0.692153	0.641128	0.765836	0.516569	0.561544	0.851847	0.531098	0.659016	0.250588	0.779197	0.55688	0.59233	0.599729	0.406841	0.480408
NEC.cluster.B	0.180653	0.576801	0.557223	0.695931	0.545677	0.643486	0.198659	0.674474	0.526313	0.689266	0.586695	0.462586	0.319625	0.827635	0.53	0.662176	0.27949	0.766629	0.412797	0.492306	0.478479	0.432332	0.444348
NEC.cluster.B	0.179544	0.40261	0.519445	0.631594	0.577152	0.696238	0.275947	0.682554	0.511797	0.713013	0.522535	0.458787	0.322733	0.768746	0.516531	0.572833	0.338889	0.734784	0.464846	0.505476	0.486187	0.501879	0.400422
NEC.cluster.B	0.356595	0.613915	0.630852	0.767012	0.621914	0.694145	0.26157	0.687611	0.650661	0.689415	0.738219	0.507106	0.440139	0.813398	0.566199	0.676336	0.331302	0.811009	0.602454	0.593861	0.573357	0.497521	0.461572
NEC.cluster.B	0.222828	0.554799	0.550781	0.75582	0.588741	0.725713	0.240905	0.656226	0.657615	0.675458	0.619962	0.482097	0.388927	0.822615	0.555182	0.697057	0.282518	0.787207	0.531206	0.551923	0.559717	0.447494	0.409586
NEC.cluster.B	0.198067	0.511096	0.487912	0.718424	0.595484	0.646555	0.193315	0.663617	0.592928	0.668469	0.565066	0.464333	0.288277	0.772709	0.478494	0.631642	0.321655	0.772446	0.382796	0.510026	0.49838	0.397416	0.48276
NEC.cluster.B	0.208946	0.578216	0.423553	0.750947	0.598485	0.666985	0.252577	0.661057	0.578222	0.717022	0.69539	0.462199	0.391879	0.795672	0.531502	0.622833	0.343744	0.80132	0.482546	0.523139	0.523075	0.53782	0.483139
NEC.cluster.B	0.84126	0.860413	0.911259	0.785984	0.602571	0.626652	0.30639	0.703607	0.86942	0.655591	0.813175	0.538516	0.451685	0.845277	0.575621	0.722231	0.206079	0.841506	0.706417	0.668461	0.649095	0.38925	0.505508
NEC.cluster.B	0.20934	0.569992	0.519777	0.717098	0.580365	0.650938	0.177487	0.67519	0.610159	0.724473	0.703813	0.5465	0.37997	0.83368	0.573129	0.645276	0.299944	0.80972	0.583719	0.576993	0.530344	0.390783	0.407491
NEC.cluster.B	0.145004	0.51009	0.435982	0.641954	0.506217	0.68692	0.132846	0.604922	0.427395	0.634698	0.542002	0.359208	0.263862	0.852818	0.51991	0.61187	0.341194	0.773136	0.346504	0.492498	0.442008	0.407581	0.439258
NEC.cluster.B	0.197349	0.519812	0.511939	0.740611	0.592947	0.707808	0.163805	0.573578	0.563724	0.719756	0.594632	0.388764	0.314972	0.816324	0.539407	0.672086	0.14403	0.805662	0.483739	0.54105	0.503559	0.378227	0.431804
NEC.cluster.B	0.238784	0.612608	0.56194	0.664575	0.588433	0.688322	0.360277	0.640528	0.577423	0.708622	0.757661	0.511265	0.435393	0.861902	0.522344	0.712145	0.351407	0.744476	0.619791	0.534701	0.538691	0.485677	0.482058
NEC.cluster.B	0.167619	0.545267	0.506459	0.734427	0.616282	0.679409	0.234271	0.682049	0.644977	0.708126	0.575764	0.460555	0.357532	0.847796	0.509859	0.644	0.29166	0.79344	0.497278	0.533081	0.53083	0.514857	0.457369
NEC.cluster.B	0.125853	0.429646	0.471002	0.706589	0.611236	0.652403	0.165542	0.557644	0.546681	0.682635	0.627854	0.404698	0.299811	0.743661	0.509761	0.635197	0.0810769	0.817042	0.479005	0.544492	0.49866	0.349583	0.347058
NEC.cluster.B	0.15407	0.503739	0.523282	0.619722	0.571295	0.58246	0.270599	0.710149	0.464426	0.636135	0.527598	0.370038	0.350691	0.784486	0.452471	0.650833	0.311167	0.757087	0.40686	0.532717	0.469803	0.401646	0.523652
NEC.cluster.B	0.109758	0.530759	0.536879	0.717621	0.598287	0.616575	0.148745	0.641693	0.522855	0.727074	0.636508	0.426615	0.307094	0.801214	0.538847	0.635423	0.25577	0.753866	0.44299	0.521823	0.493637	0.372691	0.403573
NEC.cluster.B	0.174914	0.508409	0.450403	0.803542	0.58811	0.668689	0.13998	0.655593	0.613613	0.730645	0.705567	0.477092	0.427737	0.794343	0.561002	0.680718	0.266276	0.808194	0.553583	0.539309	0.56711	0.441226	0.452165
NEC.cluster.B	0.176469	0.487974	0.486963	0.719688	0.602977	0.645257	0.245874	0.728806	0.561301	0.704632	0.534529	0.416935	0.332188	0.799902	0.487937	0.601777	0.157797	0.776348	0.453172	0.520033	0.518286	0.472275	0.487822
NEC.cluster.B	0.345783	0.692474	0.726101	0.726468	0.621661	0.647117	0.263444	0.794262	0.688845	0.709887	0.782546	0.526885	0.471305	0.822632	0.553076	0.606493	0.154476	0.798384	0.630948	0.605432	0.602808	0.47883	0.543802
NEC.cluster.B	0.164337	0.612368	0.549508	0.709269	0.599533	0.567974	0.264557	0.679724	0.635819	0.68231	0.595212	0.443904	0.336742	0.814395	0.498549	0.683206	0.322421	0.783558	0.468546	0.558555	0.510488	0.487221	0.486909
NEC.cluster.B	0.132407	0.520582	0.463606	0.700338	0.597237	0.684196	0.273458	0.537889	0.595472	0.712041	0.665803	0.45646	0.3849	0.749671	0.506856	0.652437	0.118079	0.785696	0.497988	0.525843	0.502719	0.4074	0.354138
NEC.cluster.B	0.237742	0.566475	0.508772	0.745943	0.576331	0.687505	0.256903	0.686453	0.672762	0.705273	0.691642	0.522765	0.386271	0.831312	0.531304	0.658477	0.333013	0.817942	0.565895	0.548369	0.556941	0.520171	0.430717
NEC.cluster.B	0.249786	0.55773	0.673191	0.683056	0.583618	0.734716	0.235293	0.629969	0.576465	0.685279	0.792169	0.558647	0.408941	0.867142	0.562907	0.64121	0.371348	0.779415	0.555945	0.568072	0.534299	0.50536	0.377645
NEC.cluster.B	0.342357	0.704253	0.760923	0.755612	0.604071	0.526869	0.283136	0.72941	0.689189	0.684954	0.685419	0.51691	0.421143	0.810919	0.505998	0.609592	0.143937	0.735554	0.582131	0.599319	0.56821	0.491896	0.558075
NEC.cluster.B	0.127207	0.559283	0.586632	0.693642	0.652789	0.684194	0.259992	0.727511	0.59581	0.697362	0.717567	0.485933	0.377489	0.805198	0.540036	0.60642	0.372279	0.793219	0.487403	0.518216	0.510491	0.485777	0.443654
NEC.cluster.B	0.140805	0.498777	0.559904	0.69014	0.573516	0.679256	0.135643	0.662762	0.582864	0.640537	0.68679	0.426802	0.334124	0.814624	0.520298	0.632222	0.145389	0.775078	0.501153	0.512562	0.515357	0.430402	0.362843
NEC.cluster.B	0.235608	0.664055	0.710591	0.727734	0.614052	0.687157	0.212044	0.638049	0.646333	0.711916	0.807072	0.561824	0.461538	0.804909	0.589826	0.7039	0.265756	0.779973	0.595139	0.602123	0.550194	0.477054	0.52814
NEC.cluster.B	0.199456	0.619284	0.52207	0.727077	0.567631	0.619637	0.215277	0.64593	0.62144	0.683097	0.666432	0.440745	0.388676	0.816815	0.539528	0.678679	0.321524	0.804419	0.491023	0.587057	0.541652	0.36784	0.488749
NEC.cluster.B	0.0970026	0.486255	0.40323	0.663523	0.592218	0.703652	0.260761	0.64482	0.481975	0.696022	0.491387	0.419471	0.286544	0.821619	0.507135	0.621206	0.280397	0.709693	0.382391	0.468062	0.451708	0.44741	0.475022
NEC.cluster.B	0.254775	0.673533	0.666755	0.755782	0.617086	0.709187	0.211148	0.695357	0.648208	0.728361	0.770517	0.490699	0.437541	0.831685	0.539251	0.691208	0.318886	0.808476	0.576855	0.557497	0.575985	0.543409	0.505503
NEC.cluster.B	0.216525	0.542617	0.499864	0.69415	0.629057	0.627729	0.170848	0.638611	0.561779	0.735564	0.699189	0.412631	0.325063	0.803672	0.509709	0.664849	0.257024	0.824108	0.45333	0.542268	0.521311	0.408494	0.457535
NEC.cluster.B	0.154714	0.573853	0.508454	0.669875	0.612081	0.597991	0.188633	0.645063	0.444786	0.7486	0.619226	0.434661	0.347335	0.765114	0.509039	0.624347	0.293082	0.735249	0.436064	0.486071	0.46258	0.396298	0.466657
NEC.cluster.B	0.0885878	0.516694	0.468234	0.706065	0.604174	0.674062	0.300059	0.690807	0.55852	0.715958	0.548635	0.389443	0.300357	0.784886	0.498633	0.618966	0.133659	0.759591	0.481548	0.533586	0.479235	0.506523	0.475198
NEC.cluster.B	0.365572	0.589944	0.722211	0.734186	0.607827	0.642817	0.232562	0.755824	0.66488	0.697417	0.703036	0.432678	0.35109	0.79635	0.500177	0.631051	0.104231	0.778551	0.581591	0.576076	0.561652	0.482349	0.513323
NEC.cluster.B	0.216553	0.500911	0.55406	0.658134	0.617625	0.676954	0.315237	0.685687	0.556666	0.712438	0.572826	0.395249	0.351526	0.809611	0.493591	0.542224	0.12388	0.69146	0.443543	0.497539	0.491918	0.504356	0.459503
NEC.cluster.B	0.108392	0.53794	0.532256	0.657719	0.60866	0.575633	0.174297	0.6678	0.41097	0.673188	0.582087	0.361115	0.370261	0.818519	0.449674	0.572297	0.233728	0.732171	0.398269	0.494609	0.486427	0.394494	0.500175
NEC.cluster.B	0.13595	0.662318	0.450808	0.719323	0.651383	0.683479	0.189005	0.646338	0.576134	0.74731	0.683946	0.466729	0.365019	0.819829	0.529648	0.636153	0.278586	0.805741	0.586235	0.573115	0.511593	0.444189	0.57893
NEC.cluster.B	0.325453	0.702997	0.703088	0.820726	0.663281	0.706689	0.208031	0.759911	0.746406	0.746502	0.890844	0.630207	0.551242	0.865588	0.624687	0.713782	0.338405	0.822718	0.739861	0.6564	0.645507	0.51949	0.457679
NEC.cluster.B	0.153788	0.599875	0.514534	0.784127	0.677645	0.72049	0.213203	0.723569	0.706409	0.71956	0.826013	0.529431	0.390019	0.853777	0.528056	0.669709	0.40092	0.792663	0.609328	0.545107	0.573145	0.479731	0.502266
NEC.cluster.B	0.125179	0.531182	0.427003	0.721504	0.616008	0.714326	0.293888	0.666444	0.599726	0.710059	0.631113	0.478355	0.369627	0.833804	0.516453	0.68402	0.288484	0.787548	0.525238	0.507793	0.522113	0.511458	0.409759
NEC.cluster.B	0.540559	0.7789	0.823741	0.811486	0.603456	0.673828	0.306298	0.700311	0.775489	0.717768	0.802943	0.570803	0.431757	0.870409	0.57024	0.717082	0.397127	0.787288	0.608642	0.606938	0.634413	0.453796	0.460489
NEC.cluster.B	0.144992	0.598445	0.482117	0.758456	0.670788	0.698798	0.289312	0.616521	0.641591	0.768665	0.699213	0.460446	0.412425	0.827115	0.539038	0.703427	0.312314	0.825101	0.554136	0.521924	0.543814	0.492779	0.455359
NEC.cluster.B	0.273422	0.694	0.72468	0.751556	0.588182	0.561044	0.196579	0.721525	0.559702	0.675839	0.742781	0.454709	0.338115	0.832563	0.498965	0.592425	0.295199	0.779777	0.491739	0.54352	0.539488	0.34835	0.48824
NEC.cluster.B	0.13806	0.476338	0.443468	0.728774	0.611717	0.669072	0.302877	0.671984	0.548874	0.70378	0.598031	0.392207	0.290909	0.806975	0.491093	0.642655	0.384543	0.822535	0.418066	0.474471	0.495072	0.533854	0.478707
NEC.cluster.B	0.308499	0.548529	0.712452	0.723046	0.638212	0.717756	0.237529	0.683409	0.60786	0.720909	0.72521	0.507344	0.410368	0.81225	0.582627	0.642633	0.316701	0.833183	0.60598	0.546682	0.578992	0.424631	0.464071
NEC.cluster.B	0.286657	0.551468	0.629912	0.754733	0.619929	0.697007	0.201511	0.701132	0.630924	0.701997	0.747035	0.500301	0.430125	0.816724	0.565823	0.662905	0.311975	0.768696	0.573782	0.556638	0.547458	0.481291	0.408393
NEC.cluster.B	0.164741	0.601895	0.479686	0.730596	0.572364	0.689362	0.236535	0.668439	0.611391	0.702385	0.723402	0.483927	0.375443	0.817822	0.557544	0.683388	0.232984	0.801123	0.608064	0.543999	0.541403	0.473582	0.500874
NEC.cluster.B	0.178265	0.596906	0.521892	0.683832	0.545073	0.617767	0.152494	0.685433	0.497858	0.673825	0.537131	0.393764	0.301159	0.795985	0.428661	0.582594	0.30439	0.729788	0.383114	0.421349	0.511578	0.406701	0.518124
NEC.cluster.B	0.12289	0.548063	0.528173	0.701562	0.620359	0.707763	0.162826	0.648841	0.583639	0.684478	0.6445	0.411067	0.31459	0.785375	0.486928	0.603347	0.299901	0.79294	0.528307	0.497154	0.506179	0.448316	0.438586
NEC.cluster.B	0.224949	0.538532	0.559172	0.774298	0.594395	0.689666	0.192033	0.664848	0.524718	0.707588	0.548241	0.508565	0.332265	0.835694	0.483902	0.611759	0.311403	0.767149	0.39745	0.486983	0.486639	0.542476	0.546027
NEC.cluster.B	0.133811	0.511889	0.4693	0.638024	0.572924	0.678815	0.21317	0.629744	0.428055	0.70411	0.575753	0.398744	0.282667	0.830421	0.481646	0.597252	0.360892	0.751911	0.292273	0.464686	0.459967	0.442524	0.428632
NEC.cluster.B	0.469515	0.710969	0.762925	0.722204	0.583063	0.525094	0.288481	0.715184	0.643466	0.693681	0.713509	0.486539	0.393544	0.784281	0.52602	0.619009	0.12333	0.740129	0.499004	0.568489	0.552777	0.42195	0.505627
NEC.cluster.B	0.11013	0.556672	0.506721	0.693715	0.621663	0.663753	0.278526	0.615506	0.521871	0.676551	0.580427	0.43077	0.293728	0.777705	0.543952	0.656618	0.281047	0.787938	0.409136	0.519467	0.490308	0.446012	0.494049
NEC.cluster.B	0.0730532	0.512826	0.449091	0.622807	0.570202	0.670911	0.217497	0.702977	0.516178	0.675445	0.506106	0.404033	0.256797	0.754763	0.454921	0.643571	0.325127	0.743407	0.389339	0.462101	0.508015	0.489134	0.516805
NEC.cluster.B	0.124839	0.511494	0.419696	0.646106	0.576968	0.634573	0.32579	0.653956	0.481094	0.701763	0.487228	0.349244	0.314139	0.776746	0.467658	0.584921	0.139032	0.710092	0.377143	0.514456	0.490055	0.462863	0.516478
NEC.cluster.B	0.214422	0.603804	0.521655	0.722515	0.609224	0.695013	0.322735	0.718123	0.636347	0.731024	0.698327	0.480966	0.379696	0.825279	0.519847	0.647384	0.251449	0.772769	0.567699	0.580766	0.545111	0.488692	0.428525
NEC.cluster.B	0.374705	0.603211	0.661014	0.716036	0.596377	0.689954	0.255096	0.675675	0.617921	0.637301	0.690847	0.482174	0.365644	0.809536	0.549733	0.66516	0.258258	0.755884	0.501078	0.564513	0.537213	0.375832	0.374803
NEC.cluster.B	0.205389	0.601026	0.503543	0.751979	0.604855	0.664266	0.228493	0.686158	0.64452	0.699547	0.688301	0.481451	0.405663	0.828567	0.557187	0.700794	0.296067	0.796629	0.568	0.550682	0.533732	0.496506	0.50746
NEC.cluster.B	0.123441	0.534802	0.461665	0.690286	0.625849	0.78475	0.266084	0.635385	0.451614	0.672994	0.559701	0.379998	0.311223	0.849849	0.472095	0.600265	0.281088	0.797182	0.35204	0.507428	0.48502	0.377025	0.395289
NEC.cluster.B	0.179202	0.576885	0.513899	0.757807	0.605628	0.659262	0.208507	0.664813	0.491377	0.704154	0.626597	0.475663	0.339511	0.849897	0.525126	0.682615	0.255024	0.781407	0.400268	0.555129	0.522361	0.456799	0.480667
NEC.cluster.B	0.184177	0.651846	0.453625	0.760717	0.608404	0.631131	0.359109	0.656194	0.528782	0.719125	0.637144	0.441315	0.486584	0.811366	0.527901	0.69068	0.372969	0.796731	0.461606	0.515462	0.512647	0.526996	0.518873
NEC.cluster.B	0.179271	0.658781	0.540183	0.792237	0.607582	0.675521	0.267621	0.691292	0.682953	0.738505	0.861159	0.603654	0.463452	0.812189	0.586439	0.671268	0.233234	0.859838	0.72742	0.619005	0.570147	0.435385	0.462566
NEC.cluster.B	0.316626	0.661299	0.607936	0.711907	0.606824	0.63767	0.247263	0.704046	0.63032	0.723576	0.721927	0.563878	0.389705	0.772445	0.528524	0.681906	0.319823	0.771833	0.528975	0.561012	0.544096	0.461162	0.505373
NEC.cluster.B	0.223728	0.518328	0.560892	0.75962	0.590721	0.680598	0.287188	0.70863	0.577048	0.678128	0.665136	0.459827	0.343235	0.797614	0.516046	0.655081	0.466099	0.79244	0.47801	0.522143	0.532837	0.447012	0.41403
NEC.cluster.B	0.244976	0.545883	0.432023	0.723581	0.6438	0.620095	0.178098	0.62308	0.575307	0.701856	0.573562	0.404925	0.361736	0.833718	0.539711	0.665947	0.157248	0.839033	0.484949	0.525112	0.510559	0.441818	0.507926
