# Supplementary material for: Necroptosis-Related Genes Signatures Identified Molecular Subtypes and Underlying Mechanisms in Hepatocellular Carcinoma
Source: Front Oncol. 2022 Jul 13;12:875264. doi: 10.3389/fonc.2022.875264 (PMC9326098; doi:10.3389/fonc.2022.875264)
Supplement: Supplementary Table 7 — List of 4000 NEC phenotype-related prognostic genes used in this study. [file Table_7.xls]

Supplementary table 7. List of 4000 NEC phenotype-related prognostic genes used in this study
SLC27A5
CEP55
TNFRSF21
KIF2C
SNRPB
SLC10A1
YEATS2
TRIP13
TACC3
KIF20A
BUB1
CDC20
NCAPG
CCNB1
DCXR
ALDH2
MAPRE1
TTK
SEC14L2
TOP2A
ECT2
GLYAT
CLIC1
ABCB4
GTSE1
SAE1
MARCKS
YWHAZ
CDK4
PLK1
MCM6
MMD
NAP1L1
AURKB
RAN
MCM2
KIF4A
CENPA
MCM10
KIF11
BUB1B
PRC1
TAT
MELK
HPD
HDAC2
DNMT1
CENPF
CES2
BIRC5
ZNF207
MCM4
MKI67
CKS2
MARCKSL1
NCL
PTTG1
CCNB2
MCM3
G6PD
TPX2
LMNB2
H2AFY
HAGH
CDCA3
RACGAP1
NCAPD2
FOXM1
PCK2
CENPM
KIFC1
UBE2Z
NUP62
APOC4
SET
CCT6A
YWHAQ
UCK2
SMARCC1
DAO
NUSAP1
ADH1B
NCBP2
CDCA8
H2AFZ
GYG1
PLXNA1
NEK2
SPATS2
CDC25A
RFC4
GTPBP4
CYP4F2
PRR11
SNRPD1
CNOT6
PAFAH1B3
GCDH
MCM7
SLC1A5
CDCA4
CHEK1
EZH2
DKC1
SMC4
GYS2
HMGA1
TPD52L2
AFM
NR1I3
LRRC1
AQP9
PRKCD
ECHDC2
MASP2
KHDRBS1
PFKFB1
IARS
CORO1C
ATIC
NUP205
UBAP2
AGXT
EXO1
FBXO5
CPSF6
ZWINT
TEX10
SLC22A1
CHAF1B
ABAT
CBX1
CKAP4
TRIM28
ACTL6A
AZGP1
HPR
KIF23
TTF2
RAD51AP1
KPNB1
MARS
MAD2L1
FMO4
KIF18A
SNRPG
BLM
LHFPL2
SLC36A1
ARHGEF2
POLD1
GRHPR
STARD5
ZDHHC13
STIP1
CDC6
CENPE
ARPC2
HMGB2
SELENBP1
CASP2
PNMA1
TMSB10
U2AF2
CYP2C8
FEN1
C8A
C6
MCM5
RBP4
ASPM
AMD1
SOX4
SNRPD2
LMNB1
SERPINC1
GNL3
MPZL1
GPT
CCNA2
F12
RPIA
ELF4
RALY
CDT1
AACS
TTLL4
STX6
SLC38A1
KNTC1
DHRS1
TROAP
F11
PIPOX
PSRC1
HAAO
MTMR2
UBE2E1
SPHK1
SMS
KLKB1
CYP4A11
NUP107
STIL
NONO
PLK4
INTS8
KIF14
APOC3
NUP37
ACBD4
HSD17B6
SLC7A1
CRYL1
DSG2
CFHR4
CDKN3
SMARCD1
CCT2
TYMS
HAO1
WDR62
HELLS
CDC7
POLA1
ALDH6A1
ANP32B
ABCA6
PEBP1
PRMT1
DNAJC9
ADSL
BZW2
CSE1L
TST
TCF3
CYP3A4
RAD54L
ECHS1
SSB
DBN1
ACTG1
ATP1B3
SNRPA1
GMPS
LASP1
TUBB
NDRG3
ACLY
CCT3
RDH16
RRM2
PCK1
STMN1
CD24
BUB3
CDO1
EHHADH
AR
TDG
PPT1
SUMO2
PRKDC
TMEM165
TYRO3
ACADL
TFR2
XRCC6
NUP43
ALDH5A1
NPC1
SERPING1
GNMT
DTL
ADI1
NCAPH
CTH
FANCG
RNF34
FUBP1
NUP93
CCNF
YWHAH
PON1
B4GALT5
PON3
PLEKHB2
MTHFD1
OGDHL
CLEC3B
TRAF5
RBM12
PTBP1
STX3
TCERG1
INCENP
HGD
ZBED4
H2AFX
SFPQ
GNPDA1
ILF3
SLBP
SLC27A2
CALM2
CCDC6
ADAM9
RFWD3
CFL1
SORBS2
FAAH
ASF1B
CYP2A6
AKR7A3
IFNGR2
CCL20
MYBL2
IMPDH1
CKAP5
PXMP2
POLQ
RBMX
ARPC3
PBK
HSD11B1
VPS37C
PLXNA3
WDHD1
CRYAA
OTC
OIP5
PPP4R1
GINS3
GINS4
TMEM51
RNF24
ZNF532
CENPO
ALDOA
CSNK1D
DENR
B3GALNT1
CALU
E2F3
RGN
F9
C8B
PPP1CC
QDPR
SF3B4
CTSC
KIF2A
BARD1
RALA
TRAIP
RAD21
MAPK13
IVD
PSME3
APOC1
ILF2
ABCB11
CPN2
NXT1
FANCE
CRLF3
E2F6
ANXA10
FBP1
UTP6
BRCA1
CPB2
FNDC3B
MID1IP1
DNASE1L3
KNG1
BTBD3
ANXA2
NFE2L3
MAPKAPK5
FMO3
BAK1
PPIA
ABCC5
METTL9
SSRP1
IQCB1
SULT2A1
ZWILCH
HPX
CLTA
DYNC1H1
NUP155
RNASE4
SMOX
IGF2BP3
HDAC1
BHMT
NUDT1
CD14
ETNK2
NR1I2
RIPK2
SHMT1
S100A11
TUFT1
GINS1
BDH1
GPSM2
PPM1G
CANT1
KCNJ8
PDK4
ECM2
CCT4
ATP6V1F
CLSTN1
PELI1
DCTN2
SMARCA4
SLC16A3
CDC25B
FTCD
CCT8
ALDH18A1
GPLD1
CIDEB
CCT5
CD3EAP
NDRG2
FBL
RBBP8
DAZAP1
POGK
UBE2I
CAT
TUBG1
EWSR1
PRKCI
ALDOB
CCL16
CYP4F3
ASNS
FHL3
NT5DC2
DHTKD1
SHCBP1
ABI2
ESR1
ADH1A
PGRMC1
PTGES3
CSTF2
SNRPA
CAP1
SRC
SNRPF
PHF21A
EPRS
CFHR2
NUP210
ACYP2
UPB1
RNF44
EPHX1
EPHX2
SCP2
GARS
CCT7
VRK1
PGS1
TCOF1
ACTR3
GTF3C2
SLC4A7
ATP1A1
PHIP
INSIG1
MTHFD2
GADD45A
ANXA5
MAT1A
STX7
MPV17
NCAPG2
LAPTM4B
DHX15
PSMD14
GAPDH
YBX1
NSMAF
MCRS1
RIT1
POR
EIF4A3
YWHAB
EIF2S2
TARS
ITPR3
RANBP1
KCTD17
TMEM132A
VASP
SMARCB1
IGSF3
HMMR
RNASEH2A
G6PC
PPRC1
HOMER3
EEF1E1
TM6SF2
SOAT1
ALAD
HSP90AB1
PABPC1
CCS
SRD5A1
TBCB
TMCO3
CCNE2
CHORDC1
MMP12
HRG
TGIF2
CYB5A
CKAP2
SRPK1
NME1
ARPC5L
RPL6
MOGAT2
MMP9
ENO1
RBBP7
CYP2C9
TPM4
CIZ1
AASS
SMG5
HSP90AA1
RAC1
LIMS1
BLMH
SERPINA4
CAPG
CHAF1A
ACAT1
ETV5
HIC2
METTL7A
DBF4
FETUB
SART3
LAMC1
STK39
RPL17
EIF4A1
POLD3
TOPBP1
SPP2
ARID3A
ITIH1
HSD17B8
MAGED1
SLC2A2
LECT2
AP4M1
PROZ
SERPINH1
VRK2
MTBP
SORD
RRP12
GCGR
POLR2H
PITX1
DPYS
DCLRE1B
FAM57A
PLAGL2
S100A6
CD2AP
TMPRSS6
CA5A
CYP27A1
ABCC10
NOL7
MRPL9
E2F5
RRM1
RECQL4
MORF4L1
PABPC4
PRMT3
IFT52
E2F2
CSNK1E
HCFC1
EGLN3
NAP1L4
ZNF239
CPEB3
GSTZ1
PARP1
COPZ1
NEIL3
IMPDH2
PLG
ADH6
BAAT
PROC
TIPIN
SCRN1
P2RX4
ABCC1
GHR
IGF2BP2
LAMB1
LHPP
ANKRD27
SLC6A13
CDC123
GPD1
HADH
SLC6A12
CEP135
RCL1
POLA2
CSNK2A1
VPS72
DNAJC7
WSB1
STK24
AURKA
FDX1
TTR
NDRG1
SNRPB2
ST6GALNAC4
CYP2J2
SUOX
RHOA
SLC39A1
HMGN1
RGS2
CYP2B6
PRDM4
RNMT
DYRK2
ENO2
PTMA
EIF2S3
PFN1
KHK
DUSP12
SMAP1
FKBP1A
USP1
ADRB2
SLC39A6
NUP188
ZDHHC7
BLVRA
NUP85
TES
TPM3
CPS1
TRIP10
POLR2G
ACOX2
GPR107
RAB11A
ARHGAP11A
NACA
FAM49B
F13B
ACY1
GPD1L
PRR7
ATP2B1
GCNT3
SUPT16H
PRMT2
TSPAN3
TARDBP
COMMD8
DPF2
MMP11
CYP1A2
USP39
PHLDA2
SORL1
SYNCRIP
SLC10A3
SLC25A15
DHX9
PKMYT1
ETFDH
TRRAP
ST3GAL6
EIF4G2
EP400
NAT2
RBM15B
GOLGA3
PRPF4
ADHFE1
TMED3
MGST2
TIMELESS
CSPP1
DARS
RUVBL1
NOL11
HSF2
PUS7
PWP1
SF3B2
MPDZ
GOT2
CDC25C
S100P
DNM1L
ADNP
RAB17
NOLC1
EPB41L2
CD63
IFI30
PMAIP1
CRY2
SLC16A2
M6PR
SUZ12
SLC17A4
RPS7
HP
SARDH
MAPK1
DNAJC10
AP3M2
SOD1
LBR
PDLIM7
FAH
MFAP2
ITIH4
PPP1R12A
GTPBP2
ATF4
HMGCL
B4GALT4
UTP18
RNPS1
SEPHS1
LRRC59
ITGB1BP1
GPD2
MARK2
ATAD2
SLC25A24
HMGN4
RPN2
CBFB
UBAP2L
DRG1
RORC
MTCH1
CHD7
CLDN14
PRIM1
POLE3
HIF1A
DHRS4
KBTBD2
POF1B
DDOST
PDCD2
PCNP
SOX9
PPP2R1A
KLF9
SMC2
TRAPPC4
TP53BP1
HSPD1
VEZF1
MTF2
KPNA4
MLXIPL
PFDN4
VHL
TMEM147
ANAPC5
HOMER1
ARF3
ABL1
RAE1
RAB35
SSR2
RPL23A
MLYCD
RPS21
RAMP3
PCNA
PLAUR
CYP26B1
METTL4
RAD1
DDX27
XPNPEP1
DNMT3A
CBX5
PDCL
SEH1L
EPS8L3
RARRES2
DSC2
ACAA1
PJA1
GINS2
ENAH
GABARAPL1
DCP2
CYP2D6
CENPI
ABCA8
GLA
CDK2AP1
IER3
LSM14A
NARS
DVL2
DAB2
SALL2
PPAT
GADD45G
CPT2
RCE1
THOC5
PLEKHB1
TFRC
RPS2
NPM1
TM7SF2
GRK6
FTSJ1
AHSA1
BAX
RASSF1
ACSL3
ITM2C
LRP12
ALDH7A1
PEMT
OSBPL3
APOF
LCAT
SSR1
HAO2
GMNN
HOMER2
SLC6A1
CBX6
UPF3B
GMEB1
HMGCS2
ACTR2
DVL3
NPEPPS
XDH
CACYBP
TAF1B
BPHL
DGUOK
PYGB
TCP1
EHBP1L1
SAA4
SACS
RPL8
TKT
GBA3
CS
LIG1
UBE2L3
MYRIP
SLCO1B1
IFIT1
DYNLL1
PTPN2
SF3A2
RPL7A
CFB
TLK2
GNB1
GAL3ST1
PBLD
DDX52
ZBTB16
RAD51
PDGFRL
ALDH1L1
ENPEP
CDK7
SERPINA10
MYO1B
BTD
PSPC1
RCN2
C1S
CYP11A1
SLC6A8
TRPC1
SMC3
DDX50
CKLF
CDV3
VPS26A
ARPC4
RUSC1
SLC9A3R2
E2F8
SPAG5
PLCB1
GRB2
RPL15
PLOD2
NCAPD3
PPP1R14B
OCEL1
NFKBIE
RDH5
ERH
TM4SF1
MSH2
SUPT3H
BHMT2
DHRS12
ODC1
TMEM176B
PFAS
SLC2A1
COIL
ARL8B
PSPH
GSTK1
PHTF2
LIMS2
CCDC93
C4BPA
PRKAG2
SLC28A1
PAPSS1
EED
FABP4
MPP6
MYB
CSAD
RPS24
PEA15
ALDH4A1
MRPL3
ANGPTL3
OLFML2B
CPD
PAH
USP14
BRPF1
PECR
DYNLRB1
ACAA2
CNIH4
ANAPC1
UGP2
SEC61G
RPS27A
CNOT3
F7
SMNDC1
GIT1
PFKFB3
CA9
SLC1A2
CBR1
APEX1
DCTN5
TMEM43
PFKP
SPP1
CDKN2A
ITIH3
AADAC
UTRN
RPL4
RPL35A
SLC38A3
RPS8
PUS1
ACYP1
HPN
AFP
HK2
TCEA2
PTP4A3
TRIM32
RTN3
C4BPB
ADAM17
KIF5B
GAMT
LPA
TMED9
BCAS4
CYP3A5
KHSRP
SYNGR2
OGFRL1
CHN2
NAT10
LIMK1
STT3A
CPNE1
PPP1R9A
MAP3K7
DR1
PSMD2
VAT1
NME6
SERPINB1
POLR2D
FUT8
MED12
DECR2
CENPQ
ZNF124
COBLL1
AMBP
TAF6
KIAA0100
CUEDC1
CIT
SLCO2B1
ACACA
IVNS1ABP
XPOT
LSM2
ACADS
STK4
AGPS
ALAS1
IGFBP4
GFPT1
RPS16
NDUFAF1
BCAT1
CTDSPL
ATP6V1E1
DKK1
LRP10
GRN
TUBB3
WDR4
LRP8
MGAT4A
AGR2
MED28
CHAD
REXO4
SMPD2
WASF1
ZNF93
RAB31
ARF4
RPS10
ZNF146
DCLRE1C
SFI1
EXOSC2
DLGAP4
ETNK1
HAT1
SCMH1
PDE2A
DDX42
ADD3
CHD4
HSD17B4
SLC7A6
THUMPD2
RPLP0
GGA3
PPIH
SLC38A4
BCL9
AATF
CARD10
RANBP10
VDAC1
MUT
TNPO1
NANS
ABCC6
RBM3
TOMM34
PTPN12
ACOX1
RPL27
PRPF19
COPB1
RORA
RAP1GAP
TRPC4AP
QPCT
KLF15
DEK
DUSP9
CCDC59
SNX5
IPO7
COL18A1
F2
MICALL1
TK1
MASP1
DDX11
NIPA2
ABCG5
TTC27
FXR1
HEATR1
XRCC3
GFOD2
STX1A
DDX23
PIAS3
CFHR5
CYP4F12
TOP2B
DHRS3
ACSL1
BAZ1A
MRPL17
NEU1
POLR3C
MAPK7
KATNA1
CYP4F11
PDSS1
RBBP4
RPS6
TSEN34
ALDH8A1
C8G
ADRA1A
SRD5A2
HSF2BP
GTF3C3
MYL6B
CYP3A43
RAD54B
RPL5
PALMD
GNG5
PRR13
SLC7A11
RAP2A
WAC
SLC37A1
SOX12
B4GALT3
SUCLG2
TMEM87A
ACD
TMC7
QARS
MGMT
ODF2
PES1
UNG
DIAPH3
RPL19
NPM3
MEP1A
UQCRQ
XRCC2
DYNLT1
ITGA2
CBR4
G6PC3
SERPINA6
APOH
RHBDF2
NUTF2
ACBD3
FCGBP
MFSD5
DYNC1LI1
KDELR1
TPMT
DDX54
CAND1
HLF
RFC2
VGLL4
MAPK3
BICD2
XPO6
CAPZA1
UGT2B15
STRAP
CXCL5
CCNE1
BCKDHB
PDCD10
FUS
CTSO
ISG20L2
PPP1CA
OSBPL10
DNM1
R3HDM1
DNMT3B
TLE3
RPL7
ZMYM3
CDC42SE1
FCGR2A
SLC22A7
RFC3
CIB2
TEAD4
OASL
NRAS
COPS7B
GLS2
GCKR
CDK5R1
SMARCE1
FAM53C
DSG1
HSPA14
AMPD3
PTDSS2
ACADM
RIF1
GLTP
ATP6V1C1
ZNF430
DLG5
APAF1
LMCD1
UXS1
VIPR1
TOMM40
BRD9
PSMC3IP
CAMSAP1
MTA2
RBM14
TMEM106C
GNL2
LCMT1
ZNF74
HSPH1
FHOD3
SMARCAL1
SWAP70
ASRGL1
ATP6V0E2
ADORA2B
FTH1
DEGS1
TSPAN14
RPS12
NLE1
PNPO
SNRPC
ASS1
ITPA
CENPN
GNAZ
PAPOLA
ASGR1
ARL2
ATP6AP2
AMMECR1
RPL32
NCKAP1
FKBP10
CLGN
FMNL2
TFDP1
PLP2
APBB3
MRPL42
VBP1
UAP1L1
ATP13A2
PACS1
UGT1A4
ZNHIT1
DNMT3L
DBR1
DPH2
POU2F1
DEXI
SMARCA5
DDX1
UBE2N
PAQR4
YARS2
ARMCX6
SRM
EXPH5
RBM12B
REPS2
MDK
AKR1D1
LSM4
TRDMT1
BCOR
PDIA6
RSRC1
ASB6
RNF41
ITGAM
ATOX1
SLC2A6
PPARGC1A
CKS1B
SNX16
UBE2O
GART
GSTA1
AOX1
PINK1
ADA
PSAP
FOXK2
RNF4
OTUB1
TBC1D22B
CSNK1G1
FLOT2
RPL29
ARHGAP26
BFSP1
TTF1
RPS4X
LONP2
SERPINE2
PKIA
OAZ1
RPS18
CANX
PPME1
CA14
FBXO2
RAP2B
RIBC2
TMEM164
ASL
UBE2D1
FRAS1
HDDC2
PTK7
GNA15
AP1B1
RPL18
VNN2
CTNNA1
RBM28
NVL
SDS
DBF4B
SUB1
SMTN
TUG1
CHST12
TAGLN2
COL5A2
MMP14
POLR3D
ITGB4
TNFRSF11A
CNOT2
STAM
ZC3H15
ZDHHC18
MOCS1
NRSN2
UBE2D2
ETV4
SSR3
SERPINI1
DONSON
HGS
CYP39A1
HIBCH
HIBADH
RBX1
DCP1A
SCRIB
CD58
ROBO1
ITGB3BP
DGKZ
VCL
CCDC86
NPC2
CENPJ
CHST10
NCOA6
MCAM
GTF2H1
SNRPE
TTLL5
APOC2
CHD1L
THOC7
TBC1D10B
HSF1
FBXO41
VPS54
LTA4H
MTX2
STK17A
RPL22
PCID2
RPL38
COPE
TAF15
RANGAP1
SLC17A2
MNT
VPS35
CNTNAP1
SAR1B
ZNF85
SLC20A1
SRP72
CLSPN
RFC5
ZNF292
DECR1
TFAM
LSM12
STK25
TAF4
RPL39
ANXA6
PRAME
PLA2G7
PDCD5
FOXJ1
NMB
UBE2M
NAT9
ACSL4
TXNDC9
SMPDL3B
ASPH
PFKFB4
TMC5
TBP
FZD7
TRAF2
ARCN1
SLC29A2
TRIP12
EIF5B
PKN1
NDE1
SERPINF1
ADRA1B
E2F1
TRIP4
TOP1
PARD3
MRPL18
COPA
POLE2
IL12A
SF3A3
F8
METTL3
FXYD1
IPO9
FRAT2
IGSF1
YTHDF1
SS18L1
CASC3
RPE
PFN2
DSN1
CYP2A13
ATP6AP1
UQCRH
ATP7A
TGS1
NPAS2
SNHG3
TGFB2
GOLT1B
RPL23
RPLP2
DDX46
NIF3L1
RAB3IL1
HDHD3
WRN
YARS
ADAMTS5
BYSL
KLHL23
MSRA
S100A9
SERPINF2
RPL10A
RYK
GMFB
CYP7A1
XRCC1
TSN
WSB2
PSMA4
USP3
LRRC3
RNF2
WDR77
IL20RA
SULT1B1
SLC37A4
GNA13
CNNM4
UCHL1
EHMT2
SULT1A2
RAB6B
GNA14
DDX21
FAM107A
NIT1
PKLR
TXNL4A
ZNF143
CHST11
CDC14B
DNAJB6
RPL31
DARS2
RFXANK
UIMC1
ELF3
METTL8
SLC1A1
HCG18
MAZ
LIME1
FKBP9
PNO1
CRAT
METAP2
SLC1A4
WDR6
SCNM1
MMP10
TIAL1
BANF1
SULT1A1
NRCAM
APEX2
VEZT
RPS3A
BRCA2
LRPPRC
S100PBP
PROM1
SSBP1
WDR76
ACACB
FNBP1L
VANGL1
H2AFY2
FAIM
NASP
MORC2
MANSC1
ITGB5
GPX7
PSMD11
PHC2
CRKL
RPL23AP7
THOC1
HDAC6
CDC42
PHYH
HAVCR1
TRIM31
C1R
PSMD1
FANCL
FZD6
ASB1
LIPG
S100A3
NKIRAS2
GNE
CEP250
PSMB5
BCLAF1
GALNT4
ADAMTS9
SFXN1
STK3
KIF3C
RPS20
BRD3
PANK2
CHFR
MYBBP1A
POFUT2
PTBP2
NAPG
ZNF84
KCTD7
RAMP1
SLC35A2
TAF5
NOL6
SOCS2
SLC41A3
ARFGAP1
VAPA
PUM1
ARMC9
DDX18
ABCC9
PTK2
KMO
PGK1
FLOT1
ANXA2P2
BLVRB
ZBTB24
ELOVL1
DGKD
PCCB
TUBD1
CLTC
DUSP11
NUDT7
SERPIND1
PSMB4
SF3B3
ATG7
MAP4
CYP1A1
ESPL1
TBL1XR1
RAB8B
TUBB2B
DDB1
EMG1
SNX7
GIT2
RAP1B
KDELC1
PPARG
NCDN
CBS
P2RY6
GADD45B
SFN
BOK
PSMA1
TREM1
LOX
BCL11A
PFKM
MYLK
SEC61A1
STC2
RNASEH1
MMP1
PARL
SEMA4C
PSMD10
SKP2
CEP170
NUDT6
NUDT15
METTL1
TMEM11
CHD8
CDR2L
BCL10
PPM1H
MFAP1
NETO2
METTL5
CCNG2
HSPA4
OSBP2
ALDH9A1
EXOSC7
NRBP1
PIK3R1
SAC3D1
MUC1
GJB1
SSBP2
RNF138
RENBP
SLC6A6
TPBG
SEC11A
INPP5F
ITGA5
PIGC
RPP30
ZNF711
COPZ2
HLTF
EEF1B2
PYCR1
CTTN
PRCC
CD2BP2
PIGZ
PCYOX1L
EDC3
RPL14
PCBP2
TRMT1
WDR12
BICD1
ACP1
TATDN2
QSER1
ARG1
DGCR5
OSMR
CLEC5A
ZNF189
SLC25A3
EIF2B5
PAK1
TNIP2
GPC4
KLC2
TCF20
CFI
HUWE1
FBLN1
CSTB
RECQL
FER1L4
TUSC3
RABIF
FTSJ3
KITLG
SCAMP3
PRNP
NR0B1
LIG3
UBA52
NCAPH2
SP3
CAPZB
SEC13
RPL28
ARFGAP3
RAVER2
PTTG1IP
CCNJ
WNK1
RARS
TPI1
PQLC1
KIN
NNT
APOA1
CES1
SPINK1
IFT57
URM1
DHX34
POLG2
SEC23IP
GPATCH4
ATP8B2
VDAC2
ATP2A2
RAD51C
ABCG2
PSMD6
RPP21
GNS
TM9SF4
MSC
PPA1
ACVR1
C1RL
BAG3
EIF4B
PDAP1
TMF1
TRPV2
CHMP2B
RPL35
CREB3
BPTF
CDKN2D
AP1M2
RRP9
AP2M1
ZNF273
CCNJL
RNF7
ATP9B
PPFIA4
CD302
RIMS3
PUS3
BCL2L11
HPS1
EAF2
SOCS5
KDELR3
VEGFB
RPL24
GTF3C4
JOSD1
MTHFS
SNRPD3
RPL37
ICAM1
SLC39A7
EXOSC10
SLC25A6
YME1L1
LARP6
FGA
IGF2R
HMGN2
ACSM3
XRCC5
JRKL
GTPBP1
CSNK2B
TFE3
PMS1
ARL14
LRRC2
RPL30
SFXN3
RBM38
MSH6
ZBTB40
IGF1
GNL3L
THOC2
DDX49
ATF2
SLC26A2
SMYD3
KCMF1
FSCN1
ACTN1
ABCF2
TTPA
ARNTL2
ALPL
PAK4
IRAK1
RPLP1
ACSM1
SIRT5
MCOLN3
SPTLC2
EFHC1
TULP3
TRMU
PGF
TEAD3
APCS
DPP3
HDGF
POSTN
RERE
MAOB
TTC26
BAIAP2L2
FCN2
CLNS1A
BMPR1A
PGM3
ATP2C1
PTDSS1
LIF
RPN1
HSPE1
MKKS
LDHA
CHML
MORF4L2
BCAS1
FBXL2
ACADSB
XRCC4
CREB1
NBN
LSM14B
MED8
MYBL1
ITGA3
SNX27
ERGIC2
RRAGC
GFRA1
USP21
MIA3
ARID3B
GPR161
IL15RA
CCT6B
XPO1
RAD9A
VTN
DAD1
TPRKB
CLCN2
ARMCX3
MMACHC
IQGAP2
BTF3
HIF1AN
SND1
LAT2
RPL37A
SCAMP5
USP48
DPM2
SRI
TRIM37
MPPED1
CDKN2B
EIF1
RRS1
LDB2
PRPF40A
LUZP1
DCTN1
MGA
CPVL
NIT2
GNA12
CTNNAL1
CDRT4
ADK
TUBG2
TNFSF4
ANKRD11
SLC25A20
PLCG2
GOSR2
CDYL
PTGES
ARSD
HSP90B1
PARP2
ZSCAN2
DOT1L
PRPF3
MFN1
BAMBI
BTN2A1
ZFP64
PDCD6
COPS5
PLCE1
GDPD3
REEP4
CUL4B
HSPA5
SAP30BP
VIL1
TAF2
TPD52
NSUN5
PACRG
NUAK1
RAI1
KARS
SLC25A36
RNGTT
TMEM158
DAP3
NXPH4
TOB1
TSPAN15
TGFB1
YEATS4
NIPBL
LYRM2
ARMC8
RAB15
PSMD3
GMEB2
ARL1
ZNF410
SORT1
CHCHD2
GTF2E1
ABCG1
ZNF415
RPS23
SQLE
MPHOSPH6
FAM50A
GTF2E2
EDA
SLC4A2
LAIR1
UFC1
ETF1
NUP62CL
MFGE8
BACE2
CLTCL1
RBCK1
EML4
SPAST
CLCF1
ADRA2B
IFT20
CAPZA2
TM9SF3
BCL7A
CBX4
EXOSC8
CSF1
MAN1B1
ATR
ARMCX1
CSF3R
APOE
DIO1
MICB
CDC23
TBC1D13
KPNA5
AP3D1
SNF8
MAGEF1
JRK
USP22
FKBP4
HGFAC
SAP130
ZNHIT3
DDAH2
SAFB
COLEC10
ESF1
CTSE
YKT6
NDFIP1
PNRC2
TMEM144
SAFB2
ARPC1A
IPO4
SRPRB
HTRA2
PABPC3
H2AFV
NDUFA4L2
IRAK1BP1
FOXJ3
NUDT21
GDI2
GSTO1
DIABLO
RAC2
PELP1
RPP25
HMOX1
MRPL46
SENP5
CD53
SPAG1
SSNA1
TGFBR1
FAM118A
DUSP14
EYA3
GSPT1
CWF19L1
CBX2
MANBA
UBE2E3
IGFBP3
CD320
GALNT7
SMYD5
NOL9
WDR3
SEMA6A
LRRC41
GDF15
BAZ1B
HSPA2
PAFAH1B2
MYCBP
ZNF8
PCMT1
VCP
ASAH1
HNMT
TIMM17B
DNAJC8
TRIB3
RPA2
KRAS
ITGB1
TSC22D3
PCBP4
ABCE1
IFRD1
ATF7IP2
CCDC134
DCK
MAGED2
RPL39L
FGB
PAPOLG
RNF8
HRAS
ANP32A
ZNF675
MRPL13
FABP6
RNF125
BSG
EIF1B
GRAMD1C
SUV39H2
RPL41
RAB5C
ZNF562
CRTC3
HPS4
SPATA2
RHOQ
RPL9
PCTP
KRT17
GTF2IRD1
PHC3
TRAM1
SEC14L1
NGRN
NCBP1
ZFR
PCM1
GTPBP3
NT5C
CDC37L1
MFHAS1
MTAP
PTPRO
FMO5
RAB32
ARHGAP4
VPS33B
AGA
VPS33A
FADD
ZNF215
SUPT7L
PRG2
MSN
KIF24
CXXC1
GLMN
AVPI1
GTDC1
TREM2
NRP1
SHC1
PSMA6
LGALS3
SF3B5
RNF20
BRMS1
CDC27
TAF9
RBM10
HIST1H4C
CYP2E1
EFNA4
ORM1
FCGRT
RBM34
UBE2J1
RHOF
SAP30
UTP14A
ZNF529
IFI27
TNFSF15
SH3GL1
RAB28
DEAF1
GTPBP8
CASZ1
LMNA
CNGA1
PSD3
CDH17
AUTS2
PDIA3
RPL36
CRHBP
BTG3
MXD3
FANCF
MTDH
TXLNA
PTGS1
RBM17
LAMA4
TMEM134
EXOSC1
PERP
CLDN15
GNG7
RBM22
EIF5A2
RPL11
NRF1
SLC39A4
CDC42EP2
NFIC
RAB11FIP5
EFNB1
SLC23A2
DHX30
GLRB
DPAGT1
PON2
MAOA
ITPR2
ABL2
TJAP1
COCH
ZNF354A
PRKD3
BATF
TAOK1
COMP
CIAPIN1
GDI1
TIPRL
PRKRA
NSMCE2
ZNF432
CLMN
KCNMB3
EIF2AK1
POMT2
PAPSS2
EEF1D
PPP1CB
PCGF2
CDK8
AAMP
ALDH3A2
KCTD9
KIAA1324
RAB26
FXYD3
PLEKHM2
KCNJ4
EXT2
TCEA1
EIF2B1
TFF2
ZNF668
PCSK6
VARS
PPP1R8
PUS7L
PACS2
ATP11A
GRPR
TPM2
LTB
PIK3CB
WDR43
RSF1
UBTF
BAIAP2
DDX3X
ILKAP
USP36
ADRM1
YOD1
HDC
EHD1
FBXL7
PAM
CA12
GDAP2
ERGIC3
CCNK
SRPX2
PABPN1
ZNF706
PLEKHA1
NFU1
GYS1
SMARCD3
GCNT1
GPATCH1
POLR1D
CHKA
SCN4A
TBC1D1
SRP19
HS2ST1
SMC1A
CFH
DHX57
HDLBP
RASA3
IMMT
MEST
UBQLN2
NEDD8
PTP4A2
EIF4E2
DNASE1
RETSAT
BBOX1
COLEC12
FGG
ZNF696
CLDN4
SNCAIP
SPSB3
MRPS35
RAB38
PRPF6
FUT1
SERBP1
INPP5D
EXOSC9
IFIT2
KLF5
IRS1
RPS6KB1
GTF2H3
LGALS1
PCYOX1
KRT10
PTRH2
BUD31
TDO2
CCR6
PER1
DNTTIP2
PDCD11
TFF1
TTLL1
SEC14L3
SAR1A
MYL5
RPS6KA3
GLG1
SH3GLB1
DAAM2
ZNF43
DDX10
RPL27A
PTPN14
CPSF4
STARD7
CAPN10
CHST1
AMZ2
TRPM8
UPP1
TXNRD1
RAB1A
INTS7
CREB5
PEG10
SCML2
SDHD
ZNF195
GGA1
HSBP1
NRIP3
DCBLD2
SURF1
ACTR6
PIK3R2
CEP290
USP46
TMEM140
UBQLN4
ABCB9
RPGR
TOMM22
TMPO
WDR46
SV2A
DDIT3
CLN6
SLC26A6
THOC6
GTF3C1
PDK3
KCNF1
NPLOC4
GNB2
C2
IER3IP1
AMIGO2
ZNF764
CLDN18
TMED2
FBXO22
POPDC3
ANKRD40
CDKN1C
SLC4A1AP
PLCB3
GNAI3
HEATR3
GGPS1
CD164
ASMTL
UGT2B4
PDE4D
FOXF2
NPTX2
C1GALT1
LOXL2
MAGOH
TIMM9
NPAS1
WEE1
SPINK4
STAMBP
XPO4
SLC35E3
MRPL48
BCORL1
MBOAT2
TMPRSS3
ABCC4
KRT8
BTBD1
EMCN
SHBG
ZNF26
TDP1
FLNC
DDT
ZMYM4
CDC73
CD81
HDAC4
DUSP1
SLC16A6
PSMD13
ZNF248
LEMD3
HMGA2
TRIM24
QRSL1
COL16A1
CSPG4
SDF2
RBMS2
NOC2L
YTHDF2
B3GNTL1
POLR2K
ZNF318
OSTM1
SNED1
CCDC9
RALBP1
BBS7
SAA1
TRAM2
COPS3
ANKMY2
TARBP2
TBRG4
YY1AP1
PCLO
FDXR
NDUFS7
ANGPT2
CORO1A
CTSA
PDK2
GFOD1
SPARCL1
MAP3K6
PSMD8
ARHGDIA
CENPB
BRAF
MPP3
HTR3A
CORO2A
BTC
SOX11
ARPC5
B4GALT2
PDLIM3
KDR
ANXA2P1
TREH
CHCHD3
MRPS30
MTRF1L
RRAGD
GSTCD
S100B
OTUD3
TNFRSF4
MAP3K9
KRT20
PODXL2
ADAMTSL3
IL6R
MARK3
NTS
HDAC11
GDAP1
SMAD2
HSPA6
STAMBPL1
CBX7
NOL10
DAPK3
ATXN2
URB1
KIAA1024
UBE2V2
EEA1
AP4E1
MXRA7
LIPC
OXTR
TWISTNB
OSBPL7
CD37
POLR3F
ZNF131
CYP26A1
MPP2
PEX19
N4BP3
HSPA12A
KRR1
PIGT
DMBT1
MYEF2
MRPS16
UGDH
RASGRP1
PIGA
FMO2
ASCL2
ZNF692
DUSP10
STAT1
GULP1
ANXA2P3
PLOD3
ITPKA
TBL2
SLCO2A1
TRIM33
POP7
IGFALS
USP2
RND1
TBX19
PPM1D
EPM2A
ABTB2
SPATA5L1
FAS
ERAL1
PRDX1
GC
EIF4E
PMCH
CHRNA5
PGAP1
ALCAM
ANP32E
LLGL1
TIMM23
KIDINS220
RNF121
RXRA
NBL1
CD68
HSPBP1
MAPK6
MEA1
DUSP5
TWF1
PIAS2
ITGB8
KLF12
ALDH1A1
ZC3HAV1
MYO1A
SNAPC1
SIAH2
PPP2R3A
STOML2
STX2
ENY2
S100A13
AQP7
NIP7
RAPGEF2
KIF3A
NEIL1
WARS2
RSU1
NF2
MRPL52
ZMYM1
AP2B1
RPS17
KCTD2
BCL11B
DBH
PQBP1
OXSR1
POLR3K
AP2S1
DAXX
FKBP11
EDNRA
GPI
RGS20
CNOT7
NR3C2
SHQ1
ZNF408
SARS2
ELOVL4
AARS
PELO
DBNDD1
ENTPD2
EFHC2
USH2A
IGFBP2
GSR
DRD1
MCCC2
SLC17A5
CA11
POLR3E
ZFPL1
ZBTB17
APOBEC3B
PTPRC
SLC25A5
DGKG
PFDN5
TNFSF9
SH3BP4
SMARCA1
PRKAA1
COL4A5
MAPK12
EIF2B2
UPF2
MBL2
FYN
SLC25A42
NOC3L
PPM1F
BRAP
AHCY
ATP6V0A2
RASSF8
TDRKH
TFPT
LPAL2
TTLL7
SARS
NGLY1
ROBO4
SYT1
PLCXD1
PAIP1
UPK1A
LRRC14
TMUB2
GAD1
MARK1
FABP3
LEFTY1
FGD1
EXTL3
ASGR2
IRF6
PCSK5
BNIP3L
LYPLA2
TUBGCP3
DDX56
RBM19
PALB2
SIRT3
TRABD
ACTR1A
EIF2AK3
CALB2
COX7A2L
USP27X
DPYSL4
OSBPL8
CD151
ARL4A
SNRK
FJX1
SLC6A16
APBA1
FBXO7
NOMO2
GPRC5D
MTMR7
YY1
CHEK2
REEP5
NDUFB3
ETFB
MRPL34
ZNF117
S100A10
UBL4A
BCKDHA
PLAG1
NDOR1
KLF4
GPR19
MAP4K5
ACSL6
INTS1
CLU
ZNF544
HYOU1
TRMT12
OLFM4
HTATSF1
ALG3
NAP1L3
ZNF480
THAP11
RTP4
RAB23
TWSG1
TRIM45
SNW1
PGLS
MAST2
ANKRD10
ATG3
SLC9A7
APOBEC3F
ZNF343
S100A2
SMARCA2
LBH
GGCX
CALR
PCSK1N
FGFR1
ERP29
HEY1
CDC16
NEBL
DCLRE1A
SLC4A8
AQP8
ULBP1
VAMP5
SOAT2
SPCS2
DFFA
ATP2A3
ZFP30
VPS16
MNAT1
MED6
HLA-DPB1
RPL13
KCTD15
COL4A2
ARMC7
PLXNA2
IL17B
CABYR
DYNC2LI1
SLC38A6
PHTF1
PGM5
FUCA1
IMPA2
SPTBN2
NR2C1
SLC11A1
RMI1
KBTBD11
TAF4B
PPP2R5E
AMT
PLAC1
SNX17
MAT2A
HSPA1B
WFS1
ST7L
PRR3
GATM
MAN1C1
SIRT6
ALMS1
LTBP1
NEFH
NFIB
AARSD1
IGFBP6
PPL
ZMYM2
ALDH1B1
PHB
VEGFA
STARD3
ERMAP
TPR
RAB1B
CYB5R2
HCLS1
SCCPDH
DUSP26
RUNX3
SEC31B
HBEGF
USP32
BDH2
PLCH1
STAG3
GAL
TBX2
NPTX1
SP4
SERPINA5
ARHGAP28
ADAM22
ACRV1
ROCK1
SLCO4A1
FDFT1
BAG2
MAFF
EIF4G1
PCNT
SQSTM1
HOXC6
ALB
SGCE
DCUN1D2
SPRY4
TMEM39B
B3GAT3
ACOT7
RIN1
SIRPG
PSD4
ZNF12
GALR3
CEP164
TMPRSS2
MATN3
EIF4EBP1
ATP6V0B
FOLR1
SRGAP2
SLCO4C1
TRIT1
STAC
GLO1
PPP1R3D
COASY
CBLN1
WIZ
GLB1
G3BP1
GPSM3
ATP10D
TFAP4
PXN
SUPT4H1
CDH10
RFXAP
SSTR2
NOV
MYCN
DRAP1
HLA-DQA1
LYRM4
NEK4
HLA-DQB1
OAZ3
CCPG1
GAP43
BEST1
GALNT10
AFF3
PEPD
LAS1L
SPA17
TMEM47
APOL6
C7
GDF11
GAN
SPON2
RPA4
S100A8
LRP2
GMPPA
LAGE3
ARID5A
SCNN1D
ING2
TRPV1
EVI2B
COL4A1
HERC6
GLUD2
LY6H
TUBAL3
KREMEN2
GRIN2D
GJB3
CYP2R1
SLC9A5
PNMA2
CETN2
ZNF682
FBXL5
NEDD9
TALDO1
EPHA1
EEF1G
RABGGTB
RLF
GANAB
SEC61B
TAL1
HIST1H3C
SLC35B1
CLCN6
CSRP1
TMEM50A
MOCS2
CEBPZ
LRRC49
TESK1
NOX4
PLEKHM1
P2RY10
PYGL
RNF130
TUBB2A
KCNE2
SCPEP1
ST6GAL1
TTC31
PSMA7
EIF5A
ZDHHC17
FAM98A
BCAP31
CREB3L1
HIST1H1E
FAT4
CUL2
HLA-DRA
USH1C
PPP4C
TSPO
FIBP
TEK
TCN2
TXNL1
ARL3
FADS1
BET1L
RSAD1
DHX8
BNIP1
APOBEC3G
ROR1
NKRF
CAMK2B
PRRX2
RASSF7
CRABP2
ART4
GPKOW
CUL4A
NME7
TOE1
ZNF639
SH3PXD2A
ICMT
COPS8
TSEN2
MAP1LC3B
CAND2
NARF
HUNK
SCAMP4
SLC25A4
ATF1
MTSS1
B4GALT6
SART1
KTN1
DLAT
PRR14
RCN1
PARD6B
KCNJ2
GMDS
FNTB
SHOX2
SLC7A10
ABCA3
PSMC5
CXCR3
SLC25A14
TMEM30B
ARFGEF2
PSMD9
GUCY2C
DHRS2
UPF3A
MAP2K2
RBM15
LAX1
SLC3A2
PRKAA2
OGG1
TTC4
UBE2Q1
SULT4A1
CLEC1B
ARFIP2
PRMT5
CDKL1
PLCL2
RBL2
SPOCK2
PSMD12
WIPI1
MYL6
NQO1
ZNF665
EGF
FCN3
ZFP37
COX11
TMEM104
SCAMP2
TSPAN13
PLA2G4A
BRD7
COPS6
FXYD6
RAB6A
HTR2B
NUDT4
SNAPC5
UGT2B17
CD209
STAP2
REXO2
STX4
SLC1A7
CD96
HP1BP3
PPIB
CAPN11
UPK3A
CAPN3
ZHX2
ULBP2
IQCC
TMEM109
CARS
DTNB
ARMC1
CD5L
ACAD8
RPL10
SIX3
KIF5C
RHEB
PTPRB
MTX1
TRAF4
EPO
HMGB1
OPN1SW
TMEFF1
ZNF667
FANCA
CLEC4M
TM4SF4
NR3C1
SLAMF1
NOC4L
GPM6A
XYLT2
GABRA2
DIRAS2
FKBP14
PARP3
RFX2
FAM90A1
CLK3
TRIM44
YES1
ATAD3A
NDUFA5
SLC16A5
NEB
RASSF2
LMO4
IL1RN
CTDP1
BIRC7
COMMD9
TBK1
NOVA1
ZSWIM1
DDX51
MRPS7
CD3E
PSMD4
POMZP3
ITGA6
TNF
MOSPD1
RWDD1
TEX15
ZNF81
PER3
DLX6
CHCHD7
PXDN
PTCD3
GPAA1
CSNK2A2
CD27
NUFIP1
ZNF528
CD52
HDAC5
HEXB
LSM3
SLC2A10
DYRK4
PSMD5
HLA-DPA1
SMO
NEK11
FBLN5
SERPINA7
ATP6V0A4
RPS6KB2
MAN1A1
EXOSC4
PDCD6IP
CSPG5
TLE2
ORMDL2
AKR1C3
ACOT11
SLC9A3R1
LONRF1
MAPT
GPR37L1
MDM1
YIPF5
LGALS14
POLR1C
CISH
NCLN
KIAA0586
ST7
PTX3
GNG11
CD2
LPIN2
EFNA3
IRF1
IQSEC2
ABCF3
PPFIA1
GDF10
TAF12
BMX
GNGT1
NDUFB11
NPPB
APH1A
MS4A6A
SURF2
IL2RB
ANKRD6
ICA1
PSMA5
HARS
TTLL12
SLCO1B3
KCNJ16
CYB561
TFDP2
PPP2R1B
DDN
APOL3
EDEM2
CD177
SLC9A6
CASQ2
EIF2B4
SYCP2
CD48
KCNQ3
PFDN2
TSHZ2
PLCH2
HPRT1
CDX2
SERPINE1
TNFRSF17
MBD3
CALCR
HMOX2
STK32B
IL1R2
NDRG4
IL10RA
DPT
GNG4
TOP3A
HEBP1
TBCD
TUSC2
BCL2L10
ENG
SLC35C2
UBB
HOXB5
SOHLH2
PVRIG
KLHL7
TMEM97
FOXN2
UGT8
RAPGEF4
NFE2
EIF2AK2
HPCAL1
SAMD4A
ZNF140
PRDX4
ANKRD26
CCHCR1
TIE1
LRRC61
HOXB8
CDH5
MAGEA10
PIGR
EPHB6
PIGF
UBE4B
CAMK2A
FAM120C
ZBP1
PMFBP1
EFCAB2
FGL2
CD74
ADM
PRDM16
MRPL33
FKBP3
TMEM115
FKBP1B
OSR2
PAX8
GPR157
BRIP1
CDKN2C
CYB5R3
MSMB
SDHA
LPXN
ICAM3
CTSS
PITX2
SLC6A9
ABCA12
TRIO
CYB5B
YRDC
GEMIN7
PRPF18
IKZF1
STC1
FZD3
DYNC1LI2
MEP1B
KIAA0895
SLC5A3
CFP
TM2D1
RBMX2
PCDHB3
LETM1
DUSP13
CYP24A1
CAMK1D
USP13
AAAS
PAGE1
PSMB2
MRPS31
ITGB6
SLC29A3
OPLAH
TNNI3
CCDC28B
STEAP1
CTAG2
HIST1H3D
PLEKHF1
NAPA
CUTC
COMMD3
NUDC
DDX19A
MUTYH
EDNRB
GATA4
PSMD7
MSX1
TNPO3
COX8A
SLC25A30
PRKAB1
MYH10
CCDC28A
CD5
GTF3A
UBE2D4
SLC6A15
RNF10
NSUN3
CYP19A1
MAP4K1
PPP1R1A
B4GALNT1
KIT
TRPA1
MRPL11
CCR10
FDPS
CREBL2
KHDRBS3
PMM2
SLC25A28
PPAN
ZKSCAN1
SIPA1L3
ADAMTS3
TP53I3
ARTN
C5
HCCS
USP5
ABCD1
ATG4A
SIX1
IL32
LAMC3
CHRDL1
PLGLB1
PTPN7
EIF2S1
LCK
IFIT3
GJA1
GPR1
AREG
DEPDC5
MAGED4
ZNF257
HOXB9
HSD17B1
NID1
LRP4
HOXD11
TIMM50
DYNC2H1
MYNN
RRBP1
MMP3
SLC20A2
DAP
AUP1
LY86
GPR68
POP5
GJA3
ZNF768
RFK
GUF1
GALNS
DENND2A
TCF7L1
DOHH
LRRC47
NET1
ITIH2
CREG1
TLL2
SELL
HTR4
SCYL2
TIAM1
SEMA3F
SLC30A10
CIAO1
DBI
LAMA1
KEL
CAMK1
GALR2
ASCC1
NDUFS6
FOXD2
POMP
SELE
SUPV3L1
CELSR3
CDR1
IFT140
ASPHD1
LMO2
NUCB2
DNAJC6
DIRAS3
NRGN
TAPBPL
ACTR5
FAF1
SLC16A4
DMC1
MYOM2
GALNT1
SLC16A7
PIK3C2G
SEC24B
PIK3CA
RAB5B
PLA2R1
JAM2
ZAP70
ACADVL
ATG5
KATNB1
ANKRD7
PAICS
PIGP
DGKI
PRRG4
SNX11
KCTD12
APOL1
IFIT5
DBP
MMRN2
MAGEA4
OGFOD1
QPCTL
FOXE1
MMP16
NSL1
CIDEC
FASLG
XK
DRP2
ACTL8
CD247
CRBN
EREG
RHOC
FOSL2
ADRA2C
TMCO1
KIF13A
TUB
BIN2
ECH1
SORCS3
PCOLCE
ATP2B2
RAPGEF3
P2RY4
VLDLR
PRKCQ
CAPN7
APPBP2
HIST1H1B
SCD
GEMIN6
TRIM8
RNASE2
CECR7
UXT
ARRB1
PTGER2
SIDT1
CHM
RNPEPL1
CGGBP1
SCAMP1
HABP4
ETV1
ST3GAL4
NELL2
APOBEC3A
SERHL
GABRG2
SVEP1
CD6
SSR4
APLP2
TRAF3IP3
SUV39H1
BRDT
TPP1
MAP1B
HLA-DMA
GPR18
NAGPA
ADCY9
FOXD1
PHKA2
PLOD1
UCHL3
SMUG1
SGCB
PDZD7
CXCR6
KIAA0319
PCDH17
SORBS3
CYTL1
RPRM
ZNF460
WAS
MAN2C1
IFI44
DIAPH1
HRASLS
NADSYN1
NFKBIL1
CADPS2
KCNMA1
SOSTDC1
FAM124B
CH25H
ABCA5
MAGEA3
POLR3G
MAL
KLHL4
JTB
LRPAP1
LTBR
NR6A1
HTR1D
TNFRSF10C
CD8A
HOXA11
USF2
NFIX
EXOC4
KCNK3
SLC9A2
HIST1H4H
CCR7
CAMTA1
PDIA4
IDH3B
HEXA
EPN2
TAF10
ITK
MYCT1
MREG
LY9
CCDC47
PEX10
SLC22A3
CCDC51
RRAS
EPB41
BMI1
CALCRL
LRBA
PTER
FAM89B
STAT6
TNFSF10
HOXB6
TSPAN31
NSFL1C
LONP1
CNTN5
IMP4
EXTL2
MAGEA6
POLR2J
RAB13
DDIT4
RNF187
TLR6
PFDN6
KRT12
TTC33
HOXA7
ACPP
CCDC40
NR2F1
PRDM5
IRF4
LAMP2
CETP
CXXC4
ATRNL1
YY2
ERN2
CDH22
TRIM15
CXCL9
ZZEF1
CRYGB
FLRT2
GADD45GIP1
ZNF174
TMEM41B
PPP2R5B
CLSTN2
TBX21
OMD
CAPN9
CHGA
CD79A
LCN1
EI24
ERG
GCLM
CASK
HSD17B2
ANGPTL2
ACTG2
ZC3H13
PTPRN
NAALAD2
TLR3
AUH
BTN3A3
STX12
STAT4
PITX3
FGF8
ABCA4
CPA2
GABRQ
MLLT11
TPTE
TSSC4
CDH18
CDON
CRIP2
WNT5B
GFRA2
MAFB
SETD6
FGF3
HRC
COX5A
LMOD1
TBC1D2B
STXBP1
FBXO42
IMPG2
PPP4R2
PRAF2
PPFIBP1
NID2
ECE2
FAM83E
CRISP2
KAZALD1
PNMA3
TRIM26
SPAG4
HIST1H2AB
GJA4
TRIM36
GABRA3
TIMP3
PRSS1
OPHN1
ROCK2
VAMP2
CD69
TRAT1
DSC3
MAP7
CA2
PAF1
LSM5
SOX2
MINPP1
WDR74
RNF17
HERC1
IFITM1
SHANK2
SLC28A2
MAGEB2
P2RY13
RAC3
IL1RL2
CCL2
ST3GAL2
KLHL20
ZNF32
SRR
CETN3
PTPN11
TRPC6
CCL5
PPM1A
KCNK10
SPAG7
GRM8
NLRP1
ACOX3
FOSB
RGS7
LRRTM2
STAT2
IFNAR1
BCL7C
HAX1
SPRR3
RPL10L
TMEM45A
HAMP
CCDC69
VRK3
MMP27
RNASEL
PAX6
CD1E
WDR59
GIP
THBS3
HBP1
ALG8
TSC2
FKBP6
SH2D1A
CBFA2T3
WT1
THPO
SLPI
HBQ1
GPR171
TRAPPC6A
PAEP
ADAMTSL2
PSMB9
PCDH9
POU3F2
CYFIP2
IL3
TRH
SYNGR4
IFT74
OR7C1
TDRD3
CNGB3
COG4
HIVEP3
RNF186
FGF9
TJP1
AGPAT1
LAP3
SVIL
SAT1
COLQ
DUSP6
HCRTR1
GPATCH3
HIST1H4D
TAF13
TSKS
LPL
KLHL26
DES
TRAPPC3
PREB
PQLC2
SLC15A3
GDF5
FZD10
IL7R
CD59
RASGRP2
CHST7
GZMA
NME4
SDF4
CYLD
PLA2G4B
SEZ6L2
CYP3A7
EHD3
ST8SIA5
TNFSF14
LTC4S
SLC22A2
TAZ
PTCD1
FRMD1
ZMPSTE24
POU4F3
ZNF407
TAC3
TMED5
RAB40B
ATP8B4
DLX2
ESM1
NDUFV2
CD1C
ARNTL
PDLIM5
SERPINA3
ATG9A
TIMP4
UBE2NL
BTN3A1
ID2
HTR2C
NDUFS5
APOL5
SLC13A4
KCNH7
CLDN11
TNR
CLN3
SSX1
RSAD2
FLT4
RNF14
ITPKB
GARNL3
SOX18
TSPAN5
SYNPO2L
AP3S2
TOM1L1
NPHS2
CLEC1A
TNFRSF13B
MPHOSPH10
GUCY2F
HMBS
ARHGAP15
F2RL2
DSCR4
MRPS18A
TNS3
RIPK1
CD34
TLE4
TMCC1
CHRNG
HOXC8
ANGPT4
HSD11B2
PRPSAP2
CRISP3
FADS2
ACVR2B
PDK1
KCNJ14
MAGI1
LGI1
GRB14
DNAJB4
LYST
SDF2L1
CYHR1
TRPV6
TBC1D15
SIAH1
RARRES3
PCSK7
COX7A1
CIRBP
IDI1
MAST3
MORC3
DAPK1
IL16
DGKB
RND2
MAP4K2
ADAM18
KCNV1
ZMYND11
TAGLN3
MID1
ANKS1B
ZNF804A
HIRA
MAB21L1
MPPE1
FBLN2
ITM2A
PCDH8
BCAP29
CD40LG
DACH1
IRX5
PYHIN1
GPR37
TTTY2
PURG
PDE6A
SHANK1
PHKG2
IFI44L
TIMM13
KCNJ5
HOXA2
HCRTR2
HSD17B12
SNX19
MAGEC1
