# Supplementary material for: Necroptosis-Related Genes Signatures Identified Molecular Subtypes and Underlying Mechanisms in Hepatocellular Carcinoma
Source: Front Oncol. 2022 Jul 13;12:875264. doi: 10.3389/fonc.2022.875264 (PMC9326098; doi:10.3389/fonc.2022.875264)
Supplement: Supplementary Table 8 — Unsupervised consensus clustering for 1155 HCC patients in a meta cohort (TCGA-LIHC, LIRI-JP, GSE14520, GSE36376, and GSE76427) base on 4000 NEC phenotype-related prognostic genes. [file Table_8.xls]

Supplementary table 8. Unsupervised consensus clustering for 1155 HCC patients in a meta cohort (TCGA-LIHC, LIRI-JP, GSE14520, GSE36376, and GSE76427) base on 4000 NEC phenotype-related prognostic genes
ID	NEC.gene.cluster
TCGA_TCGA-DD-AAEK	A
TCGA_TCGA-DD-A4ND	A
TCGA_TCGA-2Y-A9H7	A
TCGA_TCGA-RC-A7S9	A
TCGA_TCGA-DD-AADI	B
TCGA_TCGA-DD-A4NA	B
TCGA_TCGA-BC-A10T	A
TCGA_TCGA-RC-A7SH	B
TCGA_TCGA-WJ-A86L	A
TCGA_TCGA-DD-AA3A	B
TCGA_TCGA-CC-A7IE	B
TCGA_TCGA-DD-AAVS	A
TCGA_TCGA-DD-AAE7	A
TCGA_TCGA-BC-A3KG	B
TCGA_TCGA-DD-A3A2	A
TCGA_TCGA-DD-AAVR	A
TCGA_TCGA-CC-A7II	B
TCGA_TCGA-DD-AACN	A
TCGA_TCGA-2Y-A9GX	A
TCGA_TCGA-CC-A3MA	B
TCGA_TCGA-DD-AACQ	A
TCGA_TCGA-RC-A7SF	A
TCGA_TCGA-DD-AADW	B
TCGA_TCGA-G3-A3CH	A
TCGA_TCGA-DD-A1EI	B
TCGA_TCGA-ZP-A9CZ	A
TCGA_TCGA-KR-A7K0	A
TCGA_TCGA-BC-A10Y	A
TCGA_TCGA-ED-A8O5	A
TCGA_TCGA-CC-A9FS	A
TCGA_TCGA-UB-A7MB	A
TCGA_TCGA-ED-A627	A
TCGA_TCGA-XR-A8TE	A
TCGA_TCGA-DD-AACF	A
TCGA_TCGA-K7-A5RF	A
TCGA_TCGA-ZP-A9D1	A
TCGA_TCGA-DD-AADB	B
TCGA_TCGA-DD-AAVZ	A
TCGA_TCGA-BC-A216	B
TCGA_TCGA-DD-A1EF	B
TCGA_TCGA-DD-AADL	A
TCGA_TCGA-KR-A7K8	A
TCGA_TCGA-ED-A7PX	B
TCGA_TCGA-DD-AADK	A
TCGA_TCGA-BW-A5NO	A
TCGA_TCGA-DD-A39W	A
TCGA_TCGA-GJ-A9DB	A
TCGA_TCGA-DD-A1EA	A
TCGA_TCGA-UB-A7MD	A
TCGA_TCGA-ES-A2HS	A
TCGA_TCGA-G3-A3CJ	A
TCGA_TCGA-FV-A3R2	A
TCGA_TCGA-2Y-A9GZ	A
TCGA_TCGA-4R-AA8I	A
TCGA_TCGA-DD-A4NG	A
TCGA_TCGA-RC-A6M5	A
TCGA_TCGA-2Y-A9H0	B
TCGA_TCGA-DD-A11B	A
TCGA_TCGA-G3-A25V	A
TCGA_TCGA-DD-AADQ	A
TCGA_TCGA-CC-A8HS	B
TCGA_TCGA-DD-A1EL	B
TCGA_TCGA-WQ-AB4B	A
TCGA_TCGA-5R-AA1C	A
TCGA_TCGA-ED-A8O6	B
TCGA_TCGA-DD-AADD	B
TCGA_TCGA-BC-A10S	A
TCGA_TCGA-DD-AAEB	A
TCGA_TCGA-WX-AA44	B
TCGA_TCGA-PD-A5DF	A
TCGA_TCGA-YA-A8S7	B
TCGA_TCGA-5R-AA1D	A
TCGA_TCGA-DD-AACH	B
TCGA_TCGA-CC-A8HV	B
TCGA_TCGA-G3-AAV0	A
TCGA_TCGA-DD-AAED	B
TCGA_TCGA-ZS-A9CG	A
TCGA_TCGA-K7-A6G5	A
TCGA_TCGA-DD-AADS	A
TCGA_TCGA-DD-A3A3	A
TCGA_TCGA-2Y-A9H8	A
TCGA_TCGA-G3-A7M6	B
TCGA_TCGA-FV-A2QQ	A
TCGA_TCGA-ZP-A9D4	A
TCGA_TCGA-LG-A9QD	A
TCGA_TCGA-RC-A6M4	A
TCGA_TCGA-ED-A7XP	A
TCGA_TCGA-2Y-A9HA	A
TCGA_TCGA-DD-AAE2	A
TCGA_TCGA-DD-AADF	A
TCGA_TCGA-DD-AACW	A
TCGA_TCGA-MI-A75I	A
TCGA_TCGA-FV-A3I0	B
TCGA_TCGA-2Y-A9H1	A
TCGA_TCGA-CC-A8HU	B
TCGA_TCGA-DD-AAD2	A
TCGA_TCGA-BC-A10R	A
TCGA_TCGA-G3-A5SL	A
TCGA_TCGA-CC-A1HT	B
TCGA_TCGA-2Y-A9GV	A
TCGA_TCGA-ED-A7XO	A
TCGA_TCGA-CC-A5UC	B
TCGA_TCGA-UB-A7ME	A
TCGA_TCGA-G3-A7M9	B
TCGA_TCGA-DD-AACJ	A
TCGA_TCGA-DD-A4NK	A
TCGA_TCGA-DD-A3A5	A
TCGA_TCGA-G3-A7M7	A
TCGA_TCGA-G3-AAUZ	A
TCGA_TCGA-RC-A7SK	A
TCGA_TCGA-DD-AACI	A
TCGA_TCGA-DD-A4NH	B
TCGA_TCGA-WX-AA46	A
TCGA_TCGA-DD-A4NQ	B
TCGA_TCGA-G3-A5SM	A
TCGA_TCGA-MI-A75E	A
TCGA_TCGA-DD-A11D	A
TCGA_TCGA-CC-5262	A
TCGA_TCGA-2Y-A9GY	B
TCGA_TCGA-ES-A2HT	A
TCGA_TCGA-DD-AAW0	A
TCGA_TCGA-G3-A3CI	A
TCGA_TCGA-DD-AAVV	B
TCGA_TCGA-DD-A39Y	B
TCGA_TCGA-DD-A1EB	A
TCGA_TCGA-DD-AAD1	B
TCGA_TCGA-G3-A3CK	A
TCGA_TCGA-5C-A9VH	A
TCGA_TCGA-FV-A23B	A
TCGA_TCGA-DD-AADR	A
TCGA_TCGA-DD-A4NO	A
TCGA_TCGA-BC-A10W	B
TCGA_TCGA-LG-A9QC	A
TCGA_TCGA-DD-A11C	A
TCGA_TCGA-DD-AACV	A
TCGA_TCGA-CC-5264	B
TCGA_TCGA-DD-AACL	B
TCGA_TCGA-DD-A116	A
TCGA_TCGA-CC-A7IG	B
TCGA_TCGA-DD-AAE9	A
TCGA_TCGA-DD-AAVP	A
TCGA_TCGA-G3-AAV5	A
TCGA_TCGA-NI-A8LF	A
TCGA_TCGA-DD-A39Z	A
TCGA_TCGA-ZS-A9CF	A
TCGA_TCGA-EP-A3RK	A
TCGA_TCGA-FV-A496	A
TCGA_TCGA-CC-A3MB	B
TCGA_TCGA-CC-A7IF	A
TCGA_TCGA-ZS-A9CD	A
TCGA_TCGA-G3-A25S	A
TCGA_TCGA-BC-A217	A
TCGA_TCGA-DD-AAW2	A
TCGA_TCGA-ED-A97K	B
TCGA_TCGA-DD-AAVW	A
TCGA_TCGA-DD-A73F	A
TCGA_TCGA-DD-A4NN	B
TCGA_TCGA-DD-AAEI	A
TCGA_TCGA-UB-AA0V	A
TCGA_TCGA-DD-AADO	B
TCGA_TCGA-DD-AAVY	A
TCGA_TCGA-FV-A3R3	A
TCGA_TCGA-DD-A4NS	A
TCGA_TCGA-MI-A75H	A
TCGA_TCGA-UB-A7MC	A
TCGA_TCGA-FV-A4ZQ	B
TCGA_TCGA-DD-AAEG	A
TCGA_TCGA-DD-AAD5	B
TCGA_TCGA-K7-A5RG	A
TCGA_TCGA-XR-A8TD	A
TCGA_TCGA-DD-AACY	A
TCGA_TCGA-KR-A7K7	B
TCGA_TCGA-G3-A25Y	B
TCGA_TCGA-K7-AAU7	B
TCGA_TCGA-BC-A3KF	A
TCGA_TCGA-2Y-A9H2	B
TCGA_TCGA-DD-AAW3	A
TCGA_TCGA-ED-A82E	B
TCGA_TCGA-DD-A4NP	A
TCGA_TCGA-G3-A6UC	A
TCGA_TCGA-DD-AAW1	A
TCGA_TCGA-DD-A118	A
TCGA_TCGA-DD-AADA	A
TCGA_TCGA-ED-A66Y	B
TCGA_TCGA-DD-AAE3	A
TCGA_TCGA-G3-AAV6	B
TCGA_TCGA-DD-A4NE	A
TCGA_TCGA-DD-AADV	A
TCGA_TCGA-DD-AACA	A
TCGA_TCGA-DD-AACX	A
TCGA_TCGA-DD-AACC	A
TCGA_TCGA-G3-A5SK	A
TCGA_TCGA-CC-A3MC	A
TCGA_TCGA-DD-A73A	A
TCGA_TCGA-DD-AADG	A
TCGA_TCGA-DD-A4NL	A
TCGA_TCGA-BC-A10Q	B
TCGA_TCGA-2Y-A9GU	A
TCGA_TCGA-ZP-A9CV	A
TCGA_TCGA-DD-A113	A
TCGA_TCGA-2Y-A9GT	A
TCGA_TCGA-DD-A39X	A
TCGA_TCGA-DD-AACU	A
TCGA_TCGA-WX-AA47	A
TCGA_TCGA-DD-A3A4	A
TCGA_TCGA-ED-A7PY	A
TCGA_TCGA-EP-A2KC	A
TCGA_TCGA-BC-A10X	A
TCGA_TCGA-CC-A7IH	A
TCGA_TCGA-FV-A495	A
TCGA_TCGA-DD-A1EH	B
TCGA_TCGA-DD-AAEH	A
TCGA_TCGA-DD-AAEE	A
TCGA_TCGA-ZP-A9D0	A
TCGA_TCGA-DD-A1EG	A
TCGA_TCGA-2Y-A9H6	A
TCGA_TCGA-2Y-A9GW	A
TCGA_TCGA-DD-A73D	A
TCGA_TCGA-DD-A115	A
TCGA_TCGA-XR-A8TF	A
TCGA_TCGA-DD-A4NI	A
TCGA_TCGA-G3-AAV3	A
TCGA_TCGA-UB-A7MA	B
TCGA_TCGA-UB-A7MF	B
TCGA_TCGA-BC-A112	B
TCGA_TCGA-BC-A10U	A
TCGA_TCGA-BC-A5W4	A
TCGA_TCGA-FV-A3I1	A
TCGA_TCGA-CC-A123	B
TCGA_TCGA-WQ-A9G7	B
TCGA_TCGA-ED-A66X	B
TCGA_TCGA-DD-A1EK	A
TCGA_TCGA-DD-AADM	A
TCGA_TCGA-MR-A8JO	B
TCGA_TCGA-QA-A7B7	A
TCGA_TCGA-CC-A8HT	B
TCGA_TCGA-FV-A4ZP	B
TCGA_TCGA-DD-A4NJ	A
TCGA_TCGA-CC-5258	B
TCGA_TCGA-EP-A2KB	A
TCGA_TCGA-G3-A25X	B
TCGA_TCGA-CC-A5UD	B
TCGA_TCGA-DD-A119	A
TCGA_TCGA-DD-AACB	B
TCGA_TCGA-DD-AAE4	A
TCGA_TCGA-CC-A3M9	B
TCGA_TCGA-CC-A7IL	A
TCGA_TCGA-BC-A10Z	A
TCGA_TCGA-UB-AA0U	A
TCGA_TCGA-DD-A3A8	A
TCGA_TCGA-ED-A4XI	A
TCGA_TCGA-HP-A5MZ	A
TCGA_TCGA-DD-AAVU	A
TCGA_TCGA-DD-AAD6	A
TCGA_TCGA-EP-A26S	A
TCGA_TCGA-DD-AAVX	A
TCGA_TCGA-ED-A7PZ	B
TCGA_TCGA-LG-A6GG	A
TCGA_TCGA-DD-AADC	B
TCGA_TCGA-DD-A3A7	B
TCGA_TCGA-DD-AACE	A
TCGA_TCGA-2Y-A9H3	A
TCGA_TCGA-DD-A4NB	A
TCGA_TCGA-G3-A5SI	A
TCGA_TCGA-DD-AAE6	A
TCGA_TCGA-DD-AACG	B
TCGA_TCGA-5C-A9VG	B
TCGA_TCGA-DD-A1EE	A
TCGA_TCGA-BC-A110	A
TCGA_TCGA-GJ-A3OU	B
TCGA_TCGA-G3-A25U	A
TCGA_TCGA-G3-A3CG	A
TCGA_TCGA-CC-5260	B
TCGA_TCGA-CC-A7IJ	B
TCGA_TCGA-DD-AADU	A
TCGA_TCGA-DD-AAE1	A
TCGA_TCGA-2Y-A9HB	A
TCGA_TCGA-BD-A2L6	A
TCGA_TCGA-DD-A3A9	B
TCGA_TCGA-KR-A7K2	A
TCGA_TCGA-DD-A3A1	A
TCGA_TCGA-DD-A4NR	B
TCGA_TCGA-DD-AAC9	A
TCGA_TCGA-CC-5259	A
TCGA_TCGA-EP-A2KA	B
TCGA_TCGA-DD-A1EC	B
TCGA_TCGA-DD-AAD3	A
TCGA_TCGA-DD-AACS	A
TCGA_TCGA-BD-A3ER	A
TCGA_TCGA-GJ-A6C0	A
TCGA_TCGA-2Y-A9GS	A
TCGA_TCGA-BC-A8YO	B
TCGA_TCGA-CC-A9FW	B
TCGA_TCGA-DD-A1ED	A
TCGA_TCGA-EP-A12J	A
TCGA_TCGA-DD-A1EJ	B
TCGA_TCGA-G3-AAV2	A
TCGA_TCGA-DD-AADY	A
TCGA_TCGA-CC-5263	B
TCGA_TCGA-DD-AADP	A
TCGA_TCGA-BC-A69I	A
TCGA_TCGA-G3-AAV1	A
TCGA_TCGA-O8-A75V	A
TCGA_TCGA-ZP-A9CY	A
TCGA_TCGA-G3-A7M8	A
TCGA_TCGA-DD-AAE0	B
TCGA_TCGA-ZS-A9CE	A
TCGA_TCGA-DD-A73B	A
TCGA_TCGA-RC-A7SB	A
TCGA_TCGA-DD-AADN	B
TCGA_TCGA-CC-A5UE	B
TCGA_TCGA-DD-AACZ	B
TCGA_TCGA-DD-AAVQ	B
TCGA_TCGA-BD-A3EP	A
TCGA_TCGA-DD-A39V	A
TCGA_TCGA-NI-A4U2	A
TCGA_TCGA-DD-A4NF	A
TCGA_TCGA-DD-A11A	A
TCGA_TCGA-DD-AAD0	A
TCGA_TCGA-DD-A3A6	B
TCGA_TCGA-DD-A114	B
TCGA_TCGA-5C-AAPD	B
TCGA_TCGA-HP-A5N0	A
TCGA_TCGA-T1-A6J8	A
TCGA_TCGA-XR-A8TC	A
TCGA_TCGA-DD-AACK	A
TCGA_TCGA-MI-A75C	A
TCGA_TCGA-DD-AACP	B
TCGA_TCGA-DD-AACT	A
TCGA_TCGA-DD-A73E	A
TCGA_TCGA-BC-4072	B
TCGA_TCGA-BC-4073	B
TCGA_TCGA-XR-A8TG	A
TCGA_TCGA-RC-A6M6	B
TCGA_TCGA-BC-A69H	B
TCGA_TCGA-DD-AAC8	B
TCGA_TCGA-DD-AADJ	A
TCGA_TCGA-2Y-A9H9	A
TCGA_TCGA-ED-A5KG	B
TCGA_TCGA-DD-AACO	A
TCGA_TCGA-G3-A25Z	A
TCGA_TCGA-DD-A4NV	A
TCGA_TCGA-FV-A2QR	A
TCGA_TCGA-G3-AAV7	B
TCGA_TCGA-2Y-A9H4	A
TCGA_TCGA-3K-AAZ8	A
TCGA_TCGA-CC-5261	B
TCGA_TCGA-ZP-A9D2	B
TCGA_TCGA-2Y-A9H5	A
TCGA_TCGA-G3-A25T	B
TCGA_TCGA-DD-AAEA	A
TCGA_TCGA-RG-A7D4	B
TCGA_TCGA-DD-AACD	A
TCGA_TCGA-DD-AAD8	A
TCGA_TCGA-5R-AAAM	A
TCGA_TCGA-EP-A3JL	A
TCGA_TCGA-DD-A73G	A
TCGA_TCGA-G3-AAV4	A
TCGA_TCGA-ED-A459	B
TCGA_TCGA-DD-A73C	A
TCGA_TCGA-MR-A520	A
TCGA_TCGA-G3-A7M5	A
TCGA_TCGA-MI-A75G	A
TCGA_TCGA-CC-A7IK	A
TCGA_TCGA-G3-A5SJ	B
ICGC_DO45095	A
ICGC_DO50778	B
ICGC_DO45094	A
ICGC_DO48720	B
ICGC_DO45133	A
ICGC_DO45277	B
ICGC_DO23541	A
ICGC_DO50803	A
ICGC_DO45097	A
ICGC_DO23547	B
ICGC_DO50857	A
ICGC_DO50822	A
ICGC_DO45101	A
ICGC_DO45221	B
ICGC_DO45173	A
ICGC_DO45281	A
ICGC_DO23539	A
ICGC_DO50829	B
ICGC_DO23532	A
ICGC_DO45267	B
ICGC_DO45141	A
ICGC_DO45093	B
ICGC_DO23516	A
ICGC_DO50859	A
ICGC_DO45279	B
ICGC_DO45237	A
ICGC_DO23513	A
ICGC_DO45245	B
ICGC_DO23508	B
ICGC_DO45243	A
ICGC_DO23543	A
ICGC_DO45227	A
ICGC_DO45181	A
ICGC_DO45207	A
ICGC_DO48674	A
ICGC_DO45185	B
ICGC_DO50840	A
ICGC_DO50820	A
ICGC_DO45163	A
ICGC_DO45197	A
ICGC_DO50825	A
ICGC_DO50799	B
ICGC_DO45283	B
ICGC_DO50805	A
ICGC_DO50839	A
ICGC_DO45159	A
ICGC_DO50783	A
ICGC_DO23511	A
ICGC_DO23527	A
ICGC_DO50804	A
ICGC_DO45149	A
ICGC_DO45239	B
ICGC_DO45217	B
ICGC_DO45203	A
ICGC_DO45165	B
ICGC_DO50817	A
ICGC_DO50832	A
ICGC_DO45297	B
ICGC_DO50800	A
ICGC_DO48728	B
ICGC_DO45161	B
ICGC_DO45189	B
ICGC_DO48716	A
ICGC_DO48719	A
ICGC_DO45099	A
ICGC_DO23523	B
ICGC_DO45209	B
ICGC_DO23542	A
ICGC_DO45109	A
ICGC_DO50791	A
ICGC_DO50850	A
ICGC_DO45153	A
ICGC_DO45305	B
ICGC_DO45183	B
ICGC_DO45143	A
ICGC_DO45287	B
ICGC_DO45199	A
ICGC_DO50845	A
ICGC_DO45177	A
ICGC_DO23528	A
ICGC_DO45201	A
ICGC_DO45157	A
ICGC_DO50819	A
ICGC_DO23531	A
ICGC_DO50802	A
ICGC_DO50818	A
ICGC_DO23550	A
ICGC_DO45169	A
ICGC_DO48704	A
ICGC_DO23525	A
ICGC_DO45113	A
ICGC_DO45223	A
ICGC_DO48757	A
ICGC_DO23536	A
ICGC_DO23521	B
ICGC_DO23545	A
ICGC_DO50816	A
ICGC_DO23519	B
ICGC_DO48681	B
ICGC_DO23548	A
ICGC_DO48741	A
ICGC_DO45241	A
ICGC_DO50807	A
ICGC_DO48700	A
ICGC_DO45307	B
ICGC_DO48672	A
ICGC_DO48693	A
ICGC_DO45289	B
ICGC_DO23533	A
ICGC_DO45299	B
ICGC_DO23512	A
ICGC_DO45139	A
ICGC_DO45255	A
ICGC_DO48682	B
ICGC_DO50806	B
ICGC_DO45171	A
ICGC_DO48747	B
ICGC_DO45205	B
ICGC_DO45285	B
ICGC_DO48751	A
ICGC_DO45187	B
ICGC_DO50809	A
ICGC_DO45225	A
ICGC_DO45193	B
ICGC_DO45195	A
ICGC_DO48743	A
ICGC_DO48695	A
ICGC_DO45213	A
ICGC_DO23510	A
ICGC_DO48677	A
ICGC_DO50776	A
ICGC_DO48723	B
ICGC_DO23529	A
ICGC_DO23524	B
ICGC_DO48715	A
ICGC_DO45125	A
ICGC_DO45273	B
ICGC_DO45215	A
ICGC_DO45167	A
ICGC_DO45229	A
ICGC_DO50814	A
ICGC_DO45121	A
ICGC_DO23552	A
ICGC_DO45117	A
ICGC_DO23534	A
ICGC_DO45263	B
ICGC_DO45115	A
ICGC_DO23537	B
ICGC_DO48759	A
ICGC_DO48733	A
ICGC_DO48725	A
ICGC_DO48706	A
ICGC_DO45251	B
ICGC_DO23549	A
ICGC_DO23540	A
ICGC_DO50793	A
ICGC_DO50813	A
ICGC_DO45123	A
ICGC_DO45265	B
ICGC_DO23518	A
ICGC_DO45235	A
ICGC_DO45259	B
ICGC_DO45247	A
ICGC_DO45231	A
ICGC_DO45107	A
ICGC_DO50785	B
ICGC_DO50815	B
ICGC_DO23515	B
ICGC_DO45111	A
ICGC_DO48701	A
ICGC_DO45127	B
ICGC_DO45253	A
ICGC_DO23509	A
ICGC_DO23546	A
ICGC_DO50789	A
ICGC_DO23535	A
ICGC_DO48727	A
ICGC_DO48730	B
ICGC_DO23514	A
ICGC_DO50808	A
ICGC_DO45105	A
ICGC_DO48697	B
ICGC_DO45261	A
ICGC_DO48732	B
ICGC_DO23538	A
ICGC_DO45096	A
ICGC_DO45269	B
ICGC_DO50844	B
ICGC_DO45301	B
ICGC_DO45233	A
ICGC_DO45257	A
ICGC_DO45249	B
ICGC_DO48742	A
ICGC_DO45091	A
ICGC_DO23517	A
ICGC_DO45119	B
ICGC_DO45131	B
ICGC_DO23551	A
ICGC_DO45211	B
ICGC_DO45092	B
ICGC_DO48736	A
ICGC_DO23530	B
ICGC_DO45191	A
ICGC_DO48717	B
ICGC_DO45103	A
ICGC_DO45145	B
ICGC_DO45275	B
ICGC_DO45179	A
ICGC_DO48679	A
ICGC_DO48746	A
ICGC_DO50774	A
ICGC_DO45175	A
ICGC_DO48761	A
ICGC_DO23544	A
ICGC_DO50855	B
ICGC_DO45155	B
ICGC_DO45303	B
ICGC_DO227643	A
ICGC_DO48721	A
ICGC_DO48737	B
ICGC_DO48712	A
ICGC_DO48760	A
ICGC_DO45137	A
ICGC_DO45135	A
ICGC_DO50787	A
ICGC_DO23526	B
ICGC_DO227801	A
ICGC_DO50798	A
ICGC_DO50811	A
ICGC_DO45129	A
ICGC_DO45219	B
GSE14520_GSM362958	A
GSE14520_GSM362959	B
GSE14520_GSM362960	A
GSE14520_GSM362964	A
GSE14520_GSM362965	A
GSE14520_GSM362966	A
GSE14520_GSM362970	A
GSE14520_GSM362971	A
GSE14520_GSM362972	A
GSE14520_GSM362976	A
GSE14520_GSM362977	A
GSE14520_GSM362978	A
GSE14520_GSM362982	A
GSE14520_GSM362983	B
GSE14520_GSM362984	A
GSE14520_GSM362986	B
GSE14520_GSM362987	A
GSE14520_GSM362988	A
GSE14520_GSM362992	A
GSE14520_GSM362993	A
GSE14520_GSM362994	A
GSE14520_GSM363008	A
GSE14520_GSM363009	B
GSE14520_GSM363010	A
GSE14520_GSM363011	B
GSE14520_GSM363012	A
GSE14520_GSM363013	B
GSE14520_GSM363014	A
GSE14520_GSM363015	A
GSE14520_GSM363016	A
GSE14520_GSM363017	A
GSE14520_GSM363029	A
GSE14520_GSM363030	B
GSE14520_GSM363031	A
GSE14520_GSM363032	B
GSE14520_GSM363033	B
GSE14520_GSM363034	A
GSE14520_GSM363035	A
GSE14520_GSM363036	A
GSE14520_GSM363037	A
GSE14520_GSM363038	A
GSE14520_GSM363039	A
GSE14520_GSM363048	A
GSE14520_GSM363049	A
GSE14520_GSM363050	B
GSE14520_GSM363051	B
GSE14520_GSM363052	B
GSE14520_GSM363053	A
GSE14520_GSM363054	B
GSE14520_GSM363055	B
GSE14520_GSM363056	B
GSE14520_GSM363057	A
GSE14520_GSM363069	B
GSE14520_GSM363070	B
GSE14520_GSM363071	A
GSE14520_GSM363072	A
GSE14520_GSM363073	B
GSE14520_GSM363074	A
GSE14520_GSM363075	A
GSE14520_GSM363076	B
GSE14520_GSM363077	A
GSE14520_GSM363078	A
GSE14520_GSM363079	B
GSE14520_GSM363080	B
GSE14520_GSM363081	B
GSE14520_GSM363082	A
GSE14520_GSM363083	B
GSE14520_GSM363084	A
GSE14520_GSM363085	B
GSE14520_GSM363086	A
GSE14520_GSM363087	A
GSE14520_GSM363098	A
GSE14520_GSM363099	B
GSE14520_GSM363100	B
GSE14520_GSM363101	A
GSE14520_GSM363102	A
GSE14520_GSM363104	A
GSE14520_GSM363105	B
GSE14520_GSM363106	A
GSE14520_GSM363107	A
GSE14520_GSM363108	A
GSE14520_GSM363109	B
GSE14520_GSM363115	A
GSE14520_GSM363121	B
GSE14520_GSM363122	A
GSE14520_GSM363123	A
GSE14520_GSM363124	A
GSE14520_GSM363125	A
GSE14520_GSM363126	A
GSE14520_GSM363127	B
GSE14520_GSM363128	A
GSE14520_GSM363129	B
GSE14520_GSM363130	A
GSE14520_GSM363142	A
GSE14520_GSM363143	B
GSE14520_GSM363144	A
GSE14520_GSM363145	B
GSE14520_GSM363146	B
GSE14520_GSM363147	B
GSE14520_GSM363148	A
GSE14520_GSM363149	A
GSE14520_GSM363150	B
GSE14520_GSM363151	A
GSE14520_GSM363152	A
GSE14520_GSM363164	A
GSE14520_GSM363166	A
GSE14520_GSM363168	A
GSE14520_GSM363169	A
GSE14520_GSM363170	A
GSE14520_GSM363172	B
GSE14520_GSM363174	A
GSE14520_GSM363176	A
GSE14520_GSM363178	A
GSE14520_GSM363180	A
GSE14520_GSM363182	A
GSE14520_GSM363184	B
GSE14520_GSM363186	A
GSE14520_GSM363188	A
GSE14520_GSM363190	A
GSE14520_GSM363192	A
GSE14520_GSM363194	B
GSE14520_GSM363196	A
GSE14520_GSM363198	B
GSE14520_GSM363200	A
GSE14520_GSM363202	A
GSE14520_GSM363204	A
GSE14520_GSM363205	A
GSE14520_GSM363207	B
GSE14520_GSM363209	A
GSE14520_GSM363211	B
GSE14520_GSM363213	A
GSE14520_GSM363215	A
GSE14520_GSM363217	B
GSE14520_GSM363218	B
GSE14520_GSM363220	A
GSE14520_GSM363222	B
GSE14520_GSM363224	A
GSE14520_GSM363226	A
GSE14520_GSM363230	A
GSE14520_GSM363232	A
GSE14520_GSM363235	B
GSE14520_GSM363237	B
GSE14520_GSM363239	A
GSE14520_GSM363241	A
GSE14520_GSM363243	A
GSE14520_GSM363245	B
GSE14520_GSM363247	A
GSE14520_GSM363249	B
GSE14520_GSM363251	A
GSE14520_GSM363263	B
GSE14520_GSM363264	A
GSE14520_GSM363265	A
GSE14520_GSM363266	A
GSE14520_GSM363267	A
GSE14520_GSM363268	B
GSE14520_GSM363269	A
GSE14520_GSM363270	A
GSE14520_GSM363271	B
GSE14520_GSM363272	A
GSE14520_GSM363273	A
GSE14520_GSM363274	B
GSE14520_GSM363275	A
GSE14520_GSM363288	A
GSE14520_GSM363289	A
GSE14520_GSM363290	A
GSE14520_GSM363291	A
GSE14520_GSM363292	A
GSE14520_GSM363293	A
GSE14520_GSM363294	A
GSE14520_GSM363295	A
GSE14520_GSM363296	B
GSE14520_GSM363297	B
GSE14520_GSM363298	B
GSE14520_GSM363309	B
GSE14520_GSM363310	A
GSE14520_GSM363311	A
GSE14520_GSM363312	A
GSE14520_GSM363313	A
GSE14520_GSM363314	A
GSE14520_GSM363315	A
GSE14520_GSM363316	B
GSE14520_GSM363317	B
GSE14520_GSM363326	A
GSE14520_GSM363327	A
GSE14520_GSM363328	A
GSE14520_GSM363329	A
GSE14520_GSM363330	B
GSE14520_GSM363331	A
GSE14520_GSM363332	B
GSE14520_GSM363333	B
GSE14520_GSM363335	A
GSE14520_GSM363336	A
GSE14520_GSM363337	B
GSE14520_GSM363339	B
GSE14520_GSM363341	A
GSE14520_GSM363343	A
GSE14520_GSM363344	A
GSE14520_GSM363346	A
GSE14520_GSM363348	B
GSE14520_GSM363350	B
GSE14520_GSM363352	A
GSE14520_GSM363354	B
GSE14520_GSM363355	A
GSE14520_GSM363357	B
GSE14520_GSM363358	A
GSE14520_GSM363360	A
GSE14520_GSM363362	A
GSE14520_GSM363364	A
GSE14520_GSM363366	A
GSE14520_GSM363368	A
GSE14520_GSM363371	A
GSE14520_GSM363376	A
GSE14520_GSM363378	A
GSE14520_GSM363384	B
GSE14520_GSM363386	B
GSE14520_GSM363388	B
GSE14520_GSM363391	A
GSE14520_GSM363393	B
GSE14520_GSM363400	A
GSE14520_GSM363404	A
GSE14520_GSM712542	B
GSE36376_GSM890321	B
GSE36376_GSM890322	A
GSE36376_GSM890323	A
GSE36376_GSM890324	A
GSE36376_GSM890325	A
GSE36376_GSM890326	A
GSE36376_GSM890327	A
GSE36376_GSM890328	B
GSE36376_GSM890329	B
GSE36376_GSM890330	A
GSE36376_GSM890331	A
GSE36376_GSM890332	B
GSE36376_GSM890333	A
GSE36376_GSM890335	A
GSE36376_GSM890336	A
GSE36376_GSM890337	B
GSE36376_GSM890338	B
GSE36376_GSM890339	A
GSE36376_GSM890340	A
GSE36376_GSM890342	A
GSE36376_GSM890343	A
GSE36376_GSM890344	A
GSE36376_GSM890345	A
GSE36376_GSM890346	A
GSE36376_GSM890347	A
GSE36376_GSM890348	A
GSE36376_GSM890349	A
GSE36376_GSM890350	A
GSE36376_GSM890351	B
GSE36376_GSM890352	B
GSE36376_GSM890353	B
GSE36376_GSM890354	A
GSE36376_GSM890355	A
GSE36376_GSM890356	A
GSE36376_GSM890357	A
GSE36376_GSM890358	A
GSE36376_GSM890359	B
GSE36376_GSM890360	A
GSE36376_GSM890361	A
GSE36376_GSM890362	B
GSE36376_GSM890363	B
GSE36376_GSM890364	A
GSE36376_GSM890365	B
GSE36376_GSM890367	A
GSE36376_GSM890368	A
GSE36376_GSM890369	A
GSE36376_GSM890370	A
GSE36376_GSM890371	B
GSE36376_GSM890372	A
GSE36376_GSM890373	A
GSE36376_GSM890374	B
GSE36376_GSM890375	A
GSE36376_GSM890376	A
GSE36376_GSM890377	A
GSE36376_GSM890378	B
GSE36376_GSM890379	A
GSE36376_GSM890380	A
GSE36376_GSM890381	B
GSE36376_GSM890382	A
GSE36376_GSM890383	A
GSE36376_GSM890384	A
GSE36376_GSM890385	A
GSE36376_GSM890386	B
GSE36376_GSM890387	B
GSE36376_GSM890388	A
GSE36376_GSM890389	A
GSE36376_GSM890390	A
GSE36376_GSM890391	A
GSE36376_GSM890393	A
GSE36376_GSM890394	B
GSE36376_GSM890395	A
GSE36376_GSM890396	B
GSE36376_GSM890397	B
GSE36376_GSM890398	A
GSE36376_GSM890400	A
GSE36376_GSM890401	A
GSE36376_GSM890402	A
GSE36376_GSM890403	B
GSE36376_GSM890405	B
GSE36376_GSM890406	A
GSE36376_GSM890407	A
GSE36376_GSM890408	B
GSE36376_GSM890409	A
GSE36376_GSM890410	A
GSE36376_GSM890411	B
GSE36376_GSM890412	B
GSE36376_GSM890413	B
GSE36376_GSM890415	A
GSE36376_GSM890416	B
GSE36376_GSM890417	A
GSE36376_GSM890418	B
GSE36376_GSM890419	A
GSE36376_GSM890420	B
GSE36376_GSM890421	A
GSE36376_GSM890422	A
GSE36376_GSM890424	A
GSE36376_GSM890426	B
GSE36376_GSM890427	A
GSE36376_GSM890428	A
GSE36376_GSM890429	A
GSE36376_GSM890430	A
GSE36376_GSM890431	A
GSE36376_GSM890432	B
GSE36376_GSM890433	A
GSE36376_GSM890434	B
GSE36376_GSM890435	A
GSE36376_GSM890436	A
GSE36376_GSM890437	B
GSE36376_GSM890438	A
GSE36376_GSM890439	A
GSE36376_GSM890440	A
GSE36376_GSM890441	B
GSE36376_GSM890442	B
GSE36376_GSM890444	B
GSE36376_GSM890445	A
GSE36376_GSM890446	A
GSE36376_GSM890447	B
GSE36376_GSM890449	A
GSE36376_GSM890451	B
GSE36376_GSM890452	B
GSE36376_GSM890453	B
GSE36376_GSM890454	B
GSE36376_GSM890455	A
GSE36376_GSM890456	B
GSE36376_GSM890457	A
GSE36376_GSM890458	A
GSE36376_GSM890459	A
GSE36376_GSM890460	A
GSE36376_GSM890461	A
GSE36376_GSM890462	A
GSE36376_GSM890463	B
GSE36376_GSM890464	A
GSE36376_GSM890465	A
GSE36376_GSM890466	A
GSE36376_GSM890467	A
GSE36376_GSM890468	B
GSE36376_GSM890469	A
GSE36376_GSM890470	A
GSE36376_GSM890471	B
GSE36376_GSM890472	B
GSE36376_GSM890473	B
GSE36376_GSM890475	A
GSE36376_GSM890476	A
GSE36376_GSM890477	A
GSE36376_GSM890480	A
GSE36376_GSM890481	A
GSE36376_GSM890482	A
GSE36376_GSM890483	A
GSE36376_GSM890484	B
GSE36376_GSM890485	A
GSE36376_GSM890486	A
GSE36376_GSM890487	A
GSE36376_GSM890488	A
GSE36376_GSM890489	B
GSE36376_GSM890490	B
GSE36376_GSM890491	A
GSE36376_GSM890492	A
GSE36376_GSM890493	A
GSE36376_GSM890494	A
GSE36376_GSM890495	A
GSE36376_GSM890496	B
GSE36376_GSM890497	A
GSE36376_GSM890498	A
GSE36376_GSM890499	A
GSE36376_GSM890500	A
GSE36376_GSM890501	A
GSE36376_GSM890502	B
GSE36376_GSM890503	B
GSE36376_GSM890504	A
GSE36376_GSM890505	A
GSE36376_GSM890507	A
GSE36376_GSM890508	A
GSE36376_GSM890509	A
GSE36376_GSM890510	A
GSE36376_GSM890511	A
GSE36376_GSM890512	A
GSE36376_GSM890513	A
GSE36376_GSM890514	A
GSE36376_GSM890515	A
GSE36376_GSM890516	A
GSE36376_GSM890517	A
GSE36376_GSM890518	A
GSE36376_GSM890519	A
GSE36376_GSM890520	B
GSE36376_GSM890521	A
GSE36376_GSM890522	A
GSE36376_GSM890523	A
GSE36376_GSM890524	B
GSE36376_GSM890525	A
GSE36376_GSM890526	B
GSE36376_GSM890527	B
GSE36376_GSM890528	B
GSE36376_GSM890529	A
GSE36376_GSM890530	A
GSE36376_GSM890532	A
GSE36376_GSM890533	A
GSE36376_GSM890534	A
GSE36376_GSM890535	B
GSE36376_GSM890536	A
GSE36376_GSM890537	B
GSE36376_GSM890538	A
GSE36376_GSM890539	A
GSE36376_GSM890540	A
GSE36376_GSM890541	A
GSE36376_GSM890542	A
GSE36376_GSM890543	A
GSE36376_GSM890544	A
GSE36376_GSM890545	A
GSE36376_GSM890546	B
GSE36376_GSM890547	B
GSE36376_GSM890548	A
GSE36376_GSM890549	B
GSE36376_GSM890550	B
GSE36376_GSM890551	A
GSE36376_GSM890552	A
GSE36376_GSM890553	B
GSE36376_GSM890554	A
GSE36376_GSM890555	A
GSE36376_GSM890556	A
GSE36376_GSM890557	B
GSE36376_GSM890558	A
GSE36376_GSM890559	A
GSE36376_GSM890560	A
GSE76427_GSM2011285	A
GSE76427_GSM2011286	A
GSE76427_GSM2011287	A
GSE76427_GSM2011288	A
GSE76427_GSM2011289	A
GSE76427_GSM2011290	B
GSE76427_GSM2011291	B
GSE76427_GSM2011292	A
GSE76427_GSM2011293	A
GSE76427_GSM2011294	A
GSE76427_GSM2011295	A
GSE76427_GSM2011296	A
GSE76427_GSM2011297	A
GSE76427_GSM2011298	A
GSE76427_GSM2011299	A
GSE76427_GSM2011300	A
GSE76427_GSM2011301	A
GSE76427_GSM2011302	B
GSE76427_GSM2011303	A
GSE76427_GSM2011304	A
GSE76427_GSM2011305	B
GSE76427_GSM2011306	A
GSE76427_GSM2011307	A
GSE76427_GSM2011308	A
GSE76427_GSM2011309	A
GSE76427_GSM2011310	B
GSE76427_GSM2011311	A
GSE76427_GSM2011312	A
GSE76427_GSM2011313	B
GSE76427_GSM2011314	A
GSE76427_GSM2011315	A
GSE76427_GSM2011316	A
GSE76427_GSM2011317	A
GSE76427_GSM2011318	B
GSE76427_GSM2011319	A
GSE76427_GSM2011320	B
GSE76427_GSM2011321	B
GSE76427_GSM2011322	B
GSE76427_GSM2011323	B
GSE76427_GSM2011324	B
GSE76427_GSM2011325	B
GSE76427_GSM2011326	A
GSE76427_GSM2011327	A
GSE76427_GSM2011328	A
GSE76427_GSM2011329	A
GSE76427_GSM2011330	A
GSE76427_GSM2011331	A
GSE76427_GSM2011332	A
GSE76427_GSM2011333	A
GSE76427_GSM2011334	A
GSE76427_GSM2011335	A
GSE76427_GSM2011336	A
GSE76427_GSM2011337	A
GSE76427_GSM2011338	A
GSE76427_GSM2011339	A
GSE76427_GSM2011340	A
GSE76427_GSM2011341	A
GSE76427_GSM2011342	B
GSE76427_GSM2011343	A
GSE76427_GSM2011344	A
GSE76427_GSM2011345	A
GSE76427_GSM2011346	B
GSE76427_GSM2011347	B
GSE76427_GSM2011348	A
GSE76427_GSM2011349	A
GSE76427_GSM2011350	A
GSE76427_GSM2011351	B
GSE76427_GSM2011352	B
GSE76427_GSM2011353	B
GSE76427_GSM2011354	A
GSE76427_GSM2011355	A
GSE76427_GSM2011356	B
GSE76427_GSM2011357	A
GSE76427_GSM2011358	A
GSE76427_GSM2011359	A
GSE76427_GSM2011360	B
GSE76427_GSM2011361	B
GSE76427_GSM2011362	A
GSE76427_GSM2011363	B
GSE76427_GSM2011364	A
GSE76427_GSM2011365	A
GSE76427_GSM2011366	A
GSE76427_GSM2011367	A
GSE76427_GSM2011368	A
GSE76427_GSM2011369	A
GSE76427_GSM2011370	A
GSE76427_GSM2011371	A
GSE76427_GSM2011372	A
GSE76427_GSM2011373	B
GSE76427_GSM2011374	A
GSE76427_GSM2011375	A
GSE76427_GSM2011376	A
GSE76427_GSM2011377	B
GSE76427_GSM2011378	B
GSE76427_GSM2011379	A
GSE76427_GSM2011380	A
GSE76427_GSM2011381	A
GSE76427_GSM2011382	A
GSE76427_GSM2011383	A
GSE76427_GSM2011384	A
GSE76427_GSM2011385	A
GSE76427_GSM2011386	A
GSE76427_GSM2011387	A
GSE76427_GSM2011388	A
GSE76427_GSM2011389	A
GSE76427_GSM2011390	B
GSE76427_GSM2011391	A
GSE76427_GSM2011392	A
GSE76427_GSM2011393	A
GSE76427_GSM2011394	A
GSE76427_GSM2011395	A
GSE76427_GSM2011396	A
GSE76427_GSM2011397	A
GSE76427_GSM2011398	B
GSE76427_GSM2011399	A
