# Supplementary material for: Necroptosis-Related Genes Signatures Identified Molecular Subtypes and Underlying Mechanisms in Hepatocellular Carcinoma
Source: Front Oncol. 2022 Jul 13;12:875264. doi: 10.3389/fonc.2022.875264 (PMC9326098; doi:10.3389/fonc.2022.875264)
Supplement: Supplementary Table 10 — Summary of detailed of NEC score for each HCC patients. [file Table_10.xls]

Supplementary table 10. Summary of detailed of NEC score for each HCC patients.
id	futime	fustat	NEC.score	sampleType	group
GSM363269	4.391666667	1	-33.48576841	GSE14520	NEC.score.low
TCGA-G3-A6UC	1.863888889	0	-32.77497404	TCGA	NEC.score.low
GSM890514	9.266666667	0	-32.26994154	GSE36376	NEC.score.low
GSM362977	5.525	0	-32.15191761	GSE14520	NEC.score.low
TCGA-DD-AACV	4.252777778	0	-31.88952393	TCGA	NEC.score.low
GSM890498	8.525	0	-31.07067516	GSE36376	NEC.score.low
DO50807	1.5	0	-30.71695328	ICGC	NEC.score.low
DO48677	3.166666667	0	-30.30218569	ICGC	NEC.score.low
DO23534	2.333333333	0	-29.43172603	ICGC	NEC.score.low
TCGA-G3-A25U	4.544444444	0	-29.38423358	TCGA	NEC.score.low
TCGA-DD-A4NK	3.361111111	1	-29.10050166	TCGA	NEC.score.low
GSM363149	1.2	0	-28.99003455	GSE14520	NEC.score.low
GSM890462	5.083333333	0	-28.93266455	GSE36376	NEC.score.low
GSM890345	8.733333333	0	-28.90559417	GSE36376	NEC.score.low
GSM890536	8.541666667	0	-28.8160013	GSE36376	NEC.score.low
GSM890385	3.3	1	-28.81159489	GSE36376	NEC.score.low
GSM890419	2.108333333	1	-28.4970763	GSE36376	NEC.score.low
DO45111	4.416666667	0	-28.3600768	ICGC	NEC.score.low
GSM890410	4.966666667	0	-28.21444782	GSE36376	NEC.score.low
DO45129	4.083333333	0	-28.11940405	ICGC	NEC.score.low
GSM890398	7.741666667	0	-28.08539271	GSE36376	NEC.score.low
DO23538	1.25	0	-28.00269879	ICGC	NEC.score.low
GSM363273	4.833333333	0	-27.93750744	GSE14520	NEC.score.low
GSM363039	4.4	0	-27.78630547	GSE14520	NEC.score.low
GSM890382	8.716666667	0	-27.57461098	GSE36376	NEC.score.low
DO48721	2.5	0	-26.63540767	ICGC	NEC.score.low
TCGA-DD-A11B	0.038888889	1	-26.62802434	TCGA	NEC.score.low
GSM363275	4.983333333	0	-26.40473457	GSE14520	NEC.score.low
DO45133	1.833333333	1	-26.37921799	ICGC	NEC.score.low
TCGA-DD-AADG	3.180555556	0	-26.24930286	TCGA	NEC.score.low
DO50817	1.083333333	0	-26.19543183	ICGC	NEC.score.low
GSM363335	4.95	0	-26.18392404	GSE14520	NEC.score.low
DO45107	4.75	0	-26.17623366	ICGC	NEC.score.low
GSM363124	4.458333333	0	-25.71770661	GSE14520	NEC.score.low
DO227643	3.5	0	-25.59435784	ICGC	NEC.score.low
TCGA-ZS-A9CF	6.7	0	-25.57849245	TCGA	NEC.score.low
TCGA-EP-A12J	1.583333333	0	-25.52383773	TCGA	NEC.score.low
GSM363272	4.691666667	0	-25.43293582	GSE14520	NEC.score.low
TCGA-ZS-A9CE	3.447222223	0	-25.09992022	TCGA	NEC.score.low
GSM362978	2.4	1	-24.98662669	GSE14520	NEC.score.low
GSM890330	8.433333333	1	-24.8755818	GSE36376	NEC.score.low
GSM890534	4.408333333	0	-24.84797373	GSE36376	NEC.score.low
GSM363243	4.65	0	-24.81696317	GSE14520	NEC.score.low
TCGA-DD-A3A5	8.680555558	1	-24.73120311	TCGA	NEC.score.low
TCGA-BC-A10Y	1.975	1	-24.63976272	TCGA	NEC.score.low
GSM890522	6.891666667	0	-24.60720965	GSE36376	NEC.score.low
GSM363186	0.633333333	1	-24.49937281	GSE14520	NEC.score.low
DO48746	1.583333333	0	-24.42747603	ICGC	NEC.score.low
GSM363366	4.358333333	0	-24.26354025	GSE14520	NEC.score.low
GSM890339	7.883333333	0	-24.2073274	GSE36376	NEC.score.low
TCGA-DD-AAE2	1.772222223	0	-24.01541794	TCGA	NEC.score.low
DO48760	1.916666667	0	-23.99624051	ICGC	NEC.score.low
DO45227	2.833333333	0	-23.99091471	ICGC	NEC.score.low
DO48674	3.5	0	-23.96965345	ICGC	NEC.score.low
GSM363108	4.066666667	0	-23.8815672	GSE14520	NEC.score.low
GSM362984	4.283333333	0	-23.84844721	GSE14520	NEC.score.low
TCGA-RC-A6M4	0.061111111	0	-23.75633889	TCGA	NEC.score.low
DO45096	3.583333333	1	-23.72427947	ICGC	NEC.score.low
GSM2011397	3.46	0	-23.69757484	GSE76427	NEC.score.low
GSM363364	2.258333333	1	-23.57799585	GSE14520	NEC.score.low
DO23509	2.166666667	1	-23.51698849	ICGC	NEC.score.low
GSM890446	7.258333333	0	-23.48376396	GSE36376	NEC.score.low
GSM363104	2.991666667	1	-23.47109218	GSE14520	NEC.score.low
DO50804	2	0	-23.46210371	ICGC	NEC.score.low
DO48695	2	0	-23.41083284	ICGC	NEC.score.low
GSM890505	8.108333333	0	-23.41022303	GSE36376	NEC.score.low
TCGA-DD-AAVY	5.472222223	0	-23.35006107	TCGA	NEC.score.low
GSM890465	3.108333333	1	-23.24048123	GSE36376	NEC.score.low
GSM890350	7.858333333	0	-23.18668495	GSE36376	NEC.score.low
TCGA-DD-A11C	1.838888889	0	-23.18274595	TCGA	NEC.score.low
TCGA-DD-A73B	0.786111111	1	-23.17892432	TCGA	NEC.score.low
GSM890494	9.275	0	-22.99915229	GSE36376	NEC.score.low
GSM363295	4.575	0	-22.97618314	GSE14520	NEC.score.low
TCGA-BC-A10Z	0.094444444	1	-22.84769299	TCGA	NEC.score.low
GSM890495	9.316666667	0	-22.72406432	GSE36376	NEC.score.low
GSM363270	1.775	1	-22.68160949	GSE14520	NEC.score.low
GSM363327	5.008333333	0	-22.66150475	GSE14520	NEC.score.low
GSM363123	3.558333333	0	-22.63833289	GSE14520	NEC.score.low
DO23532	2.666666667	0	-22.4802297	ICGC	NEC.score.low
TCGA-2Y-A9H9	1.936111111	0	-22.4029226	TCGA	NEC.score.low
DO45123	1.583333333	1	-22.37605658	ICGC	NEC.score.low
GSM890532	9.583333333	0	-22.37142288	GSE36376	NEC.score.low
GSM890357	10.00833333	0	-22.32359546	GSE36376	NEC.score.low
DO48727	1.083333333	1	-22.31050472	ICGC	NEC.score.low
DO45094	4.583333333	0	-22.23844325	ICGC	NEC.score.low
TCGA-ZP-A9D4	1.097222223	0	-21.90141442	TCGA	NEC.score.low
GSM890322	7.25	0	-21.68124523	GSE36376	NEC.score.low
GSM363312	4.608333333	0	-21.63211401	GSE14520	NEC.score.low
GSM890361	2.225	1	-21.57850344	GSE36376	NEC.score.low
TCGA-2Y-A9GT	4.511111111	1	-21.54676492	TCGA	NEC.score.low
TCGA-CC-A7IH	1.013888889	0	-21.54211756	TCGA	NEC.score.low
GSM363053	4.75	0	-21.54028971	GSE14520	NEC.score.low
TCGA-WX-AA46	2.1	0	-21.52462606	TCGA	NEC.score.low
GSM363188	4.775	0	-21.40891738	GSE14520	NEC.score.low
TCGA-UB-A7MB	1.669444444	0	-21.38157	TCGA	NEC.score.low
GSM2011308	1.22	0	-21.3480448	GSE76427	NEC.score.low
TCGA-CC-A7IL	0.772222222	1	-21.30322351	TCGA	NEC.score.low
DO50818	1.416666667	0	-21.30178122	ICGC	NEC.score.low
GSM2011350	2.71	1	-21.29358283	GSE76427	NEC.score.low
DO45139	3.666666667	0	-21.28708166	ICGC	NEC.score.low
TCGA-DD-AAD0	0.380555556	0	-21.24173684	TCGA	NEC.score.low
TCGA-DD-AADV	1.594444444	0	-21.15847435	TCGA	NEC.score.low
DO45175	3.166666667	0	-21.14204027	ICGC	NEC.score.low
DO45125	4.666666667	0	-21.13186623	ICGC	NEC.score.low
TCGA-DD-A4NI	2.266666667	0	-21.10280931	TCGA	NEC.score.low
DO23517	3.333333333	0	-21.10000054	ICGC	NEC.score.low
GSM363202	5	0	-21.0690479	GSE14520	NEC.score.low
DO50832	0.25	0	-21.06718477	ICGC	NEC.score.low
GSM2011384	0.06	0	-21.05393331	GSE76427	NEC.score.low
GSM363291	4.175	1	-20.88852898	GSE14520	NEC.score.low
TCGA-DD-A73D	1.925	0	-20.81309588	TCGA	NEC.score.low
GSM890519	7.783333333	0	-20.79099767	GSE36376	NEC.score.low
DO45215	3.25	0	-20.75604731	ICGC	NEC.score.low
GSM890525	8.825	1	-20.70300602	GSE36376	NEC.score.low
GSM890333	4.816666667	1	-20.68784493	GSE36376	NEC.score.low
TCGA-DD-A3A8	0.030555556	1	-20.55897483	TCGA	NEC.score.low
TCGA-G3-A5SL	1.725	0	-20.55155665	TCGA	NEC.score.low
TCGA-EP-A26S	1.688888889	0	-20.51423217	TCGA	NEC.score.low
DO48742	1.666666667	0	-20.51315264	ICGC	NEC.score.low
DO50816	1.083333333	0	-20.51118762	ICGC	NEC.score.low
GSM363178	4.775	0	-20.46526091	GSE14520	NEC.score.low
GSM890331	8.85	0	-20.45094339	GSE36376	NEC.score.low
TCGA-G3-A7M5	1.241666667	0	-20.44763119	TCGA	NEC.score.low
DO45195	1.083333333	0	-20.44401012	ICGC	NEC.score.low
GSM890323	1.558333333	1	-20.34671186	GSE36376	NEC.score.low
TCGA-DD-AAW2	5.152777778	0	-20.3014234	TCGA	NEC.score.low
DO45167	4	1	-20.24692769	ICGC	NEC.score.low
GSM890492	6.583333333	0	-20.08730381	GSE36376	NEC.score.low
TCGA-DD-AAW1	5.525	0	-20.05125447	TCGA	NEC.score.low
DO23527	2.916666667	0	-19.97973826	ICGC	NEC.score.low
TCGA-4R-AA8I	0.727777778	1	-19.96139241	TCGA	NEC.score.low
GSM363371	5.525	0	-19.95883807	GSE14520	NEC.score.low
GSM2011369	0.78	0	-19.94167737	GSE76427	NEC.score.low
GSM363012	0.375	1	-19.93945938	GSE14520	NEC.score.low
GSM363205	4.833333333	0	-19.87309162	GSE14520	NEC.score.low
GSM890379	5.466666667	0	-19.87255742	GSE36376	NEC.score.low
TCGA-DD-A4NV	6.661111111	0	-19.85789584	TCGA	NEC.score.low
TCGA-ED-A7XO	1.186111111	0	-19.83045187	TCGA	NEC.score.low
GSM363122	4.616666667	0	-19.77120361	GSE14520	NEC.score.low
GSM890360	8.716666667	0	-19.75084492	GSE36376	NEC.score.low
DO50789	1.583333333	0	-19.73142214	ICGC	NEC.score.low
DO45101	4.666666667	0	-19.71883904	ICGC	NEC.score.low
DO45235	2.5	0	-19.69483236	ICGC	NEC.score.low
GSM362972	5.5	0	-19.62436313	GSE14520	NEC.score.low
GSM363313	3.05	0	-19.57684108	GSE14520	NEC.score.low
TCGA-DD-A1EB	5.602777778	0	-19.54855895	TCGA	NEC.score.low
GSM2011359	0.07	1	-19.49247783	GSE76427	NEC.score.low
GSM363082	4.75	0	-19.46117014	GSE14520	NEC.score.low
GSM362994	4.566666667	0	-19.45250554	GSE14520	NEC.score.low
TCGA-DD-A73C	1.947222223	0	-19.42948258	TCGA	NEC.score.low
GSM890466	9.1	0	-19.42331869	GSE36376	NEC.score.low
GSM363176	4.225	0	-19.32389962	GSE14520	NEC.score.low
TCGA-BD-A2L6	3.786111111	0	-19.31467528	TCGA	NEC.score.low
TCGA-G3-A5SI	2.133333333	1	-19.28521618	TCGA	NEC.score.low
DO45163	2.666666667	0	-19.22791651	ICGC	NEC.score.low
GSM363247	4.408333333	0	-19.19296817	GSE14520	NEC.score.low
GSM890545	5.508333333	0	-19.15843756	GSE36376	NEC.score.low
GSM363241	4.516666667	0	-19.13100214	GSE14520	NEC.score.low
GSM363086	5.041666667	0	-19.0478314	GSE14520	NEC.score.low
GSM363130	5.15	0	-19.01642586	GSE14520	NEC.score.low
GSM890455	5.3	1	-18.96248789	GSE36376	NEC.score.low
DO50793	1.5	0	-18.93169735	ICGC	NEC.score.low
TCGA-ZP-A9D0	3.030555556	0	-18.91048775	TCGA	NEC.score.low
TCGA-G3-A5SK	2.066666667	0	-18.79752448	TCGA	NEC.score.low
TCGA-DD-A11A	0.219444444	0	-18.74138289	TCGA	NEC.score.low
DO45255	2	0	-18.74061409	ICGC	NEC.score.low
DO23531	2.5	0	-18.67789259	ICGC	NEC.score.low
TCGA-MI-A75G	1.938888889	0	-18.63066594	TCGA	NEC.score.low
TCGA-ZP-A9CY	2.172222223	0	-18.60184961	TCGA	NEC.score.low
TCGA-G3-A3CK	1.625	0	-18.54997859	TCGA	NEC.score.low
GSM363344	3.225	0	-18.51381131	GSE14520	NEC.score.low
TCGA-DD-A11D	4.333333333	1	-18.48491976	TCGA	NEC.score.low
DO23512	3.5	0	-18.4539601	ICGC	NEC.score.low
DO45207	2.916666667	0	-18.33756954	ICGC	NEC.score.low
GSM890523	2.65	1	-18.25610149	GSE36376	NEC.score.low
GSM890422	4.066666667	0	-18.13127863	GSE36376	NEC.score.low
GSM363230	0.4	0	-18.11682744	GSE14520	NEC.score.low
GSM2011388	0.65	1	-18.06567898	GSE76427	NEC.score.low
TCGA-MR-A520	0.636111111	0	-18.0571959	TCGA	NEC.score.low
TCGA-DD-AACS	5.011111111	0	-18.03514301	TCGA	NEC.score.low
GSM2011341	0.02	0	-17.9953286	GSE76427	NEC.score.low
TCGA-DD-AADL	1.766666667	0	-17.99219533	TCGA	NEC.score.low
GSM890376	4.708333333	0	-17.95729004	GSE36376	NEC.score.low
GSM2011337	0.64	0	-17.93825159	GSE76427	NEC.score.low
DO45117	3.083333333	1	-17.92078211	ICGC	NEC.score.low
TCGA-XR-A8TF	1.925	1	-17.89577241	TCGA	NEC.score.low
TCGA-DD-AAE4	1.688888889	0	-17.84801336	TCGA	NEC.score.low
TCGA-HP-A5N0	2.088888889	1	-17.83514241	TCGA	NEC.score.low
GSM2011307	0.78	0	-17.81347913	GSE76427	NEC.score.low
DO50783	1.333333333	0	-17.78567167	ICGC	NEC.score.low
GSM890504	7.358333333	1	-17.76926911	GSE36376	NEC.score.low
GSM890538	9.725	0	-17.72161087	GSE36376	NEC.score.low
TCGA-DD-A115	7.061111111	1	-17.7158436	TCGA	NEC.score.low
DO23550	2.75	0	-17.67934932	ICGC	NEC.score.low
TCGA-DD-AAEH	2.177777778	0	-17.57563153	TCGA	NEC.score.low
DO50857	0.583333333	0	-17.55574242	ICGC	NEC.score.low
GSM890530	9.241666667	0	-17.51853323	GSE36376	NEC.score.low
GSM363016	0.166666667	0	-17.50927242	GSE14520	NEC.score.low
TCGA-2Y-A9H4	4.033333333	0	-17.36332311	TCGA	NEC.score.low
TCGA-RC-A7SK	1.311111111	0	-17.32891832	TCGA	NEC.score.low
GSM363035	4.675	0	-17.32261869	GSE14520	NEC.score.low
DO50840	0.916666667	0	-17.25872551	ICGC	NEC.score.low
GSM890384	3.683333333	0	-17.21385914	GSE36376	NEC.score.low
TCGA-FV-A3R2	0.538888889	1	-17.16299166	TCGA	NEC.score.low
GSM362966	5.508333333	0	-17.1257412	GSE14520	NEC.score.low
DO50802	2.583333333	0	-17.09328713	ICGC	NEC.score.low
TCGA-5R-AA1C	1.444444444	0	-16.9483427	TCGA	NEC.score.low
TCGA-DD-AAW3	4.536111111	0	-16.94066542	TCGA	NEC.score.low
DO45171	1.666666667	0	-16.83449627	ICGC	NEC.score.low
GSM363336	0.666666667	1	-16.80393724	GSE14520	NEC.score.low
TCGA-LG-A6GG	1.075	0	-16.77396771	TCGA	NEC.score.low
TCGA-DD-A4NP	9.188888892	0	-16.73245096	TCGA	NEC.score.low
TCGA-2Y-A9HB	0.722222222	0	-16.72392945	TCGA	NEC.score.low
GSM2011303	3.03	0	-16.70310029	GSE76427	NEC.score.low
TCGA-2Y-A9GV	7.033333333	1	-16.69252227	TCGA	NEC.score.low
GSM890342	9.258333333	0	-16.6685282	GSE36376	NEC.score.low
GSM890347	5.308333333	0	-16.66825583	GSE36376	NEC.score.low
DO50859	0.5	0	-16.61167093	ICGC	NEC.score.low
DO23539	3.083333333	0	-16.58389082	ICGC	NEC.score.low
TCGA-G3-A3CH	2.166666667	0	-16.50052383	TCGA	NEC.score.low
DO50787	1.333333333	0	-16.45725638	ICGC	NEC.score.low
DO23533	2.5	0	-16.43692129	ICGC	NEC.score.low
GSM890485	5.233333333	0	-16.36448895	GSE36376	NEC.score.low
TCGA-DD-A73E	0.122222222	0	-16.33821462	TCGA	NEC.score.low
GSM2011348	0.02	0	-16.31217357	GSE76427	NEC.score.low
DO23548	2.333333333	0	-16.27224564	ICGC	NEC.score.low
GSM2011336	4.98	0	-16.23943228	GSE76427	NEC.score.low
GSM890501	10.20833333	0	-16.23277411	GSE36376	NEC.score.low
GSM890469	8.625	0	-16.16356827	GSE36376	NEC.score.low
GSM362976	5.583333333	0	-16.16277988	GSE14520	NEC.score.low
DO45097	4.5	0	-16.12582409	ICGC	NEC.score.low
TCGA-ZS-A9CG	0.947222223	0	-16.08553823	TCGA	NEC.score.low
DO45099	4.416666667	0	-16.06354641	ICGC	NEC.score.low
TCGA-3K-AAZ8	1.1	0	-15.89985965	TCGA	NEC.score.low
DO23536	2.583333333	0	-15.8401727	ICGC	NEC.score.low
GSM2011399	4.43	0	-15.8310082	GSE76427	NEC.score.low
DO45237	2.5	0	-15.82950564	ICGC	NEC.score.low
GSM890372	2.5	1	-15.81471074	GSE36376	NEC.score.low
GSM2011387	1.71	1	-15.80252993	GSE76427	NEC.score.low
GSM890475	4.841666667	0	-15.79377534	GSE36376	NEC.score.low
TCGA-DD-A73F	3.013888889	0	-15.77037927	TCGA	NEC.score.low
DO23543	2.833333333	0	-15.76411925	ICGC	NEC.score.low
GSM363224	4.825	0	-15.74141264	GSE14520	NEC.score.low
GSM2011316	2.03	0	-15.69749054	GSE76427	NEC.score.low
GSM363014	5.058333333	0	-15.66293733	GSE14520	NEC.score.low
DO23516	0.055555556	1	-15.64587555	ICGC	NEC.score.low
GSM363288	5.025	0	-15.6446824	GSE14520	NEC.score.low
GSM890335	10.11666667	0	-15.60016201	GSE36376	NEC.score.low
GSM363293	5.125	0	-15.5727006	GSE14520	NEC.score.low
GSM363200	1.991666667	1	-15.56777355	GSE14520	NEC.score.low
TCGA-G3-AAV2	1.033333333	0	-15.56299629	TCGA	NEC.score.low
TCGA-DD-AAD8	3.386111111	0	-15.54646094	TCGA	NEC.score.low
TCGA-BC-A69I	1.075	0	-15.52504699	TCGA	NEC.score.low
TCGA-QA-A7B7	0.261111111	0	-15.51123943	TCGA	NEC.score.low
GSM363072	0.866666667	0	-15.48341985	GSE14520	NEC.score.low
GSM363400	4.633333333	0	-15.46367701	GSE14520	NEC.score.low
TCGA-DD-AAEI	4.252777778	0	-15.38511203	TCGA	NEC.score.low
DO45105	4.666666667	0	-15.36601989	ICGC	NEC.score.low
GSM363036	2.725	1	-15.34586236	GSE14520	NEC.score.low
TCGA-G3-A7M8	1.194444444	0	-15.30574342	TCGA	NEC.score.low
GSM363311	1.583333333	0	-15.29673476	GSE14520	NEC.score.low
GSM890439	5.591666667	0	-15.2629397	GSE36376	NEC.score.low
DO45197	3.25	0	-15.23805375	ICGC	NEC.score.low
GSM890373	5.666666667	0	-15.20854471	GSE36376	NEC.score.low
GSM890515	10.21666667	0	-15.20071672	GSE36376	NEC.score.low
GSM363151	5.591666667	0	-15.10898925	GSE14520	NEC.score.low
GSM2011295	0.04	0	-15.07918174	GSE76427	NEC.score.low
GSM2011312	0.75	0	-15.03945791	GSE76427	NEC.score.low
TCGA-K7-A5RF	1.752777778	0	-14.91908699	TCGA	NEC.score.low
TCGA-DD-A1EA	6.708333333	0	-14.90591748	TCGA	NEC.score.low
GSM2011338	0.52	1	-14.89732613	GSE76427	NEC.score.low
GSM890388	1.166666667	1	-14.80547421	GSE36376	NEC.score.low
TCGA-GJ-A9DB	0.186111111	1	-14.77139968	TCGA	NEC.score.low
TCGA-G3-AAUZ	1.333333333	0	-14.74166309	TCGA	NEC.score.low
DO45253	2.416666667	0	-14.70660928	ICGC	NEC.score.low
GSM890324	5.6	0	-14.6847679	GSE36376	NEC.score.low
GSM363102	3.158333333	1	-14.64477504	GSE14520	NEC.score.low
GSM363192	4.35	0	-14.6349958	GSE14520	NEC.score.low
TCGA-DD-A4NF	2.616666667	0	-14.60404803	TCGA	NEC.score.low
TCGA-ES-A2HS	1.911111111	1	-14.58559583	TCGA	NEC.score.low
GSM362971	4.008333333	1	-14.58327753	GSE14520	NEC.score.low
TCGA-G3-AAV0	1.322222223	0	-14.47239811	TCGA	NEC.score.low
TCGA-DD-AAEE	2.25	0	-14.45295955	TCGA	NEC.score.low
TCGA-DD-AACF	1.013888889	1	-14.44799957	TCGA	NEC.score.low
TCGA-DD-A3A2	5.919444444	1	-14.44488621	TCGA	NEC.score.low
TCGA-XR-A8TG	2.494444444	0	-14.40624473	TCGA	NEC.score.low
GSM363049	5.2	0	-14.40494246	GSE14520	NEC.score.low
TCGA-DD-A4NE	1.833333333	1	-14.39003109	TCGA	NEC.score.low
TCGA-BC-A10T	2.325	1	-14.37967684	TCGA	NEC.score.low
GSM2011368	0.65	0	-14.37422019	GSE76427	NEC.score.low
TCGA-DD-AAE3	1.572222223	0	-14.29592297	TCGA	NEC.score.low
GSM2011332	4.19	0	-14.29254143	GSE76427	NEC.score.low
DO23552	2.25	0	-14.25294073	ICGC	NEC.score.low
TCGA-DD-A4NL	4.752777778	0	-14.18418658	TCGA	NEC.score.low
GSM2011293	1.8	0	-14.17144128	GSE76427	NEC.score.low
TCGA-BC-A10X	2.138888889	1	-14.10797348	TCGA	NEC.score.low
GSM890556	2.983333333	1	-14.10682635	GSE36376	NEC.score.low
GSM363084	5.216666667	0	-14.05076715	GSE14520	NEC.score.low
TCGA-UB-A7MC	1.388888889	0	-13.99008577	TCGA	NEC.score.low
TCGA-DD-AACE	6.066666667	0	-13.98728877	TCGA	NEC.score.low
TCGA-MI-A75H	2.075	0	-13.96110148	TCGA	NEC.score.low
GSM2011300	0.02	0	-13.93850417	GSE76427	NEC.score.low
TCGA-DD-AADP	1.272222223	0	-13.92903171	TCGA	NEC.score.low
DO45177	3.5	0	-13.85949993	ICGC	NEC.score.low
GSM890467	5.216666667	0	-13.82410169	GSE36376	NEC.score.low
GSM363368	1.283333333	1	-13.77338832	GSE14520	NEC.score.low
GSM2011382	4.82	1	-13.74174571	GSE76427	NEC.score.low
TCGA-DD-AADF	0.319444444	1	-13.73662413	TCGA	NEC.score.low
TCGA-BC-A3KF	0.022222222	0	-13.73610803	TCGA	NEC.score.low
DO48759	2	0	-13.68820133	ICGC	NEC.score.low
TCGA-UB-AA0V	0.872222223	0	-13.65126496	TCGA	NEC.score.low
DO45179	1.666666667	0	-13.64136454	ICGC	NEC.score.low
GSM890458	7.008333333	1	-13.61475505	GSE36376	NEC.score.low
GSM2011375	4.7	0	-13.50670934	GSE76427	NEC.score.low
DO48719	1.916666667	0	-13.49980704	ICGC	NEC.score.low
GSM363226	5.033333333	0	-13.44358458	GSE14520	NEC.score.low
TCGA-DD-AAEK	2.963888889	0	-13.41874917	TCGA	NEC.score.low
DO23544	2.666666667	0	-13.2597341	ICGC	NEC.score.low
DO50839	0.916666667	0	-13.17186462	ICGC	NEC.score.low
GSM890430	3.658333333	1	-13.15765021	GSE36376	NEC.score.low
GSM890383	9.208333333	0	-13.12382375	GSE36376	NEC.score.low
DO48706	2.416666667	0	-13.07110926	ICGC	NEC.score.low
GSM362992	5.358333333	0	-13.00278326	GSE14520	NEC.score.low
TCGA-G3-A3CJ	1.65	0	-12.9997696	TCGA	NEC.score.low
DO50813	1.166666667	0	-12.94501562	ICGC	NEC.score.low
GSM890377	8.483333333	1	-12.93436312	GSE36376	NEC.score.low
GSM2011354	0.6	1	-12.91218701	GSE76427	NEC.score.low
GSM363391	4.775	0	-12.85928067	GSE14520	NEC.score.low
DO50798	0.083333333	1	-12.85645116	ICGC	NEC.score.low
TCGA-2Y-A9GU	5.386111111	0	-12.83281217	TCGA	NEC.score.low
GSM362970	5.608333333	0	-12.82525745	GSE14520	NEC.score.low
GSM890558	8.733333333	0	-12.76843274	GSE36376	NEC.score.low
GSM890417	5.966666667	0	-12.64830461	GSE36376	NEC.score.low
GSM890544	1.05	1	-12.58649472	GSE36376	NEC.score.low
GSM890554	5.316666667	1	-12.5837931	GSE36376	NEC.score.low
GSM2011319	0.89	0	-12.52113772	GSE76427	NEC.score.low
DO45181	3.333333333	0	-12.45022217	ICGC	NEC.score.low
TCGA-DD-AAEB	1.327777778	0	-12.44061527	TCGA	NEC.score.low
TCGA-RC-A7SB	1.633333333	0	-12.42826398	TCGA	NEC.score.low
TCGA-DD-AACK	0.025	0	-12.40536081	TCGA	NEC.score.low
GSM890349	8.691666667	0	-12.39700035	GSE36376	NEC.score.low
TCGA-BC-A5W4	1.519444444	1	-12.33186092	TCGA	NEC.score.low
DO48701	2.166666667	0	-12.30127721	ICGC	NEC.score.low
GSM363031	4.4	0	-12.29079794	GSE14520	NEC.score.low
GSM2011367	1.67	0	-12.19079569	GSE76427	NEC.score.low
GSM2011371	1.68	0	-12.18816655	GSE76427	NEC.score.low
TCGA-5R-AAAM	0.127777778	1	-12.18178344	TCGA	NEC.score.low
GSM2011370	0.3	0	-12.15160542	GSE76427	NEC.score.low
TCGA-DD-AADR	5.633333333	0	-12.14489765	TCGA	NEC.score.low
GSM2011340	0.78	0	-12.08804901	GSE76427	NEC.score.low
GSM890449	8.275	0	-12.08327762	GSE36376	NEC.score.low
GSM890336	7	0	-12.07773435	GSE36376	NEC.score.low
GSM363182	4.391666667	0	-11.97605996	GSE14520	NEC.score.low
DO48757	1.333333333	0	-11.90853357	ICGC	NEC.score.low
GSM890421	7.616666667	0	-11.79046763	GSE36376	NEC.score.low
DO50825	1.083333333	0	-11.78720823	ICGC	NEC.score.low
TCGA-G3-AAV4	0.075	1	-11.78480174	TCGA	NEC.score.low
DO50811	1.25	0	-11.76414856	ICGC	NEC.score.low
TCGA-DD-AACA	6.391666667	0	-11.74461351	TCGA	NEC.score.low
GSM890491	8.25	0	-11.70893643	GSE36376	NEC.score.low
TCGA-DD-AACQ	1.2	1	-11.69502162	TCGA	NEC.score.low
DO23529	2.583333333	0	-11.64935362	ICGC	NEC.score.low
GSM2011376	4.12	0	-11.58178849	GSE76427	NEC.score.low
TCGA-DD-AAEA	1.597222223	0	-11.5799218	TCGA	NEC.score.low
DO23528	2.833333333	0	-11.57405604	ICGC	NEC.score.low
TCGA-BW-A5NO	0.055555556	0	-11.54379111	TCGA	NEC.score.low
GSM363057	5.041666667	1	-11.50875297	GSE14520	NEC.score.low
GSM2011331	2.66	0	-11.5085972	GSE76427	NEC.score.low
GSM363266	0.208333333	1	-11.4309225	GSE14520	NEC.score.low
TCGA-ZP-A9CV	3.022222223	1	-11.42763169	TCGA	NEC.score.low
GSM890555	8.575	0	-11.426729	GSE36376	NEC.score.low
GSM890400	6.05	0	-11.41867967	GSE36376	NEC.score.low
TCGA-CC-A7IF	1.802777778	1	-11.3758342	TCGA	NEC.score.low
GSM363314	4.758333333	0	-11.32157013	GSE14520	NEC.score.low
GSM890540	1.416666667	0	-11.23327064	GSE36376	NEC.score.low
DO45199	3.75	0	-11.19992469	ICGC	NEC.score.low
TCGA-NI-A8LF	2.219444444	0	-11.13667164	TCGA	NEC.score.low
GSM890499	2.8	1	-11.026481	GSE36376	NEC.score.low
TCGA-ED-A4XI	2.275	0	-10.92942555	TCGA	NEC.score.low
TCGA-CC-A9FS	0.586111111	0	-10.78715138	TCGA	NEC.score.low
GSM363038	1.258333333	1	-10.74174814	GSE14520	NEC.score.low
GSM363115	5.55	0	-10.73748995	GSE14520	NEC.score.low
TCGA-DD-A73A	2.022222223	0	-10.71645703	TCGA	NEC.score.low
TCGA-DD-AADY	1.541666667	0	-10.67792318	TCGA	NEC.score.low
TCGA-G3-AAV3	1.144444444	0	-10.63406676	TCGA	NEC.score.low
GSM2011362	0.13	0	-10.61057038	GSE76427	NEC.score.low
GSM890409	8.116666667	0	-10.41204416	GSE36376	NEC.score.low
GSM890476	9.108333333	0	-10.37699076	GSE36376	NEC.score.low
GSM363148	4.366666667	0	-10.32129533	GSE14520	NEC.score.low
GSM890552	4.858333333	1	-10.28217696	GSE36376	NEC.score.low
DO50814	1.166666667	0	-10.24177939	ICGC	NEC.score.low
DO45113	4.333333333	0	-10.23256919	ICGC	NEC.score.low
TCGA-2Y-A9GS	2.011111111	1	-10.19356494	TCGA	NEC.score.low
DO48716	2	0	-10.19187079	ICGC	NEC.score.low
GSM363220	4.516666667	0	-10.14783979	GSE14520	NEC.score.low
TCGA-G3-A3CI	0.5	0	-10.07724546	TCGA	NEC.score.low
TCGA-K7-A6G5	1.422222223	0	-10.05198639	TCGA	NEC.score.low
TCGA-DD-A1ED	6.391666667	0	-10.04930185	TCGA	NEC.score.low
GSM363170	4.441666667	0	-10.01860384	GSE14520	NEC.score.low
TCGA-LG-A9QD	1.016666667	0	-10.00087513	TCGA	NEC.score.low
DO45229	2.75	0	-9.901861407	ICGC	NEC.score.low
GSM2011396	3.58	0	-9.84849703	GSE76427	NEC.score.low
TCGA-DD-AAW0	5.597222223	0	-9.83563006	TCGA	NEC.score.low
TCGA-DD-AAE7	1.788888889	0	-9.698063597	TCGA	NEC.score.low
DO48741	0.666666667	0	-9.64049126	ICGC	NEC.score.low
TCGA-2Y-A9HA	0.1	1	-9.62827518	TCGA	NEC.score.low
GSM890395	8.616666667	0	-9.580664514	GSE36376	NEC.score.low
GSM2011385	3.96	1	-9.525625302	GSE76427	NEC.score.low
TCGA-UB-AA0U	0.908333333	0	-9.459291435	TCGA	NEC.score.low
GSM890438	0.533333333	0	-9.43970197	GSE36376	NEC.score.low
GSM2011372	0.92	1	-9.439052044	GSE76427	NEC.score.low
GSM890482	8.891666667	0	-9.320120328	GSE36376	NEC.score.low
DO50820	1.416666667	0	-9.318337648	ICGC	NEC.score.low
GSM2011297	1.5	1	-9.277069708	GSE76427	NEC.score.low
TCGA-NI-A4U2	4.975	1	-9.275519109	TCGA	NEC.score.low
TCGA-DD-AACU	4.352777778	0	-9.232939862	TCGA	NEC.score.low
DO48693	2.5	0	-9.22200108	ICGC	NEC.score.low
GSM890355	8.366666667	0	-9.149473282	GSE36376	NEC.score.low
TCGA-DD-A4NO	6.236111111	0	-9.137038772	TCGA	NEC.score.low
GSM2011327	3.2	0	-9.133744872	GSE76427	NEC.score.low
DO48672	1.25	0	-9.044009605	ICGC	NEC.score.low
TCGA-EP-A2KC	0.052777778	1	-8.991746518	TCGA	NEC.score.low
TCGA-DD-AAVX	4.772222223	0	-8.931277658	TCGA	NEC.score.low
DO23518	3.666666667	0	-8.926703642	ICGC	NEC.score.low
GSM363075	1.5	1	-8.919048055	GSE14520	NEC.score.low
TCGA-G3-A25Z	1.819444444	0	-8.88240701	TCGA	NEC.score.low
GSM890470	8.916666667	0	-8.870468621	GSE36376	NEC.score.low
GSM363034	3.825	1	-8.854208199	GSE14520	NEC.score.low
DO50774	2	0	-8.745976792	ICGC	NEC.score.low
DO45169	3.75	0	-8.743596274	ICGC	NEC.score.low
GSM363267	3.991666667	1	-8.724149168	GSE14520	NEC.score.low
GSM363343	5.425	0	-8.723518199	GSE14520	NEC.score.low
GSM890326	1.316666667	1	-8.7181545	GSE36376	NEC.score.low
TCGA-XR-A8TC	3.719444444	0	-8.701777883	TCGA	NEC.score.low
GSM890559	1.383333333	0	-8.699956356	GSE36376	NEC.score.low
TCGA-DD-AAVZ	5.277777778	0	-8.690668803	TCGA	NEC.score.low
GSM890424	7.925	0	-8.6749986	GSE36376	NEC.score.low
TCGA-LG-A9QC	1.180555556	0	-8.638171932	TCGA	NEC.score.low
TCGA-DD-AADS	1.316666667	0	-8.61259235	TCGA	NEC.score.low
GSM890436	0.95	1	-8.607001727	GSE36376	NEC.score.low
GSM363289	4.516666667	0	-8.572804618	GSE14520	NEC.score.low
DO45201	2.5	0	-8.572797641	ICGC	NEC.score.low
GSM890460	5.475	0	-8.566179677	GSE36376	NEC.score.low
DO23541	2.583333333	0	-8.555761249	ICGC	NEC.score.low
GSM2011389	0.04	0	-8.509121583	GSE76427	NEC.score.low
TCGA-DD-A1EE	0.969444444	1	-8.482911042	TCGA	NEC.score.low
DO23514	3.583333333	0	-8.465169734	ICGC	NEC.score.low
DO45261	2.75	0	-8.447764794	ICGC	NEC.score.low
TCGA-DD-AAD3	3.597222223	0	-8.426378735	TCGA	NEC.score.low
GSM890356	7.666666667	0	-8.421038049	GSE36376	NEC.score.low
GSM890389	8.675	0	-8.420966815	GSE36376	NEC.score.low
DO48761	2.416666667	0	-8.409695886	ICGC	NEC.score.low
GSM890358	5.575	1	-8.408298276	GSE36376	NEC.score.low
GSM2011328	2.79	0	-8.402840694	GSE76427	NEC.score.low
GSM363166	4.483333333	0	-8.277178077	GSE14520	NEC.score.low
TCGA-ZP-A9CZ	1.961111111	0	-8.246229102	TCGA	NEC.score.low
DO50809	2	1	-8.225897229	ICGC	NEC.score.low
GSM2011381	7.76	0	-8.222643039	GSE76427	NEC.score.low
TCGA-FV-A2QR	1.613888889	1	-8.195689628	TCGA	NEC.score.low
DO23551	0.416666667	1	-8.176980414	ICGC	NEC.score.low
TCGA-DD-AADD	3.419444444	0	-8.171993571	TCGA	NEC.score.low
GSM890440	8.175	0	-8.13406027	GSE36376	NEC.score.low
GSM890497	6.833333333	0	-8.097568277	GSE36376	NEC.score.low
DO23540	2.083333333	0	-8.070557066	ICGC	NEC.score.low
GSM890364	6.266666667	0	-8.032383762	GSE36376	NEC.score.low
GSM890533	5.566666667	1	-8.01694464	GSE36376	NEC.score.low
GSM363251	1.633333333	1	-7.958379861	GSE14520	NEC.score.low
GSM2011317	1.65	0	-7.945700188	GSE76427	NEC.score.low
TCGA-DD-AADM	0.033333333	1	-7.945156497	TCGA	NEC.score.low
GSM2011374	0.03	0	-7.929446459	GSE76427	NEC.score.low
GSM2011286	2.17	0	-7.898476406	GSE76427	NEC.score.low
DO45091	3.666666667	1	-7.869989046	ICGC	NEC.score.low
GSM890401	8.658333333	0	-7.851255685	GSE36376	NEC.score.low
TCGA-MI-A75E	1.408333333	0	-7.828937199	TCGA	NEC.score.low
DO48715	1.916666667	1	-7.811960577	ICGC	NEC.score.low
TCGA-KR-A7K0	0.180555556	1	-7.783755148	TCGA	NEC.score.low
TCGA-G3-AAV1	0.997222223	1	-7.715706076	TCGA	NEC.score.low
GSM2011285	2.56	0	-7.70144057	GSE76427	NEC.score.low
DO50776	1.916666667	0	-7.618575654	ICGC	NEC.score.low
TCGA-FV-A2QQ	2.025	0	-7.597985466	TCGA	NEC.score.low
GSM363077	4.391666667	0	-7.525709866	GSE14520	NEC.score.low
GSM890325	6.975	0	-7.524644361	GSE36376	NEC.score.low
TCGA-DD-AAE6	0.391666667	0	-7.505198787	TCGA	NEC.score.low
TCGA-BC-A217	3.880555556	1	-7.499243988	TCGA	NEC.score.low
DO48704	2.083333333	0	-7.415057028	ICGC	NEC.score.low
GSM2011358	3.2	0	-7.406617305	GSE76427	NEC.score.low
TCGA-DD-AADU	1.538888889	0	-7.405592688	TCGA	NEC.score.low
DO23542	2.666666667	0	-7.404417612	ICGC	NEC.score.low
GSM2011395	4.35	0	-7.39507882	GSE76427	NEC.score.low
TCGA-DD-AAVP	7.644444444	0	-7.382282006	TCGA	NEC.score.low
TCGA-G3-A3CG	1.869444444	0	-7.328046436	TCGA	NEC.score.low
TCGA-G3-A5SM	1.444444444	0	-7.323610592	TCGA	NEC.score.low
DO45281	2.083333333	0	-7.31286062	ICGC	NEC.score.low
TCGA-DD-AACW	3.955555556	0	-7.304386669	TCGA	NEC.score.low
GSM363107	0.583333333	1	-7.235934243	GSE14520	NEC.score.low
DO23537	2.5	1	-7.186097508	ICGC	NEC.score.low
TCGA-DD-A4NJ	2.577777778	0	-7.038127763	TCGA	NEC.score.low
DO45225	2.916666667	0	-7.03107294	ICGC	NEC.score.low
GSM890445	9.283333333	0	-7.020411699	GSE36376	NEC.score.low
TCGA-DD-AAE9	2.005555556	0	-6.975318529	TCGA	NEC.score.low
GSM2011294	0.07	1	-6.913912038	GSE76427	NEC.score.low
GSM890464	9	0	-6.876972631	GSE36376	NEC.score.low
TCGA-DD-A3A4	1.7	1	-6.817503729	TCGA	NEC.score.low
DO45153	3.833333333	0	-6.795342084	ICGC	NEC.score.low
GSM890542	5.708333333	0	-6.760889581	GSE36376	NEC.score.low
DO23546	2.916666667	0	-6.686852298	ICGC	NEC.score.low
GSM363362	0.483333333	1	-6.614750577	GSE14520	NEC.score.low
TCGA-DD-AACO	5.211111111	0	-6.579102073	TCGA	NEC.score.low
GSM2011289	0.98	1	-6.458045123	GSE76427	NEC.score.low
DO45233	2.5	0	-6.426907525	ICGC	NEC.score.low
GSM2011339	3.28	0	-6.407027923	GSE76427	NEC.score.low
TCGA-FV-A495	0.002777778	0	-6.397497239	TCGA	NEC.score.low
TCGA-DD-AAVS	5.063888889	0	-6.30257133	TCGA	NEC.score.low
GSM890427	2.308333333	1	-6.177651942	GSE36376	NEC.score.low
TCGA-FV-A496	0.027777778	0	-6.110892344	TCGA	NEC.score.low
GSM363164	4.6	0	-6.11042228	GSE14520	NEC.score.low
GSM363087	4.5	0	-6.09242811	GSE14520	NEC.score.low
GSM890343	4.25	1	-6.060024082	GSE36376	NEC.score.low
DO23513	3.333333333	0	-6.029418156	ICGC	NEC.score.low
TCGA-CC-A7IK	0.727777778	1	-6.006884044	TCGA	NEC.score.low
GSM363144	4.258333333	0	-5.90739833	GSE14520	NEC.score.low
GSM890390	0.883333333	1	-5.888873799	GSE36376	NEC.score.low
DO45115	2.333333333	0	-5.850808469	ICGC	NEC.score.low
GSM890509	2.316666667	1	-5.839553928	GSE36376	NEC.score.low
TCGA-T1-A6J8	0.063888889	0	-5.803513236	TCGA	NEC.score.low
DO48751	1.333333333	1	-5.752807924	ICGC	NEC.score.low
DO45247	0.583333333	0	-5.721483734	ICGC	NEC.score.low
GSM2011349	4.98	0	-5.685382501	GSE76427	NEC.score.low
TCGA-G3-A25V	2.388888889	0	-5.673426249	TCGA	NEC.score.low
DO227801	1.833333333	0	-5.673329802	ICGC	NEC.score.low
DO45143	3.583333333	0	-5.668559988	ICGC	NEC.score.low
GSM890368	6.3	0	-5.658566712	GSE36376	NEC.score.low
GSM890393	0.833333333	0	-5.512717403	GSE36376	NEC.score.low
GSM2011326	0.15	1	-5.512674261	GSE76427	NEC.score.low
GSM890560	8.216666667	0	-5.457227653	GSE36376	NEC.score.low
GSM363037	5.1	0	-5.441835525	GSE14520	NEC.score.low
DO48743	1.583333333	0	-5.434372856	ICGC	NEC.score.low
DO45149	3.5	0	-5.345355283	ICGC	NEC.score.low
GSM2011357	3.2	0	-5.337052961	GSE76427	NEC.score.low
GSM2011292	0.04	0	-5.334765626	GSE76427	NEC.score.low
TCGA-BC-A8YO	1.561111111	0	-5.303006529	TCGA	NEC.score.low
DO48681	2.5	0	-5.275457391	ICGC	NEC.score.low
GSM363106	1.216666667	1	-5.235499205	GSE14520	NEC.score.low
GSM363290	4.558333333	0	-5.234505734	GSE14520	NEC.score.low
GSM890354	8.558333333	0	-5.219429431	GSE36376	NEC.score.low
DO45109	4.416666667	0	-5.197280827	ICGC	NEC.score.low
GSM363196	4.808333333	0	-5.19428717	GSE14520	NEC.score.low
GSM363048	1.691666667	1	-5.168050644	GSE14520	NEC.score.low
TCGA-DD-AADJ	2.961111111	0	-5.147848046	TCGA	NEC.score.low
GSM363071	1.15	1	-5.123034979	GSE14520	NEC.score.low
DO50822	1.416666667	0	-4.97167106	ICGC	NEC.score.low
TCGA-2Y-A9H6	0.991666667	0	-4.91684623	TCGA	NEC.score.low
GSM890507	6.175	0	-4.888638661	GSE36376	NEC.score.low
TCGA-ED-A7PY	1.083333333	0	-4.851243599	TCGA	NEC.score.low
GSM890477	4.958333333	0	-4.845751633	GSE36376	NEC.score.low
DO48712	2.25	0	-4.798230586	ICGC	NEC.score.low
GSM363264	1.483333333	1	-4.783996542	GSE14520	NEC.score.high
GSM2011394	0.04	0	-4.764156137	GSE76427	NEC.score.high
DO50808	1.583333333	0	-4.731364038	ICGC	NEC.score.high
DO23545	1.583333333	1	-4.729637238	ICGC	NEC.score.high
TCGA-BC-A3KG	1.888888889	0	-4.630207155	TCGA	NEC.score.high
GSM363142	3.841666667	1	-4.613983177	GSE14520	NEC.score.high
GSM363232	4.825	0	-4.607279392	GSE14520	NEC.score.high
TCGA-DD-AAVU	6.116666667	0	-4.582997763	TCGA	NEC.score.high
TCGA-DD-AAEG	1.997222223	0	-4.567105568	TCGA	NEC.score.high
TCGA-DD-A116	4.505555556	1	-4.520808265	TCGA	NEC.score.high
GSM363152	0.691666667	1	-4.492247391	GSE14520	NEC.score.high
GSM890406	7.2	0	-4.484688449	GSE36376	NEC.score.high
GSM890488	4.016666667	1	-4.466392281	GSE36376	NEC.score.high
GSM890539	8.508333333	0	-4.456924791	GSE36376	NEC.score.high
TCGA-UB-A7MD	0.144444444	1	-4.436938242	TCGA	NEC.score.high
TCGA-G3-AAV5	0.983333333	0	-4.363184359	TCGA	NEC.score.high
GSM890483	3.208333333	1	-4.340032943	GSE36376	NEC.score.high
TCGA-DD-A1EK	1.55	1	-4.308361849	TCGA	NEC.score.high
TCGA-BC-A10S	3.952777778	1	-4.30563363	TCGA	NEC.score.high
DO50791	1.333333333	1	-4.258940155	ICGC	NEC.score.high
GSM363174	5.591666667	0	-4.236928596	GSE14520	NEC.score.high
TCGA-RC-A7SF	1.608333333	0	-4.203304859	TCGA	NEC.score.high
TCGA-DD-AACY	4.027777778	0	-4.107133736	TCGA	NEC.score.high
TCGA-EP-A2KB	1.655555556	1	-4.016788725	TCGA	NEC.score.high
DO23525	2.916666667	0	-4.013385773	ICGC	NEC.score.high
GSM363125	1.375	1	-3.974630567	GSE14520	NEC.score.high
GSM362988	4.258333333	0	-3.895372034	GSE14520	NEC.score.high
TCGA-DD-AACJ	5.838888889	0	-3.891798828	TCGA	NEC.score.high
GSM362964	5.616666667	0	-3.889520396	GSE14520	NEC.score.high
TCGA-MI-A75I	1.75	0	-3.761216273	TCGA	NEC.score.high
TCGA-DD-AACX	0.472222222	0	-3.679282364	TCGA	NEC.score.high
GSM363168	4.483333333	0	-3.66735066	GSE14520	NEC.score.high
GSM2011296	2.56	0	-3.600669077	GSE76427	NEC.score.high
GSM890521	5.216666667	0	-3.569719343	GSE36376	NEC.score.high
DO50819	1.416666667	0	-3.488814024	ICGC	NEC.score.high
TCGA-FV-A3I1	0.686111111	1	-3.487156104	TCGA	NEC.score.high
TCGA-FV-A23B	5.144444444	1	-3.428560603	TCGA	NEC.score.high
DO45223	2.833333333	0	-3.379457891	ICGC	NEC.score.high
DO45173	3.25	0	-3.328755892	ICGC	NEC.score.high
GSM363078	4.825	1	-3.327032524	GSE14520	NEC.score.high
TCGA-DD-A39W	2.297222223	1	-3.234206123	TCGA	NEC.score.high
GSM2011392	4.82	0	-3.215308024	GSE76427	NEC.score.high
GSM2011301	0.07	0	-3.120559785	GSE76427	NEC.score.high
GSM890511	2.233333333	0	-3.0731311	GSE36376	NEC.score.high
GSM890415	8.516666667	0	-3.032960247	GSE36376	NEC.score.high
DO45191	3.333333333	0	-3.001818799	ICGC	NEC.score.high
GSM2011335	3.98	1	-2.971075472	GSE76427	NEC.score.high
GSM363404	1	1	-2.970135675	GSE14520	NEC.score.high
GSM890348	9.433333333	0	-2.958129101	GSE36376	NEC.score.high
DO45121	4.25	0	-2.85958231	ICGC	NEC.score.high
GSM2011355	4.98	0	-2.816242666	GSE76427	NEC.score.high
GSM890327	1.008333333	0	-2.704865081	GSE36376	NEC.score.high
GSM363346	1.191666667	1	-2.661169277	GSE14520	NEC.score.high
TCGA-2Y-A9GZ	2.355555556	1	-2.660555507	TCGA	NEC.score.high
GSM363315	5.45	0	-2.562754394	GSE14520	NEC.score.high
GSM363378	2.658333333	1	-2.521172237	GSE14520	NEC.score.high
TCGA-2Y-A9H8	1.758333333	1	-2.439409944	TCGA	NEC.score.high
TCGA-DD-AACT	4.338888889	0	-2.425020617	TCGA	NEC.score.high
TCGA-CC-A3MB	0.875	1	-2.420377373	TCGA	NEC.score.high
TCGA-ZP-A9D1	0.058333333	0	-2.414630866	TCGA	NEC.score.high
TCGA-KR-A7K8	2.516666667	0	-2.395988394	TCGA	NEC.score.high
GSM363215	1.55	0	-2.251049186	GSE14520	NEC.score.high
DO48725	2.166666667	0	-2.248873462	ICGC	NEC.score.high
DO50850	2	0	-2.235083604	ICGC	NEC.score.high
DO45137	3.666666667	0	-2.233480492	ICGC	NEC.score.high
GSM362987	5.033333333	0	-2.155312889	GSE14520	NEC.score.high
TCGA-2Y-A9H0	10.20833333	0	-2.13087594	TCGA	NEC.score.high
TCGA-G3-A25S	1.155555556	1	-2.104387466	TCGA	NEC.score.high
GSM2011298	2.09	0	-2.065829061	GSE76427	NEC.score.high
GSM890375	8.466666667	0	-1.942580524	GSE36376	NEC.score.high
DO45159	4.083333333	0	-1.898031634	ICGC	NEC.score.high
GSM2011314	0.53	0	-1.891742658	GSE76427	NEC.score.high
TCGA-PD-A5DF	1.775	1	-1.775442485	TCGA	NEC.score.high
DO48679	3.333333333	0	-1.740265334	ICGC	NEC.score.high
GSM363358	4.491666667	0	-1.651721831	GSE14520	NEC.score.high
GSM2011309	1.14	0	-1.576962104	GSE76427	NEC.score.high
GSM363326	3.1	1	-1.558644671	GSE14520	NEC.score.high
GSM363213	4.8	0	-1.487376259	GSE14520	NEC.score.high
GSM2011380	1.77	1	-1.48522539	GSE76427	NEC.score.high
GSM363316	4.558333333	0	-1.426381362	GSE14520	NEC.score.high
GSM363292	4.991666667	0	-1.42186565	GSE14520	NEC.score.high
GSM2011364	2.46	0	-1.409615492	GSE76427	NEC.score.high
DO45203	3.25	0	-1.386210155	ICGC	NEC.score.high
GSM2011315	0.07	1	-1.379267395	GSE76427	NEC.score.high
GSM890510	1.008333333	1	-1.341402008	GSE36376	NEC.score.high
TCGA-DD-AAC9	0.963888889	0	-1.307821511	TCGA	NEC.score.high
TCGA-2Y-A9GX	6.783333333	0	-1.263216727	TCGA	NEC.score.high
TCGA-BC-A216	3.752777778	0	-1.244814267	TCGA	NEC.score.high
GSM2011345	6.29	1	-1.241723495	GSE76427	NEC.score.high
TCGA-WQ-AB4B	1.097222223	0	-1.129681475	TCGA	NEC.score.high
TCGA-KR-A7K2	2.302777778	0	-1.0906662	TCGA	NEC.score.high
GSM890429	9.941666667	0	-1.051134461	GSE36376	NEC.score.high
TCGA-ZS-A9CD	3.85	1	-0.996390276	TCGA	NEC.score.high
TCGA-ED-A627	1.175	0	-0.949185504	TCGA	NEC.score.high
TCGA-ED-A8O5	1.127777778	0	-0.947850902	TCGA	NEC.score.high
GSM363029	4.275	0	-0.911454777	GSE14520	NEC.score.high
TCGA-DD-A4NS	6.822222223	1	-0.875554297	TCGA	NEC.score.high
GSM362965	5.55	0	-0.871654635	GSE14520	NEC.score.high
GSM363239	3.516666667	1	-0.824653471	GSE14520	NEC.score.high
GSM890550	2.391666667	1	-0.820848382	GSE36376	NEC.score.high
GSM363310	1.958333333	1	-0.796639293	GSE14520	NEC.score.high
GSM363101	4.691666667	0	-0.725317017	GSE14520	NEC.score.high
TCGA-G3-A7M7	1.002777778	0	-0.724374037	TCGA	NEC.score.high
GSM890500	9.225	0	-0.660067125	GSE36376	NEC.score.high
TCGA-DD-AAVW	6.436111111	0	-0.571479371	TCGA	NEC.score.high
GSM363204	1.175	1	-0.46427579	GSE14520	NEC.score.high
TCGA-K7-A5RG	1.441666667	0	-0.455281814	TCGA	NEC.score.high
GSM362993	0.316666667	0	-0.443787947	GSE14520	NEC.score.high
TCGA-BC-A110	5.877777778	1	-0.442199862	TCGA	NEC.score.high
TCGA-2Y-A9H7	3.244444444	0	-0.433157801	TCGA	NEC.score.high
DO45257	2.25	0	-0.406193716	ICGC	NEC.score.high
DO45161	1.5	1	-0.386924349	ICGC	NEC.score.high
DO50803	1.5	0	-0.371744501	ICGC	NEC.score.high
TCGA-WJ-A86L	0.958333333	0	-0.271428853	TCGA	NEC.score.high
TCGA-ES-A2HT	1.216666667	1	-0.261846549	TCGA	NEC.score.high
GSM2011365	0.04	0	-0.24732558	GSE76427	NEC.score.high
TCGA-CC-A8HU	0.955555556	1	-0.162105923	TCGA	NEC.score.high
TCGA-BC-A10U	2.325	1	-0.026812377	TCGA	NEC.score.high
GSM362982	5.383333333	0	0.045414844	GSE14520	NEC.score.high
GSM362958	2.35	1	0.119152148	GSE14520	NEC.score.high
DO45187	3.5	0	0.145080433	ICGC	NEC.score.high
TCGA-DD-A3A1	0.647222222	1	0.152924953	TCGA	NEC.score.high
TCGA-CC-A5UE	0.755555556	1	0.166258944	TCGA	NEC.score.high
TCGA-2Y-A9H1	3.413888889	1	0.229745304	TCGA	NEC.score.high
GSM363341	5.45	0	0.293844964	GSE14520	NEC.score.high
GSM890433	0.608333333	1	0.31262182	GSE36376	NEC.score.high
TCGA-DD-AADQ	1.211111111	0	0.334590621	TCGA	NEC.score.high
GSM2011320	2.71	0	0.437716696	GSE76427	NEC.score.high
TCGA-XR-A8TD	2.861111111	0	0.467898603	TCGA	NEC.score.high
GSM890480	10.14166667	0	0.513624834	GSE36376	NEC.score.high
GSM363360	4.441666667	0	0.560023744	GSE14520	NEC.score.high
GSM890346	3.475	1	0.599480542	GSE36376	NEC.score.high
GSM2011344	0.78	0	0.625465173	GSE76427	NEC.score.high
TCGA-DD-A113	6.736111111	0	0.629231841	TCGA	NEC.score.high
TCGA-DD-A39Z	1.669444444	1	0.641541625	TCGA	NEC.score.high
DO23511	0.5	1	0.70051386	ICGC	NEC.score.high
GSM2011329	4.79	0	0.737773476	GSE76427	NEC.score.high
GSM363074	4.808333333	0	0.752026463	GSE14520	NEC.score.high
TCGA-O8-A75V	1.494444444	0	0.752231338	TCGA	NEC.score.high
TCGA-GJ-A6C0	0.086111111	1	0.86153734	TCGA	NEC.score.high
TCGA-BD-A3ER	3.097222223	0	0.889668662	TCGA	NEC.score.high
GSM363329	4.433333333	0	0.913896356	GSE14520	NEC.score.high
GSM890370	9.841666667	0	0.924091533	GSE36376	NEC.score.high
GSM363180	3.925	1	1.004309735	GSE14520	NEC.score.high
TCGA-DD-AAE1	1.533333333	0	1.147046907	TCGA	NEC.score.high
GSM890391	5.658333333	0	1.168708129	GSE36376	NEC.score.high
TCGA-ED-A7XP	1.111111111	0	1.266727995	TCGA	NEC.score.high
TCGA-DD-A119	0.619444444	1	1.347517409	TCGA	NEC.score.high
GSM363015	4.975	0	1.373439976	GSE14520	NEC.score.high
GSM890435	2.141666667	1	1.390173206	GSE36376	NEC.score.high
DO48733	1.666666667	0	1.425840843	ICGC	NEC.score.high
GSM363355	0.758333333	1	1.459860062	GSE14520	NEC.score.high
GSM363209	5.066666667	0	1.495415125	GSE14520	NEC.score.high
DO48723	1.666666667	0	1.515529981	ICGC	NEC.score.high
GSM363331	3.041666667	1	1.647795523	GSE14520	NEC.score.high
GSM2011334	5.76	0	1.703573563	GSE76427	NEC.score.high
GSM890518	9.708333333	0	1.7071059	GSE36376	NEC.score.high
TCGA-UB-A7ME	1.35	0	1.727801254	TCGA	NEC.score.high
TCGA-DD-AAD2	1.827777778	0	1.754613743	TCGA	NEC.score.high
GSM890369	3.016666667	0	1.756078303	GSE36376	NEC.score.high
GSM363376	5.125	0	1.806858996	GSE14520	NEC.score.high
GSM890344	5.2	0	1.819249884	GSE36376	NEC.score.high
TCGA-EP-A3RK	1.008333333	0	1.826579957	TCGA	NEC.score.high
DO45213	3.333333333	0	1.82752764	ICGC	NEC.score.high
DO45095	4.5	0	1.855099972	ICGC	NEC.score.high
GSM363190	0.4	0	1.905422712	GSE14520	NEC.score.high
GSM890548	7.666666667	1	1.939088011	GSE36376	NEC.score.high
TCGA-DD-A4ND	7.627777778	0	1.969725581	TCGA	NEC.score.high
GSM363126	4.958333333	0	2.035116247	GSE14520	NEC.score.high
TCGA-HP-A5MZ	0.252777778	1	2.171807374	TCGA	NEC.score.high
TCGA-2Y-A9GY	2.102777778	1	2.172178633	TCGA	NEC.score.high
GSM363332	1.05	1	2.188781038	GSE14520	NEC.score.high
TCGA-G3-A7M9	0.155555556	1	2.258164933	TCGA	NEC.score.high
DO45221	1.083333333	1	2.280867415	ICGC	NEC.score.high
TCGA-DD-AAD6	1.866666667	0	2.336143445	TCGA	NEC.score.high
DO45241	3	0	2.365533055	ICGC	NEC.score.high
DO45243	2.583333333	0	2.395707868	ICGC	NEC.score.high
DO45193	0.333333333	1	2.401293628	ICGC	NEC.score.high
GSM2011306	1.7	1	2.463110784	GSE76427	NEC.score.high
TCGA-DD-AACD	1.058333333	1	2.562327516	TCGA	NEC.score.high
TCGA-DD-AACN	3.616666667	0	2.58353817	TCGA	NEC.score.high
TCGA-2Y-A9H5	1.541666667	1	2.646340822	TCGA	NEC.score.high
TCGA-DD-AAVR	6.980555556	0	2.664821418	TCGA	NEC.score.high
GSM2011391	4.71	0	2.665538595	GSE76427	NEC.score.high
TCGA-DD-AAVV	6.819444444	0	2.686755209	TCGA	NEC.score.high
DO45219	3	0	2.709590911	ICGC	NEC.score.high
GSM890551	1.475	1	2.94861765	GSE36376	NEC.score.high
GSM363169	3.283333333	0	2.970817206	GSE14520	NEC.score.high
GSM890402	8.6	0	3.14318014	GSE36376	NEC.score.high
DO23535	2.666666667	0	3.155476313	ICGC	NEC.score.high
GSM363309	4.416666667	1	3.192925909	GSE14520	NEC.score.high
TCGA-EP-A3JL	0.841666667	0	3.2214066	TCGA	NEC.score.high
TCGA-DD-AADA	3.425	0	3.241289802	TCGA	NEC.score.high
TCGA-CC-A8HV	0.775	1	3.254605719	TCGA	NEC.score.high
TCGA-YA-A8S7	1.144444444	1	3.318229965	TCGA	NEC.score.high
TCGA-RC-A7S9	1.777777778	0	3.384088119	TCGA	NEC.score.high
TCGA-CC-A7IG	0.830555556	1	3.395122119	TCGA	NEC.score.high
TCGA-CC-5264	0.283333333	1	3.398119554	TCGA	NEC.score.high
GSM2011310	1.07	0	3.425237893	GSE76427	NEC.score.high
DO45183	1.583333333	1	3.505746573	ICGC	NEC.score.high
GSM890516	4.875	0	3.624216552	GSE36376	NEC.score.high
TCGA-DD-AACC	4.680555556	1	3.665030574	TCGA	NEC.score.high
TCGA-MI-A75C	0.808333333	0	3.666603972	TCGA	NEC.score.high
GSM363328	1	1	3.708625283	GSE14520	NEC.score.high
DO45141	3.666666667	0	3.729198467	ICGC	NEC.score.high
GSM363098	4.741666667	0	3.74969267	GSE14520	NEC.score.high
GSM2011379	0.03	0	3.845142912	GSE76427	NEC.score.high
GSM2011330	1.38	0	3.893652396	GSE76427	NEC.score.high
GSM890513	3.333333333	0	4.002730199	GSE36376	NEC.score.high
TCGA-DD-A1EI	0.508333333	0	4.073742864	TCGA	NEC.score.high
TCGA-5C-A9VH	0.894444444	0	4.148872553	TCGA	NEC.score.high
GSM890367	7.1	0	4.183867238	GSE36376	NEC.score.high
GSM890529	5.2	0	4.198525587	GSE36376	NEC.score.high
DO50845	0.583333333	0	4.221801191	ICGC	NEC.score.high
GSM890338	8.85	0	4.245156762	GSE36376	NEC.score.high
GSM890457	1.791666667	1	4.246821125	GSE36376	NEC.score.high
GSM890543	5.333333333	0	4.280341963	GSE36376	NEC.score.high
DO45239	2.416666667	0	4.327622247	ICGC	NEC.score.high
GSM2011386	3.78	0	4.385781513	GSE76427	NEC.score.high
GSM362960	5.508333333	0	4.39720317	GSE14520	NEC.score.high
GSM363294	5.216666667	0	4.449566522	GSE14520	NEC.score.high
TCGA-DD-A118	9.547222225	0	4.451748898	TCGA	NEC.score.high
GSM363296	2.291666667	1	4.523418045	GSE14520	NEC.score.high
DO50844	0.833333333	0	4.53226196	ICGC	NEC.score.high
GSM363017	1.058333333	1	4.551275528	GSE14520	NEC.score.high
TCGA-CC-A1HT	0.280555556	1	4.613362037	TCGA	NEC.score.high
GSM2011287	0.04	0	4.635638879	GSE76427	NEC.score.high
DO50799	1.5	0	4.658247506	ICGC	NEC.score.high
TCGA-CC-5262	0.286111111	1	4.764133583	TCGA	NEC.score.high
DO45119	1.416666667	1	4.775441067	ICGC	NEC.score.high
DO23510	2.416666667	0	4.801963531	ICGC	NEC.score.high
GSM890541	7.541666667	0	4.857179004	GSE36376	NEC.score.high
GSM2011299	3.62	1	5.262713951	GSE76427	NEC.score.high
GSM362983	5.35	0	5.285730221	GSE14520	NEC.score.high
TCGA-DD-AADK	2.913888889	0	5.318039689	TCGA	NEC.score.high
TCGA-ED-A7PX	0.016666667	0	5.319575125	TCGA	NEC.score.high
TCGA-FV-A4ZQ	0.033333333	0	5.382670794	TCGA	NEC.score.high
TCGA-2Y-A9GW	3.530555556	1	5.540953544	TCGA	NEC.score.high
TCGA-CC-A3MC	1.008333333	0	5.566316233	TCGA	NEC.score.high
DO48736	1.666666667	0	5.569852988	ICGC	NEC.score.high
TCGA-XR-A8TE	2.569444444	0	5.697358602	TCGA	NEC.score.high
TCGA-CC-A3MA	0.841666667	1	5.780258101	TCGA	NEC.score.high
TCGA-BC-A10R	0.855555556	1	5.784368225	TCGA	NEC.score.high
GSM890508	9.208333333	0	5.79919597	GSE36376	NEC.score.high
DO23508	1.083333333	0	5.817505355	ICGC	NEC.score.high
DO45265	2.833333333	0	5.83301545	ICGC	NEC.score.high
DO48700	2.25	0	5.856873424	ICGC	NEC.score.high
TCGA-UB-A7MF	0.594444444	1	5.885426436	TCGA	NEC.score.high
TCGA-DD-AADC	1.180555556	1	6.012062525	TCGA	NEC.score.high
TCGA-ED-A459	2.527777778	0	6.060974335	TCGA	NEC.score.high
GSM890486	6.291666667	1	6.105174632	GSE36376	NEC.score.high
GSM890453	1.891666667	1	6.14943029	GSE36376	NEC.score.high
GSM363128	2.508333333	1	6.203497936	GSE14520	NEC.score.high
TCGA-DD-A1EJ	2.791666667	1	6.255750138	TCGA	NEC.score.high
GSM890365	4.783333333	1	6.362224016	GSE36376	NEC.score.high
TCGA-DD-A1EH	4.152777778	0	6.373639788	TCGA	NEC.score.high
DO45157	5.5	0	6.481549861	ICGC	NEC.score.high
GSM2011393	1.02	0	6.493758233	GSE76427	NEC.score.high
TCGA-DD-A4NA	2.8	0	6.499840657	TCGA	NEC.score.high
GSM890380	6.883333333	0	6.501231617	GSE36376	NEC.score.high
GSM890411	1.225	1	6.59212033	GSE36376	NEC.score.high
GSM890493	7.875	0	6.607047673	GSE36376	NEC.score.high
TCGA-FV-A3I0	2.355555556	0	6.648775442	TCGA	NEC.score.high
DO45093	2	1	6.672774449	ICGC	NEC.score.high
GSM890459	9.766666667	0	6.681755026	GSE36376	NEC.score.high
GSM890362	8.8	0	6.693616605	GSE36376	NEC.score.high
GSM2011333	5.76	0	6.792063873	GSE76427	NEC.score.high
DO45231	2.583333333	0	6.949162479	ICGC	NEC.score.high
GSM890517	2.183333333	1	7.025858641	GSE36376	NEC.score.high
TCGA-DD-A4NG	2.227777778	1	7.060429905	TCGA	NEC.score.high
GSM890461	9.325	0	7.166868539	GSE36376	NEC.score.high
GSM890407	7.991666667	1	7.213190218	GSE36376	NEC.score.high
TCGA-DD-A1EF	1.094444444	1	7.357984623	TCGA	NEC.score.high
TCGA-CC-A8HS	0.833333333	1	7.409619458	TCGA	NEC.score.high
GSM890340	9.883333333	0	7.426442012	GSE36376	NEC.score.high
TCGA-DD-A1EG	3.811111111	1	7.452655426	TCGA	NEC.score.high
DO23549	2.75	0	7.460530433	ICGC	NEC.score.high
TCGA-BD-A3EP	1.136111111	0	7.545489335	TCGA	NEC.score.high
GSM2011311	1.27	0	7.553865475	GSE76427	NEC.score.high
GSM890418	0.858333333	1	7.581466312	GSE36376	NEC.score.high
GSM2011378	0.94	0	7.699073411	GSE76427	NEC.score.high
DO50800	1.416666667	0	7.757306373	ICGC	NEC.score.high
DO45131	1	1	8.063290393	ICGC	NEC.score.high
GSM363008	4.866666667	0	8.124285944	GSE14520	NEC.score.high
GSM890463	0.633333333	1	8.228451174	GSE36376	NEC.score.high
GSM2011366	0.39	0	8.230969942	GSE76427	NEC.score.high
TCGA-DD-AACB	6.455555556	0	8.283027912	TCGA	NEC.score.high
TCGA-RG-A7D4	3.05	0	8.309377705	TCGA	NEC.score.high
TCGA-WX-AA44	1.708333333	0	8.318851966	TCGA	NEC.score.high
TCGA-DD-A39V	1.786111111	1	8.37996349	TCGA	NEC.score.high
GSM363172	0.558333333	1	8.404981786	GSE14520	NEC.score.high
TCGA-FV-A3R3	1.016666667	1	8.473545174	TCGA	NEC.score.high
GSM890468	2.883333333	1	8.49180687	GSE36376	NEC.score.high
GSM363357	0.733333333	1	8.712155332	GSE14520	NEC.score.high
TCGA-DD-AA3A	1.138888889	1	8.753308364	TCGA	NEC.score.high
TCGA-CC-A7IE	0.602777778	1	8.75824946	TCGA	NEC.score.high
GSM2011302	4.82	0	8.804973643	GSE76427	NEC.score.high
TCGA-DD-A3A3	1.486111111	1	8.829149763	TCGA	NEC.score.high
TCGA-G3-A25Y	1.255555556	1	8.857932252	TCGA	NEC.score.high
TCGA-DD-A39X	4.705555556	1	8.961804569	TCGA	NEC.score.high
GSM363105	0.791666667	0	8.9934169	GSE14520	NEC.score.high
GSM363198	4.825	0	9.020873409	GSE14520	NEC.score.high
TCGA-ED-A7PZ	0.016666667	0	9.148734587	TCGA	NEC.score.high
DO48682	0.333333333	1	9.182674268	ICGC	NEC.score.high
GSM362986	5.375	0	9.254218031	GSE14520	NEC.score.high
GSM2011288	0.49	1	9.342231636	GSE76427	NEC.score.high
TCGA-CC-A7II	1.108333333	0	9.344717325	TCGA	NEC.score.high
GSM2011383	1.97	0	9.350319028	GSE76427	NEC.score.high
TCGA-CC-A9FW	0.688888889	0	9.404984082	TCGA	NEC.score.high
DO45165	1.916666667	0	9.581551579	ICGC	NEC.score.high
TCGA-5C-A9VG	0.911111111	0	9.597998726	TCGA	NEC.score.high
GSM890524	7.508333333	0	9.598247476	GSE36376	NEC.score.high
GSM2011343	0.58	0	9.606017204	GSE76427	NEC.score.high
GSM363384	4.3	1	9.645206907	GSE14520	NEC.score.high
DO50805	1.916666667	0	9.737902298	ICGC	NEC.score.high
TCGA-DD-AACG	1.302777778	1	9.790065006	TCGA	NEC.score.high
GSM363274	2.241666667	1	9.793887992	GSE14520	NEC.score.high
TCGA-DD-A39Y	0.475	1	9.820860934	TCGA	NEC.score.high
DO45263	0.75	1	9.907154755	ICGC	NEC.score.high
TCGA-DD-AAVQ	7.577777778	0	10.01571659	TCGA	NEC.score.high
GSM363265	5.425	0	10.02763319	GSE14520	NEC.score.high
DO23521	3.083333333	0	10.03176356	ICGC	NEC.score.high
TCGA-DD-AADW	1.630555556	0	10.04057408	TCGA	NEC.score.high
TCGA-DD-A4NN	2.497222223	1	10.06404099	TCGA	NEC.score.high
TCGA-5C-AAPD	0.055555556	0	10.17059733	TCGA	NEC.score.high
DO45135	3.916666667	0	10.34955068	ICGC	NEC.score.high
TCGA-DD-A4NB	2.747222223	0	10.42795079	TCGA	NEC.score.high
TCGA-BC-A10W	0.252777778	1	10.48613646	TCGA	NEC.score.high
DO50806	1.5	0	10.65254199	ICGC	NEC.score.high
GSM890557	0.675	1	10.78729916	GSE36376	NEC.score.high
GSM890481	8.991666667	0	10.83236185	GSE36376	NEC.score.high
DO50785	0.25	1	10.90295951	ICGC	NEC.score.high
DO48717	0.5	1	10.99207382	ICGC	NEC.score.high
GSM890396	4.433333333	0	11.25145101	GSE36376	NEC.score.high
GSM890535	0.666666667	0	11.31882751	GSE36376	NEC.score.high
DO48737	2	0	11.33361957	ICGC	NEC.score.high
TCGA-DD-AAD1	1.566666667	0	11.39860098	TCGA	NEC.score.high
GSM363109	4.6	0	11.50613029	GSE14520	NEC.score.high
TCGA-ED-A66Y	0.822222222	1	11.52415278	TCGA	NEC.score.high
GSM2011346	0.19	1	11.58988205	GSE76427	NEC.score.high
DO45103	1.25	0	11.60769994	ICGC	NEC.score.high
TCGA-RC-A6M5	0.041666667	0	11.63251674	TCGA	NEC.score.high
GSM2011304	0.04	0	11.71465543	GSE76427	NEC.score.high
DO48732	1.75	0	11.72773563	ICGC	NEC.score.high
GSM890328	3.833333333	1	11.76249229	GSE36376	NEC.score.high
GSM363249	4.933333333	0	11.81430584	GSE14520	NEC.score.high
GSM890503	8.733333333	0	11.84014118	GSE36376	NEC.score.high
GSM363268	4.666666667	0	11.91378261	GSE14520	NEC.score.high
DO45092	3.333333333	1	11.99028861	ICGC	NEC.score.high
DO45267	1.583333333	1	12.03457896	ICGC	NEC.score.high
TCGA-KR-A7K7	2.641666667	0	12.0620247	TCGA	NEC.score.high
GSM890428	8.758333333	0	12.37580837	GSE36376	NEC.score.high
GSM363013	0.641666667	1	12.41655005	GSE14520	NEC.score.high
GSM363147	2.391666667	1	12.47818	GSE14520	NEC.score.high
GSM2011352	0.54	0	12.54138729	GSE76427	NEC.score.high
TCGA-DD-A1EL	1.152777778	1	12.55804269	TCGA	NEC.score.high
GSM890490	8.233333333	0	12.67482351	GSE36376	NEC.score.high
GSM890431	0.775	1	12.69672794	GSE36376	NEC.score.high
GSM890442	7.225	0	12.7078123	GSE36376	NEC.score.high
GSM363073	2.208333333	1	12.74376494	GSE14520	NEC.score.high
GSM363050	4.516666667	0	12.77375008	GSE14520	NEC.score.high
GSM363339	5.45	0	12.81572265	GSE14520	NEC.score.high
TCGA-DD-AACH	0.541666667	1	12.89636326	TCGA	NEC.score.high
GSM363056	1.6	1	12.89679765	GSE14520	NEC.score.high
TCGA-DD-A73G	9.661111108	0	12.91344688	TCGA	NEC.score.high
GSM2011323	0.55	0	13.03478023	GSE76427	NEC.score.high
GSM890352	0.525	1	13.11985167	GSE36376	NEC.score.high
GSM363263	0.25	1	13.33085455	GSE14520	NEC.score.high
TCGA-CC-5258	0.358333333	1	13.41413928	TCGA	NEC.score.high
GSM363143	2.716666667	1	13.4627798	GSE14520	NEC.score.high
GSM890489	8.1	0	13.59837164	GSE36376	NEC.score.high
TCGA-DD-AADI	3.013888889	0	13.61590377	TCGA	NEC.score.high
GSM363207	4.441666667	1	13.63585805	GSE14520	NEC.score.high
GSM890512	3.525	1	13.957782	GSE36376	NEC.score.high
TCGA-DD-A4NR	0.025	1	13.98673415	TCGA	NEC.score.high
DO23524	2.916666667	0	14.02393276	ICGC	NEC.score.high
TCGA-CC-A5UC	0.963888889	1	14.02823666	TCGA	NEC.score.high
DO48730	1.75	0	14.04904648	ICGC	NEC.score.high
GSM363079	0.65	1	14.13386556	GSE14520	NEC.score.high
GSM890359	4.666666667	0	14.17803578	GSE36376	NEC.score.high
TCGA-DD-AAED	2.119444444	0	14.17854721	TCGA	NEC.score.high
TCGA-DD-AADB	3.45	0	14.42524134	TCGA	NEC.score.high
GSM890426	7.916666667	0	14.50726342	GSE36376	NEC.score.high
GSM2011318	1.79	0	14.58937389	GSE76427	NEC.score.high
TCGA-EP-A2KA	1.741666667	1	15.00369948	TCGA	NEC.score.high
GSM2011313	2.26	0	15.01176658	GSE76427	NEC.score.high
GSM363145	2.75	1	15.06598619	GSE14520	NEC.score.high
GSM363352	1.35	1	15.3399325	GSE14520	NEC.score.high
TCGA-2Y-A9H3	4.211111111	0	15.38670074	TCGA	NEC.score.high
TCGA-DD-AACP	1.152777778	0	15.48742511	TCGA	NEC.score.high
TCGA-DD-AAC8	0.044444444	1	15.5176758	TCGA	NEC.score.high
GSM890484	6.941666667	0	15.57370042	GSE36376	NEC.score.high
DO48697	2.25	1	15.72302591	ICGC	NEC.score.high
TCGA-CC-A8HT	0.388888889	1	15.77555808	TCGA	NEC.score.high
GSM2011373	2.46	0	15.78351958	GSE76427	NEC.score.high
GSM363033	3.033333333	1	15.7937901	GSE14520	NEC.score.high
GSM2011347	1.17	0	15.83505883	GSE76427	NEC.score.high
GSM363009	4.908333333	0	15.98725469	GSE14520	NEC.score.high
TCGA-ED-A66X	1.127777778	0	15.988229	TCGA	NEC.score.high
TCGA-CC-5261	0.269444444	1	15.99983713	TCGA	NEC.score.high
GSM363222	4.033333333	0	16.02391066	GSE14520	NEC.score.high
GSM2011356	0.02	0	16.074056	GSE76427	NEC.score.high
GSM2011290	0.03	0	16.18078865	GSE76427	NEC.score.high
TCGA-DD-AACI	4.494444444	0	16.50621927	TCGA	NEC.score.high
DO48728	0.416666667	0	16.56642593	ICGC	NEC.score.high
GSM890487	9.441666667	0	16.68816009	GSE36376	NEC.score.high
GSM712542	0.625	1	16.7866869	GSE14520	NEC.score.high
TCGA-DD-A4NQ	1.036111111	1	16.79444708	TCGA	NEC.score.high
GSM2011360	0.1	0	16.81198695	GSE76427	NEC.score.high
GSM363194	0.375	0	16.8295163	GSE14520	NEC.score.high
TCGA-DD-A3A7	1.163888889	1	16.83048186	TCGA	NEC.score.high
GSM363032	2.075	0	16.83223984	GSE14520	NEC.score.high
GSM363127	1.85	1	16.85746513	GSE14520	NEC.score.high
TCGA-ED-A8O6	0.155555556	1	16.8983233	TCGA	NEC.score.high
GSM890353	7.941666667	0	17.13327012	GSE36376	NEC.score.high
GSM890432	7.983333333	0	17.17285203	GSE36376	NEC.score.high
GSM2011390	3.63	0	17.46999389	GSE76427	NEC.score.high
TCGA-5R-AA1D	1.247222223	0	17.51588743	TCGA	NEC.score.high
DO50855	1.583333333	0	17.61438424	ICGC	NEC.score.high
GSM890546	8.483333333	0	17.76579958	GSE36376	NEC.score.high
GSM890363	0.775	1	17.7786184	GSE36376	NEC.score.high
GSM363386	0.833333333	1	18.02318222	GSE14520	NEC.score.high
GSM363069	1.133333333	1	18.10752776	GSE14520	NEC.score.high
GSM2011351	0.44	0	18.19743711	GSE76427	NEC.score.high
GSM890397	1.558333333	0	18.35050167	GSE36376	NEC.score.high
DO45217	0.75	1	18.49172408	ICGC	NEC.score.high
TCGA-GJ-A3OU	2.441666667	0	18.49270467	TCGA	NEC.score.high
GSM890403	9.7	0	18.716099	GSE36376	NEC.score.high
TCGA-G3-AAV6	0.180555556	1	18.74691095	TCGA	NEC.score.high
TCGA-RC-A7SH	1.3	0	18.76349086	TCGA	NEC.score.high
GSM363211	0.741666667	1	18.77434021	GSE14520	NEC.score.high
TCGA-DD-A114	3.191666667	1	18.86827261	TCGA	NEC.score.high
TCGA-CC-5259	0.694444444	0	18.87186568	TCGA	NEC.score.high
GSM890447	0.408333333	1	18.93148599	GSE36376	NEC.score.high
DO45273	1.333333333	0	18.98356003	ICGC	NEC.score.high
DO23526	2.916666667	0	19.1487164	ICGC	NEC.score.high
TCGA-CC-A123	0.608333333	0	19.21647085	TCGA	NEC.score.high
GSM363317	5.233333333	0	19.32272451	GSE14520	NEC.score.high
GSM363011	1.466666667	1	19.47339268	GSE14520	NEC.score.high
TCGA-DD-AADO	1.258333333	0	19.49178004	TCGA	NEC.score.high
TCGA-BC-4072	4.138888889	1	19.50107238	TCGA	NEC.score.high
GSM890378	4.066666667	1	19.57170947	GSE36376	NEC.score.high
GSM362959	0.791666667	1	19.72014228	GSE14520	NEC.score.high
DO23515	3.416666667	0	20.16632657	ICGC	NEC.score.high
GSM363245	4.791666667	0	20.18958028	GSE14520	NEC.score.high
DO45269	2.083333333	0	2.301722469	ICGC	NEC.score.high
TCGA-DD-A3A9	2.586111111	1	2.558579451	TCGA	NEC.score.high
TCGA-G3-A5SJ	1.938888889	0	2.579231718	TCGA	NEC.score.high
GSM890332	9.725	0	2.712576247	GSE36376	NEC.score.high
GSM363010	5.166666667	0	2.714842106	GSE14520	NEC.score.high
GSM363333	1.125	1	2.020692243	GSE14520	NEC.score.high
GSM890412	3.541666667	0	2.17175333	GSE36376	NEC.score.high
GSM363297	0.25	0	2.658208656	GSE14520	NEC.score.high
GSM890329	9.283333333	0	3.916958858	GSE36376	NEC.score.high
TCGA-G3-A7M6	1.755555556	0	3.993695859	TCGA	NEC.score.high
GSM890451	3.491666667	1	4.219268176	GSE36376	NEC.score.high
GSM890387	1.125	1	4.276574919	GSE36376	NEC.score.high
GSM363051	1.716666667	0	4.314853289	GSE14520	NEC.score.high
GSM890473	10.175	0	4.536680583	GSE36376	NEC.score.high
GSM2011377	0.45	1	4.549320878	GSE76427	NEC.score.high
GSM363099	2.575	1	4.606868438	GSE14520	NEC.score.high
GSM363298	4.466666667	0	4.837527415	GSE14520	NEC.score.high
GSM363030	0.375	1	4.877309895	GSE14520	NEC.score.high
DO45155	6	0	4.972789064	ICGC	NEC.score.high
TCGA-DD-AACZ	0.475	1	5.138254184	TCGA	NEC.score.high
GSM363388	4.775	0	5.223322711	GSE14520	NEC.score.high
GSM363129	0.291666667	1	5.261849771	GSE14520	NEC.score.high
GSM890420	1.383333333	1	5.310741161	GSE36376	NEC.score.high
TCGA-CC-A5UD	0.844444444	1	5.411475965	TCGA	NEC.score.high
GSM890441	8.4	0	5.877913711	GSE36376	NEC.score.high
GSM890351	0.8	1	5.922925202	GSE36376	NEC.score.high
GSM890549	7.491666667	0	6.099281498	GSE36376	NEC.score.high
TCGA-BC-4073	2.358333333	0	6.136090422	TCGA	NEC.score.high
TCGA-ZP-A9D2	2.125	1	6.192010703	TCGA	NEC.score.high
GSM2011361	3.63	0	6.254387115	GSE76427	NEC.score.high
GSM363100	0.283333333	1	6.260925136	GSE14520	NEC.score.high
GSM890520	8.333333333	0	6.334569846	GSE36376	NEC.score.high
GSM2011324	0.52	0	6.398993924	GSE76427	NEC.score.high
GSM890371	5.5	1	6.402104906	GSE36376	NEC.score.high
GSM890381	0.825	1	6.490666633	GSE36376	NEC.score.high
GSM890502	0.691666667	1	6.517616715	GSE36376	NEC.score.high
GSM890452	8.408333333	0	6.539477412	GSE36376	NEC.score.high
DO48720	1.583333333	0	6.759803072	ICGC	NEC.score.high
GSM890527	5.158333333	0	6.771694946	GSE36376	NEC.score.high
GSM2011342	0.34	0	6.819695969	GSE76427	NEC.score.high
GSM363218	1.266666667	1	6.847152217	GSE14520	NEC.score.high
GSM363085	4.566666667	1	6.862862622	GSE14520	NEC.score.high
TCGA-WX-AA47	1.544444444	1	6.955013826	TCGA	NEC.score.high
GSM363337	5.458333333	0	7.097430195	GSE14520	NEC.score.high
GSM890456	0.358333333	1	7.408404796	GSE36376	NEC.score.high
GSM2011353	0.55	0	7.517881902	GSE76427	NEC.score.high
GSM363235	2.733333333	0	7.590522855	GSE14520	NEC.score.high
GSM890434	1.4	1	7.656538669	GSE36376	NEC.score.high
TCGA-CC-5263	0.358333333	1	8.297706639	TCGA	NEC.score.high
GSM363076	1.916666667	1	8.446866409	GSE14520	NEC.score.high
GSM890413	0.691666667	1	8.489252219	GSE36376	NEC.score.high
TCGA-ED-A97K	0.016666667	0	8.492414402	TCGA	NEC.score.high
TCGA-DD-AADN	2.494444444	0	8.867970572	TCGA	NEC.score.high
DO45205	0.25	1	8.913282454	ICGC	NEC.score.high
GSM2011321	2.79	0	9.021271748	GSE76427	NEC.score.high
TCGA-UB-A7MA	2.355555556	0	9.217613111	TCGA	NEC.score.high
TCGA-2Y-A9H2	4.808333333	0	9.317022498	TCGA	NEC.score.high
GSM363393	0.333333333	1	9.339936755	GSE14520	NEC.score.high
TCGA-ED-A5KG	2.372222223	0	9.703644343	TCGA	NEC.score.high
TCGA-DD-AACL	0.297222222	1	9.784015027	TCGA	NEC.score.high
GSM363052	1.191666667	1	9.784672696	GSE14520	NEC.score.high
GSM363146	4.575	0	9.901371922	GSE14520	NEC.score.high
GSM890472	0.808333333	1	10.05454336	GSE36376	NEC.score.high
GSM363237	4.791666667	0	10.05806124	GSE14520	NEC.score.high
GSM363121	4.266666667	0	10.53124639	GSE14520	NEC.score.high
GSM363350	5.241666667	0	10.65389206	GSE14520	NEC.score.high
TCGA-DD-A4NH	2.547222223	0	11.42065288	TCGA	NEC.score.high
GSM890528	0.258333333	1	11.48911611	GSE36376	NEC.score.high
TCGA-RC-A6M6	0.025	0	11.62181826	TCGA	NEC.score.high
TCGA-BC-A69H	1.233333333	0	11.69273205	TCGA	NEC.score.high
GSM890553	0.308333333	1	11.71192839	GSE36376	NEC.score.high
DO45127	1.166666667	1	11.71776942	ICGC	NEC.score.high
GSM890444	1.483333333	1	10.16225534	GSE36376	NEC.score.high
GSM363348	1.191666667	0	10.20411842	GSE14520	NEC.score.high
GSM890537	10.26666667	0	10.22150752	GSE36376	NEC.score.high
DO50815	0.416666667	0	10.66819294	ICGC	NEC.score.high
GSM890374	9.425	0	10.79583972	GSE36376	NEC.score.high
GSM363354	0.866666667	1	11.07209147	GSE14520	NEC.score.high
TCGA-DD-A1EC	1.672222223	0	11.27898394	TCGA	NEC.score.high
DO23530	0.5	1	11.34245362	ICGC	NEC.score.high
TCGA-K7-AAU7	0.997222223	0	11.68826504	TCGA	NEC.score.high
TCGA-G3-AAV7	1.002777778	0	12.10139849	TCGA	NEC.score.high
TCGA-WQ-A9G7	0.083333333	0	12.47689023	TCGA	NEC.score.high
DO50829	1.583333333	0	12.57714276	ICGC	NEC.score.high
DO45185	1.666666667	0	12.80404718	ICGC	NEC.score.high
DO45145	0.166666667	1	13.01056225	ICGC	NEC.score.high
GSM2011322	0.42	1	13.51803946	GSE76427	NEC.score.high
DO45259	0.916666667	0	13.71927772	ICGC	NEC.score.high
GSM363330	1.05	1	14.05652132	GSE14520	NEC.score.high
DO23547	2.833333333	0	14.09446599	ICGC	NEC.score.high
TCGA-G3-A25T	4.313888889	0	14.13069208	TCGA	NEC.score.high
TCGA-MR-A8JO	0.916666667	0	14.15089877	TCGA	NEC.score.high
DO23519	1.75	0	14.37455462	ICGC	NEC.score.high
GSM363083	4.441666667	0	14.58258918	GSE14520	NEC.score.high
DO45209	3.75	0	14.64840321	ICGC	NEC.score.high
DO50778	1.75	0	14.68314096	ICGC	NEC.score.high
GSM890394	0.55	0	14.85181466	GSE36376	NEC.score.high
GSM890437	9.516666667	0	15.31323901	GSE36376	NEC.score.high
GSM890547	1.408333333	1	15.68955753	GSE36376	NEC.score.high
GSM363080	0.191666667	1	15.84005115	GSE14520	NEC.score.high
GSM890405	8.641666667	0	16.16129451	GSE36376	NEC.score.high
TCGA-G3-A25X	4.941666667	0	6.430710967	TCGA	NEC.score.high
DO45275	0.027777778	1	6.444550581	ICGC	NEC.score.high
GSM363081	0.433333333	1	6.582031891	GSE14520	NEC.score.high
GSM890321	9.983333333	0	6.616955053	GSE36376	NEC.score.high
DO45189	3.333333333	0	6.955605066	ICGC	NEC.score.high
GSM890408	10.35	0	7.015545431	GSE36376	NEC.score.high
GSM363150	0.275	1	7.353305896	GSE14520	NEC.score.high
GSM2011325	0.68	0	7.57576327	GSE76427	NEC.score.high
TCGA-BC-A112	0.425	1	7.683008	TCGA	NEC.score.high
TCGA-FV-A4ZP	6.905555556	1	8.427752038	TCGA	NEC.score.high
GSM890454	7.775	0	8.69163469	GSE36376	NEC.score.high
DO45251	2.5	0	9.000372905	ICGC	NEC.score.high
TCGA-DD-AAD5	3.736111111	0	9.762162412	TCGA	NEC.score.high
GSM363217	4.541666667	0	10.47497423	GSE14520	NEC.score.high
GSM890416	8.683333333	0	10.50518095	GSE36376	NEC.score.high
TCGA-DD-AAE0	1.541666667	0	10.79407101	TCGA	NEC.score.high
GSM363070	4.75	0	11.35065867	GSE14520	NEC.score.high
GSM890337	1.575	1	11.98830709	GSE36376	NEC.score.high
DO45249	1.75	0	12.4947644	ICGC	NEC.score.high
GSM2011398	1.16	0	13.87647678	GSE76427	NEC.score.high
DO48747	1.5	0	14.2262255	ICGC	NEC.score.high
GSM363271	2.391666667	0	15.38304185	GSE14520	NEC.score.high
GSM890496	0.425	1	15.71413436	GSE36376	NEC.score.high
GSM2011363	0.02	0	17.60817908	GSE76427	NEC.score.high
DO45283	1.416666667	0	19.42444055	ICGC	NEC.score.high
GSM890386	1.125	1	10.21988757	GSE36376	NEC.score.high
GSM363054	4.483333333	0	10.34544119	GSE14520	NEC.score.high
GSM890471	9.925	0	11.25673859	GSE36376	NEC.score.high
DO45287	1.083333333	0	11.45094814	ICGC	NEC.score.high
DO45301	4	1	11.46388645	ICGC	NEC.score.high
TCGA-BC-A10Q	3.152777778	1	13.08454385	TCGA	NEC.score.high
GSM363055	0.608333333	0	13.34743997	GSE14520	NEC.score.high
DO45305	0.833333333	0	14.30974364	ICGC	NEC.score.high
GSM2011291	0.58	0	14.47746749	GSE76427	NEC.score.high
GSM2011305	0.58	0	14.71564758	GSE76427	NEC.score.high
TCGA-CC-5260	0.241666667	1	16.83581918	TCGA	NEC.score.high
TCGA-ED-A82E	1.133333333	0	16.95028942	TCGA	NEC.score.high
GSM890526	2.891666667	0	17.57405376	GSE36376	NEC.score.high
DO45299	4	0	17.78030585	ICGC	NEC.score.high
DO45245	0.666666667	1	17.91585372	ICGC	NEC.score.high
DO45289	1	0	18.13203174	ICGC	NEC.score.high
DO45303	2.75	0	8.4789341	ICGC	NEC.score.high
DO45277	1.666666667	0	8.864855141	ICGC	NEC.score.high
DO45211	0.666666667	0	9.920552766	ICGC	NEC.score.high
DO45297	3.5	1	11.87035256	ICGC	NEC.score.high
DO23523	3	0	12.17820425	ICGC	NEC.score.high
TCGA-CC-A7IJ	1.061111111	0	12.37280336	TCGA	NEC.score.high
TCGA-DD-A3A6	9.05	1	13.22367934	TCGA	NEC.score.high
DO45279	3.583333333	0	13.26156494	ICGC	NEC.score.high
DO45285	1.333333333	0	13.70440663	ICGC	NEC.score.high
GSM363184	1.358333333	0	14.70220443	GSE14520	NEC.score.high
DO45307	0.666666667	1	16.27089179	ICGC	NEC.score.high
TCGA-CC-A3M9	0.833333333	1	20.94645765	TCGA	NEC.score.high
