# Supplementary material for: Necroptosis-Related Genes Signatures Identified Molecular Subtypes and Underlying Mechanisms in Hepatocellular Carcinoma
Source: Front Oncol. 2022 Jul 13;12:875264. doi: 10.3389/fonc.2022.875264 (PMC9326098; doi:10.3389/fonc.2022.875264)
Supplement: Supplementary Table 11 — The abundance of each TME infiltrating cell betweent NEC score.high and NEC score.low groups. [file Table_11.xls]

Supplementary table 11. The abundance of each TME infiltrating cell betweent NEC score.high and NEC score.low groups.
group	Activated.B.cellna	Activated.CD4.T.cellna	Activated.CD8.T.cellna	Activated.dendritic.cellna	CD56bright.natural.killer.cellna	CD56dim.natural.killer.cellna	Eosinophilna	Gamma.delta.T.cellna	Immature..B.cellna	Immature.dendritic.cellna	MDSCna	Macrophagena	Mast.cellna	Monocytena	Natural.killer.T.cellna	Natural.killer.cellna	Neutrophilna	Plasmacytoid.dendritic.cellna	Regulatory.T.cellna	T.follicular.helper.cellna	Type.1.T.helper.cellna	Type.17.T.helper.cellna	Type.2.T.helper.cellna
NEC score.high	0.10336768	0.465826001	0.471913417	0.708859516	0.686324629	0.702908605	0.196880881	0.636003385	0.503261912	0.692834771	0.720438684	0.428864353	0.341078328	0.804179915	0.487284022	0.561459631	0.34610205	0.753104956	0.432814268	0.510187503	0.439034235	0.36355445	0.464490174
NEC score.high	0.323805097	0.577232228	0.591928103	0.742682741	0.624477788	0.621416973	0.263433813	0.681084025	0.6046866	0.712324386	0.649742883	0.448587495	0.353686275	0.822387213	0.551807318	0.656974652	0.40632503	0.779373637	0.610761686	0.548581809	0.55032774	0.536892129	0.426193942
NEC score.high	0.316189755	0.467332177	0.551532625	0.688614898	0.576175494	0.552554845	0.151480503	0.637150888	0.581183999	0.692283378	0.579785566	0.426045313	0.243520027	0.7510987	0.504548218	0.595547611	0.339885041	0.734682322	0.478257781	0.552885515	0.452287076	0.338403217	0.465065174
NEC score.high	0.279514798	0.539065605	0.589790288	0.702517467	0.625585454	0.650518366	0.228605579	0.619835632	0.545313582	0.694265869	0.689387941	0.489827693	0.317855672	0.793562542	0.487538024	0.607070888	0.386370017	0.81215001	0.548091445	0.544707428	0.485713007	0.410253399	0.458082214
NEC score.high	0.270691132	0.528547812	0.515554234	0.705186204	0.631064821	0.715884699	0.125333992	0.641079193	0.542550672	0.703546461	0.709600885	0.564497652	0.318466544	0.814340473	0.546374339	0.580438838	0.317404295	0.774706134	0.57943972	0.596453497	0.5122091	0.453887692	0.42836381
NEC score.low	0.157239024	0.478135923	0.483691777	0.696535442	0.626248102	0.625699223	0.17693657	0.636410999	0.496911908	0.673038231	0.578149656	0.450208381	0.273588655	0.730431098	0.52668696	0.60851973	0.36274013	0.756695401	0.478803825	0.522089471	0.456124241	0.480123391	0.427181074
NEC score.low	0.15347618	0.526432286	0.535537586	0.69317898	0.56080476	0.662732707	0.255281508	0.688806938	0.494497816	0.704701868	0.591077323	0.43781817	0.310895178	0.815900058	0.511484098	0.649528271	0.377086394	0.763030285	0.470994386	0.518873317	0.56568331	0.480526843	0.447092596
NEC score.low	0.350126323	0.466955848	0.611092069	0.672678577	0.602616373	0.65989878	0.290485411	0.60697079	0.653756159	0.683852423	0.709824554	0.496407758	0.400868393	0.824954057	0.517964976	0.654451243	0.363589994	0.80138227	0.579298682	0.595955893	0.518444575	0.469816726	0.439747734
NEC score.low	0.292272258	0.387541648	0.55782174	0.63958658	0.583371701	0.651314481	0.201183835	0.625402076	0.523731811	0.650923087	0.583792391	0.425285441	0.319208524	0.750283463	0.441553008	0.540071199	0.163427994	0.713674649	0.443270905	0.537276471	0.464874024	0.462599504	0.494003742
NEC score.low	0.198507507	0.421166155	0.587565764	0.739213334	0.551433643	0.630698832	0.202352991	0.615063399	0.65808644	0.676120233	0.653704942	0.499947785	0.383906898	0.753259567	0.537699819	0.655731593	0.37715274	0.806300445	0.557503814	0.559916453	0.486084396	0.462505035	0.418061463
NEC score.low	0.242312421	0.450296076	0.502498527	0.626597662	0.574213662	0.634426923	0.194638719	0.567813349	0.511194079	0.651243774	0.66335773	0.432033877	0.307877226	0.781380828	0.421806576	0.620941405	0.314843152	0.713184237	0.491761717	0.520015815	0.508271075	0.508486486	0.396264093
NEC score.low	0.146730617	0.457798694	0.472745327	0.695286973	0.568883774	0.678262988	0.180671094	0.625090018	0.550540538	0.682758775	0.648981389	0.474682774	0.339231298	0.758719864	0.430297177	0.650819106	0.330265218	0.762929533	0.469233737	0.516201498	0.466299425	0.487841781	0.425739012
NEC score.high	0.119098591	0.540376816	0.51495102	0.680917806	0.584174774	0.676737159	0.216229326	0.654448823	0.546347404	0.76548392	0.590868231	0.445331913	0.351548862	0.825102602	0.52470453	0.609695316	0.404362331	0.757657605	0.492871123	0.542238774	0.505697791	0.529149433	0.472800231
NEC score.high	0.217995637	0.437462678	0.481863661	0.603046722	0.567122896	0.580626116	0.146146149	0.662929725	0.381558535	0.720271842	0.529486003	0.478992298	0.231947068	0.774245575	0.48338645	0.501069213	0.314971232	0.709293925	0.395510901	0.483846936	0.404403615	0.367047935	0.504866567
NEC score.low	0.361913609	0.517234608	0.695756154	0.646597083	0.600303364	0.638956735	0.363763403	0.666793514	0.645781919	0.66719985	0.643502465	0.443409157	0.339677955	0.712904459	0.493007676	0.526785573	0.071370505	0.777814162	0.520647126	0.587187358	0.513000258	0.447490463	0.492729981
NEC score.high	0.313115867	0.738955364	0.745625067	0.78370188	0.555160773	0.627956851	0.212312538	0.701225801	0.676719348	0.715776233	0.71423402	0.557458391	0.396136791	0.782296503	0.524994606	0.651676562	0.371562492	0.744030952	0.565527096	0.567881472	0.52921644	0.43525921	0.499741783
NEC score.high	0.193275727	0.435100872	0.520561843	0.675138551	0.606593397	0.689693252	0.27110858	0.679858565	0.630743736	0.686383062	0.57714172	0.435865029	0.286685081	0.842657835	0.531356472	0.560035352	0.119159785	0.757720026	0.489617757	0.573668776	0.505403461	0.539008394	0.437980103
NEC score.high	0.169322166	0.510724252	0.508029264	0.732281169	0.63731486	0.61497298	0.137304999	0.654130061	0.516973346	0.696909311	0.581976412	0.457904126	0.296048174	0.744036355	0.45638768	0.588773751	0.39272569	0.785188957	0.423236014	0.524089572	0.450365966	0.439499915	0.528076617
NEC score.low	0.206076604	0.520071472	0.540032082	0.666483773	0.61721213	0.695205159	0.277972338	0.672999451	0.549432768	0.661798683	0.508175793	0.422604839	0.254578536	0.792508582	0.45118507	0.608680347	0.392797583	0.770690851	0.405118644	0.45953216	0.497776195	0.490307055	0.457834535
NEC score.high	0.149117168	0.404714962	0.493459702	0.680567073	0.592774663	0.617720264	0.137426605	0.635983731	0.5438018	0.686689331	0.531304787	0.454286342	0.277017768	0.761938542	0.555109137	0.60686909	0.280941345	0.736121539	0.444679685	0.542968861	0.442530335	0.410566028	0.414016181
NEC score.low	0.178735842	0.329420787	0.442307465	0.66650417	0.548954841	0.644919298	0.157208015	0.614155978	0.450827921	0.699933989	0.500850398	0.4113071	0.267208999	0.746265458	0.459040829	0.522853945	0.201509074	0.704092577	0.414785262	0.530123737	0.447868027	0.42459713	0.443914049
NEC score.high	0.285156955	0.6819049	0.651134536	0.76418657	0.584314793	0.705178023	0.302925622	0.678611721	0.633431562	0.745527525	0.749626671	0.52128367	0.466302281	0.867300038	0.598344353	0.685578873	0.447774801	0.82174645	0.627794059	0.559469821	0.621193036	0.465821298	0.454895852
NEC score.high	0.189054618	0.589692788	0.541409913	0.71880012	0.581532976	0.74195394	0.165727081	0.701812398	0.569684932	0.682576545	0.68667003	0.39840356	0.372852251	0.823155715	0.546425474	0.680450007	0.318830619	0.763116807	0.455738636	0.488347838	0.537806207	0.458403945	0.535072864
NEC score.high	0.269757161	0.413233463	0.536482113	0.760579645	0.535254341	0.604274618	0.246224633	0.630761618	0.64588508	0.725748672	0.655361354	0.442705382	0.432831491	0.753533127	0.524377712	0.67170351	0.253621024	0.716690258	0.491868918	0.505731813	0.514491656	0.423120375	0.403440835
NEC score.high	0.112409172	0.488925096	0.506878616	0.719020032	0.625012482	0.658918647	0.253266887	0.67004738	0.583607577	0.738104181	0.580519489	0.395364494	0.322486237	0.801183014	0.53905016	0.638576952	0.330758455	0.797804655	0.537181574	0.48124628	0.505435101	0.443169426	0.388983787
NEC score.low	0.244424616	0.412106424	0.533207624	0.660103439	0.578177131	0.651182142	0.25836414	0.62019069	0.614996561	0.692883786	0.614923621	0.423407818	0.377625185	0.756761497	0.496764894	0.621594502	0.26812627	0.74968269	0.495938858	0.504526475	0.478045648	0.502375635	0.382052233
NEC score.high	0.324327615	0.672990094	0.659552572	0.762362421	0.60032724	0.660717179	0.209571686	0.705810416	0.646899715	0.686289829	0.717740189	0.524669794	0.42231085	0.82082302	0.567546212	0.684598346	0.331461705	0.793213657	0.592016959	0.537931578	0.574721544	0.507114338	0.421933829
NEC score.low	0.151320818	0.468763705	0.524494643	0.745372128	0.604441104	0.665859924	0.203669033	0.61177405	0.524943494	0.688124839	0.557378595	0.434932658	0.297870393	0.771047134	0.49179556	0.560211071	0.220212025	0.77382493	0.464638306	0.501303278	0.490989802	0.465038287	0.35646319
NEC score.high	0.195200187	0.500728678	0.495754906	0.712011743	0.54553181	0.562391732	0.16402883	0.601012624	0.573007467	0.670093025	0.599911155	0.437569457	0.348362931	0.728827889	0.516800282	0.641547293	0.297484138	0.807738229	0.489824696	0.546395094	0.478963266	0.33368785	0.42888421
NEC score.low	0.182692358	0.365873538	0.54048627	0.704889127	0.608869119	0.576309988	0.255357276	0.678088534	0.491335624	0.667071409	0.594771291	0.443414718	0.423384238	0.739036202	0.477655782	0.570243126	0.287414277	0.78219022	0.533293647	0.558158493	0.507382098	0.470458495	0.504486136
NEC score.high	0.194934969	0.625457511	0.502371178	0.732871636	0.590110851	0.723044924	0.323598003	0.757842574	0.553736066	0.722511514	0.805494922	0.579521081	0.441586389	0.810926704	0.608142972	0.630221883	0.390133085	0.787203498	0.631677585	0.579953435	0.59587226	0.457282741	0.491200283
NEC score.high	0.380854629	0.629802858	0.711168783	0.746621262	0.577331043	0.648540902	0.312681851	0.675818786	0.662975283	0.743510381	0.787234618	0.50847814	0.491027369	0.790785507	0.583322728	0.632738903	0.248629664	0.80737454	0.701660821	0.582090744	0.549884889	0.398433712	0.436218999
NEC score.high	0.114312947	0.577015359	0.540558317	0.690246744	0.597463728	0.605193431	0.223576903	0.659694507	0.605030452	0.691616339	0.520026656	0.374530842	0.355148499	0.808135951	0.454602823	0.61036376	0.443960144	0.738523482	0.411518196	0.518856602	0.499464387	0.416228474	0.492944363
NEC score.low	0.187268802	0.582859671	0.53965489	0.70566632	0.552091712	0.697194419	0.246191073	0.710528507	0.656956172	0.691117504	0.630008069	0.420404417	0.402028165	0.783425348	0.549695371	0.668449031	0.321561482	0.744955828	0.465564512	0.531877317	0.527177823	0.516831293	0.487934265
NEC score.high	0.241855874	0.660552124	0.69983611	0.754148983	0.648593611	0.561062419	0.241902981	0.629394125	0.691370695	0.698267741	0.67327431	0.499037259	0.390163931	0.759206019	0.541215868	0.609637951	0.427916492	0.761543966	0.564330113	0.550461157	0.513732293	0.443167882	0.439227393
NEC score.high	0.248589251	0.634618538	0.690844179	0.724197996	0.619288785	0.576201389	0.266037003	0.688457665	0.630527488	0.723756671	0.695672653	0.424034525	0.454159525	0.800888147	0.495467292	0.661435687	0.446616139	0.744522584	0.478296656	0.526130678	0.534861002	0.501819052	0.476986768
NEC score.low	0.222968615	0.515176848	0.548222181	0.639156649	0.618419926	0.628581585	0.214681278	0.615133338	0.563094042	0.693548484	0.570690868	0.386808359	0.373030668	0.762638311	0.440764013	0.561034713	0.402869852	0.764541217	0.393602144	0.533038508	0.48303127	0.460033379	0.461870453
NEC score.low	0.265901794	0.418913672	0.538552376	0.708841483	0.614610256	0.624308294	0.249414055	0.656718561	0.587679515	0.694590226	0.619737354	0.466436577	0.390193142	0.797022954	0.515419717	0.627635474	0.298652361	0.783612217	0.506040268	0.540678901	0.524151313	0.448822026	0.424316295
NEC score.low	0.183262686	0.447305969	0.480116472	0.703475137	0.588238208	0.623211988	0.227101107	0.612384216	0.533057272	0.676464077	0.579628685	0.389963876	0.286027664	0.725929165	0.502865409	0.581721551	0.350827118	0.766609369	0.421786036	0.460897532	0.451302138	0.411369679	0.507771008
NEC score.low	0.114389051	0.564371552	0.480542724	0.723759255	0.643837714	0.637705129	0.266127835	0.684614601	0.554306851	0.724727052	0.6027004	0.426985843	0.306832958	0.789572987	0.530750861	0.649005634	0.47009549	0.765128996	0.490700414	0.517326243	0.498280631	0.513380826	0.454022866
NEC score.low	0.160379989	0.562305244	0.483501604	0.69082671	0.639307159	0.716653782	0.251194092	0.639925406	0.514416808	0.689532629	0.600354935	0.480840768	0.325784185	0.771229925	0.479585731	0.606726012	0.41339205	0.727139275	0.415925815	0.478896623	0.518158578	0.500171802	0.509682999
NEC score.low	0.174764369	0.396153475	0.51283545	0.678024893	0.531027653	0.605301352	0.227148111	0.657680582	0.520993174	0.692101009	0.483531325	0.330101	0.264752557	0.741273109	0.432978095	0.541333074	0.094772852	0.739019383	0.440677356	0.502267248	0.462776457	0.489052049	0.445657531
NEC score.low	0.086032914	0.539217674	0.474624325	0.70437027	0.622177472	0.615222463	0.214107428	0.616916296	0.49598266	0.720176117	0.568251583	0.435121622	0.330133926	0.779527417	0.490814122	0.563364473	0.348743193	0.745861639	0.454720455	0.476082633	0.460873557	0.438562829	0.474349708
NEC score.low	0.178591739	0.550304227	0.532943959	0.677327115	0.595226604	0.546309243	0.281731262	0.686426726	0.574020661	0.677022421	0.52397728	0.399935668	0.314616324	0.726175745	0.486603714	0.555277126	0.160566227	0.739828655	0.462174547	0.491108472	0.460986281	0.368771795	0.500796531
NEC score.high	0.201120358	0.436391823	0.460445783	0.684840699	0.604303637	0.666952171	0.159966328	0.551526891	0.469398665	0.663827671	0.580301597	0.466002085	0.300753299	0.759166966	0.452359226	0.600244882	0.376043352	0.752361377	0.43610754	0.525519847	0.447795507	0.334585225	0.379275087
NEC score.high	0.267433555	0.694898209	0.651051029	0.752804513	0.628133901	0.566058718	0.29845151	0.68463189	0.702648556	0.72110824	0.644658481	0.471654174	0.503458104	0.774897446	0.575153516	0.571282491	0.424189087	0.840113127	0.534470822	0.544944188	0.580281741	0.525160961	0.462056457
NEC score.high	0.122655334	0.67895326	0.560608189	0.807635996	0.645337386	0.722873559	0.313742158	0.654992308	0.707704052	0.693045802	0.747404734	0.526016675	0.450610042	0.84160251	0.535785455	0.677812592	0.402329417	0.806074619	0.633335855	0.532135251	0.52516771	0.465265988	0.488750973
NEC score.low	0.17149664	0.486788104	0.490086295	0.663373351	0.614952022	0.62741001	0.241714083	0.593630278	0.575862973	0.702448431	0.57812342	0.417740336	0.352313875	0.789486036	0.497284562	0.615751654	0.308201798	0.771660986	0.466590121	0.492144768	0.491353855	0.437813068	0.499124141
NEC score.high	0.236241817	0.462424153	0.600839333	0.651915844	0.611544273	0.668887274	0.426195156	0.651450156	0.692633631	0.754216029	0.653097047	0.432404757	0.523665785	0.753233748	0.51178516	0.583232962	0.232936819	0.851311999	0.542323193	0.609185744	0.546352666	0.355030943	0.505282605
NEC score.high	0.354754133	0.543425667	0.642320233	0.727903901	0.585433658	0.720384911	0.364041046	0.598216325	0.623834844	0.711869746	0.683676993	0.447871826	0.522563704	0.826920981	0.571053179	0.680375615	0.194384497	0.844457998	0.502132974	0.584939972	0.584795827	0.353063548	0.377357755
NEC score.high	0.229038239	0.452188258	0.468077503	0.678090133	0.618072129	0.621382538	0.241261837	0.671657052	0.530579983	0.724611748	0.633048815	0.387742133	0.298996851	0.810309074	0.52159722	0.643560541	0.386207202	0.78591148	0.381585562	0.472604713	0.46168875	0.40273406	0.441354102
NEC score.low	0.144742918	0.430447603	0.496625005	0.629894529	0.610774097	0.539526028	0.339829933	0.639714224	0.501185302	0.6980662	0.528495918	0.449190864	0.369007586	0.726548559	0.466467191	0.540426071	0.137746441	0.722059607	0.389035033	0.487630612	0.482180677	0.45097906	0.489103193
NEC score.high	0.116531155	0.493226596	0.498637683	0.654829853	0.61301293	0.715781026	0.250697501	0.59522929	0.623202349	0.690711278	0.62400322	0.537542501	0.437093721	0.773669216	0.540009764	0.630699031	0.442583955	0.801949526	0.470066108	0.525984007	0.479531876	0.419312328	0.427773764
NEC score.high	0.162500261	0.64761006	0.657499509	0.656647212	0.604725379	0.720905504	0.268256293	0.623388735	0.514581568	0.66488393	0.578141967	0.414341462	0.404723827	0.793794326	0.465639598	0.538760077	0.387492543	0.773088132	0.427346586	0.447198444	0.5272791	0.45240087	0.529876802
NEC score.low	0.115444078	0.432874409	0.447095726	0.743845084	0.602926961	0.6569286	0.17472013	0.656949663	0.632310298	0.735898146	0.599965541	0.458766628	0.351475056	0.81478359	0.496171471	0.551191345	0.24643492	0.762338589	0.525465899	0.524319544	0.468499608	0.439346813	0.369126624
NEC score.low	0.321415	0.67136103	0.742009623	0.721908353	0.615453233	0.627607623	0.323763931	0.701805016	0.597815599	0.674593325	0.783719644	0.507446613	0.394507107	0.826563835	0.520977251	0.646454273	0.466764797	0.762010472	0.545572291	0.499120533	0.549443719	0.452750259	0.506218084
NEC score.high	0.196411789	0.595993595	0.517599419	0.759519091	0.608081675	0.569739147	0.352421272	0.662590946	0.627307338	0.66757804	0.560937301	0.413363075	0.579208097	0.813648006	0.502492895	0.590028801	0.409072798	0.773658902	0.425251854	0.469232501	0.536458338	0.509868223	0.418722922
NEC score.high	0.234943077	0.497186788	0.581755444	0.758521932	0.581084221	0.642857249	0.182826803	0.614327685	0.636177747	0.659855092	0.733166044	0.524913295	0.455689517	0.798934316	0.576038897	0.598797154	0.241090993	0.805782324	0.545617932	0.561800475	0.558292202	0.446630735	0.388082331
NEC score.low	0.138756001	0.596786472	0.533884503	0.717373803	0.615753653	0.66270234	0.3373793	0.676519463	0.651687583	0.715579067	0.649502829	0.463481805	0.395086031	0.816511365	0.516190165	0.692266411	0.442625743	0.811181017	0.588473427	0.518877924	0.535303302	0.519401316	0.469904085
NEC score.high	0.299512759	0.424143057	0.476034727	0.691621428	0.679195432	0.6840338	0.289135941	0.633571046	0.663018353	0.65517757	0.602016378	0.470108233	0.413430094	0.781367977	0.530399315	0.690812165	0.481083137	0.786525275	0.522906573	0.513424551	0.53183325	0.469908745	0.400698278
NEC score.low	0.144800591	0.452989556	0.513938743	0.732949313	0.593240091	0.536168326	0.148164323	0.630016272	0.545419417	0.69316303	0.532784781	0.431046003	0.335568571	0.752047289	0.466525327	0.565009835	0.323267998	0.726079159	0.411257308	0.48798492	0.422297105	0.383115117	0.484738804
NEC score.high	0.193356829	0.624409484	0.669847885	0.732745236	0.616049756	0.586187835	0.196445135	0.720791395	0.671247249	0.687813597	0.619804897	0.438560005	0.397927075	0.747135103	0.481029726	0.536427566	0.102291541	0.799120951	0.562495536	0.556342904	0.50329172	0.445200239	0.485338921
NEC score.high	0.166710902	0.454500531	0.49228287	0.702585177	0.582719343	0.649748351	0.166795708	0.647783837	0.492211178	0.65762586	0.549543955	0.421152257	0.329126687	0.776330591	0.467724521	0.611161523	0.436867137	0.756919587	0.419229099	0.556712375	0.464254497	0.380037777	0.476757547
NEC score.high	0.169896974	0.662745441	0.537862437	0.682254777	0.658645244	0.6576822	0.18487783	0.642222444	0.662176717	0.750867828	0.822899264	0.488181256	0.446848208	0.772235963	0.516483429	0.685051078	0.495376604	0.789581687	0.581638636	0.577758853	0.548870346	0.447382646	0.497404952
NEC score.high	0.223702012	0.54920126	0.380514608	0.680071851	0.696240777	0.796849652	0.253830506	0.615850732	0.666145818	0.710773661	0.695291619	0.523552569	0.380232717	0.838242775	0.614125887	0.655174495	0.416813434	0.778557543	0.568897308	0.583310387	0.500809078	0.480896068	0.502260431
NEC score.low	0.169314529	0.422138188	0.505420804	0.662538625	0.558841377	0.601467967	0.194788016	0.627118083	0.494670433	0.669686123	0.503629266	0.477794183	0.282904107	0.702628855	0.432136397	0.604002236	0.312690712	0.731569605	0.426660134	0.500312836	0.424425474	0.484513594	0.39498171
NEC score.high	0.279519078	0.552791649	0.541913558	0.679649114	0.549822382	0.653335519	0.202462526	0.664160253	0.563737486	0.657959349	0.618399168	0.454562252	0.381869323	0.768435277	0.503771105	0.630246038	0.161702323	0.762532402	0.524528612	0.582884091	0.480633283	0.375419581	0.496741271
NEC score.low	0.223624803	0.433287926	0.494189599	0.685176423	0.621748614	0.6507264	0.238061459	0.65579805	0.575559193	0.666727752	0.648024994	0.438941696	0.337383439	0.774328898	0.494108949	0.639568686	0.363229029	0.765918737	0.47169134	0.519118007	0.464539668	0.469803091	0.429637328
NEC score.high	0.171179096	0.623218321	0.628029963	0.716948722	0.622572662	0.619521292	0.259476064	0.617764995	0.494951046	0.684057874	0.616726161	0.421117756	0.348340693	0.818052294	0.429570233	0.580928329	0.352837264	0.755571998	0.453120509	0.557000726	0.484534893	0.43424374	0.406019009
NEC score.low	0.132034037	0.481270327	0.474854403	0.643892788	0.61772142	0.677446266	0.276627108	0.673922087	0.444348755	0.691655312	0.611832707	0.435352608	0.296639052	0.782486321	0.456540271	0.642449726	0.376318807	0.730210127	0.41402867	0.491396335	0.483357962	0.473095724	0.453704038
NEC score.low	0.265387876	0.53716023	0.551435624	0.677491775	0.614763376	0.565612998	0.180911707	0.618940932	0.531623673	0.6750537	0.595612216	0.503637803	0.362150263	0.715926321	0.483870522	0.615843294	0.383339872	0.779037852	0.477379074	0.559286184	0.462615093	0.39514344	0.474783558
NEC score.high	0.299412117	0.543178999	0.551507863	0.741495916	0.579322832	0.598556253	0.157753983	0.622071778	0.566353371	0.693418771	0.673665572	0.527398659	0.462086429	0.752910424	0.527821105	0.647815514	0.407546002	0.790828342	0.464099034	0.540897376	0.485556788	0.472302367	0.435741569
NEC score.high	0.24659536	0.665399747	0.639776214	0.80289655	0.580799923	0.719630335	0.326736541	0.711825229	0.584251955	0.781673147	0.839216487	0.509653294	0.46607645	0.806010663	0.565620023	0.719208517	0.424981169	0.816325122	0.532220133	0.565130195	0.592971852	0.464965145	0.51778633
NEC score.high	0.057163891	0.511385371	0.452934671	0.673755312	0.605520188	0.683940849	0.159175759	0.65662095	0.391712577	0.677738869	0.500442051	0.411107463	0.317482302	0.82768223	0.497010071	0.611570088	0.270002902	0.758059445	0.407509213	0.509536622	0.451619927	0.456021936	0.477333897
NEC score.high	0.244166521	0.458410853	0.545241229	0.663779847	0.566718476	0.570526236	0.15915069	0.64801028	0.590375567	0.676434916	0.591477425	0.428169032	0.333844238	0.747662409	0.447192921	0.605026977	0.132439486	0.704180875	0.449136643	0.549269856	0.441092927	0.389254558	0.520673141
NEC score.low	0.212563737	0.393287519	0.450348494	0.731912423	0.647856728	0.671972651	0.206293249	0.649323759	0.52258301	0.696430164	0.60337657	0.443082768	0.299952281	0.809206006	0.490097842	0.564507057	0.470284746	0.777080027	0.425628775	0.493751051	0.489883654	0.45246513	0.456219509
NEC score.low	0.224234452	0.37453761	0.510001821	0.662736998	0.554229318	0.632079992	0.244896733	0.605607185	0.542330228	0.680994965	0.582023868	0.409260042	0.31677624	0.690248078	0.496955774	0.546768091	0.163878771	0.762405063	0.47826565	0.539698976	0.458738214	0.431808616	0.38978257
NEC score.high	0.11311292	0.478439189	0.512814296	0.707631621	0.643390362	0.675401251	0.138564726	0.608375477	0.493126502	0.665340591	0.624364286	0.481357995	0.338706999	0.763093321	0.521580293	0.57143098	0.289797562	0.794365526	0.500919632	0.489875156	0.448286453	0.388633813	0.53942566
NEC score.low	0.169199487	0.588409591	0.484336758	0.737703978	0.59948656	0.556597403	0.189911133	0.707021451	0.619662077	0.6791229	0.661889507	0.491334472	0.324687423	0.779143275	0.537936515	0.570959273	0.245308109	0.718808999	0.516220125	0.549596901	0.494868588	0.415574535	0.47213573
NEC score.low	0.132575835	0.405663079	0.476774244	0.711916098	0.590990433	0.611234851	0.188616161	0.610947882	0.579000289	0.721715718	0.564148897	0.45856021	0.359680647	0.792118202	0.481602842	0.605771278	0.260166385	0.823766786	0.468260461	0.543783673	0.449057514	0.439716104	0.417986574
NEC score.low	0.240652555	0.539586959	0.606917282	0.697669421	0.604686726	0.59465286	0.324785749	0.673393363	0.569747236	0.675564408	0.676030438	0.501436251	0.367636323	0.795398074	0.485451823	0.626062956	0.39345492	0.756642331	0.547154021	0.513258513	0.489858493	0.516130076	0.432054399
NEC score.high	0.176697988	0.503667051	0.46842583	0.67087651	0.638687314	0.664915366	0.288391795	0.671596466	0.522222364	0.694611292	0.651680691	0.474116747	0.34522159	0.765584403	0.506989406	0.59679326	0.192006213	0.838447698	0.571724855	0.577675902	0.511891356	0.534380155	0.46196038
NEC score.low	0.424709005	0.630525968	0.650782258	0.717924507	0.609599485	0.628220699	0.180409587	0.601368233	0.604735728	0.67681032	0.718683618	0.50582364	0.355669675	0.795791242	0.503780863	0.631438515	0.310989325	0.78413706	0.546198617	0.552299983	0.526988346	0.439757327	0.422689311
NEC score.high	0.411021809	0.64971654	0.680897046	0.823638663	0.618179262	0.718944906	0.28713894	0.690395087	0.716429997	0.725534619	0.880005045	0.549696386	0.54435144	0.818478614	0.580008998	0.718627215	0.397135567	0.795724611	0.614760337	0.598710777	0.617545298	0.544425685	0.490597129
NEC score.low	0.254715197	0.495239214	0.473947502	0.683734733	0.566823693	0.680193833	0.290680302	0.667098009	0.500053839	0.698551696	0.577895825	0.487265878	0.444490712	0.72507632	0.570737259	0.714356707	0.445920478	0.733864733	0.493452422	0.501372997	0.563847736	0.510362476	0.380907284
NEC score.low	0.122117719	0.468746366	0.509030851	0.640673732	0.637914407	0.606862751	0.177919794	0.611935953	0.450830245	0.696719856	0.619833662	0.419490953	0.339253635	0.790567628	0.519151154	0.58187178	0.314941725	0.724414506	0.413284203	0.448756708	0.463336532	0.448498585	0.437766327
NEC score.low	0.183797145	0.322705975	0.472216353	0.599012646	0.576926169	0.66854678	0.275931077	0.629515859	0.529134912	0.66162693	0.58124758	0.45474362	0.332366574	0.766828519	0.468491543	0.632467238	0.353341446	0.770541053	0.557055694	0.56211741	0.466639148	0.471021252	0.428114613
NEC score.high	0.30443664	0.56255544	0.564739459	0.76974755	0.582988524	0.603574512	0.154362425	0.655276552	0.499516275	0.69287434	0.687164938	0.490208066	0.373507622	0.762103963	0.52285365	0.635892544	0.346602432	0.80768296	0.484562809	0.546514186	0.483010893	0.439141102	0.46566529
NEC score.high	0.229718844	0.521685315	0.599898632	0.775138509	0.629703854	0.689888759	0.255312428	0.617207159	0.660914273	0.668586543	0.760871364	0.424178172	0.349501166	0.782357908	0.54638552	0.637519548	0.563311462	0.733565034	0.487359572	0.534190736	0.50518861	0.545905052	0.389469377
NEC score.high	0.104013398	0.57751312	0.517146592	0.704546083	0.661365415	0.627270894	0.175490959	0.707864877	0.523766787	0.701503678	0.73755811	0.447944129	0.397856732	0.767492876	0.483891088	0.567035787	0.484347871	0.74921959	0.537353753	0.523631268	0.48842135	0.407018005	0.554651032
NEC score.high	0.211556044	0.501634133	0.47200751	0.767668787	0.604153044	0.619760108	0.20016497	0.635557058	0.545076075	0.670255521	0.663538266	0.431148343	0.291885489	0.789743015	0.495861975	0.554201122	0.404880573	0.77639417	0.405365613	0.531083929	0.457031481	0.459988549	0.476351374
NEC score.high	0.118662694	0.59953624	0.536733382	0.653327059	0.595764158	0.590902177	0.231019675	0.633403959	0.479142112	0.662860132	0.5987496	0.405900956	0.330427007	0.779263075	0.445236749	0.543065749	0.353450677	0.777444454	0.493950182	0.494305503	0.480981603	0.391300973	0.503726558
NEC score.low	0.192828901	0.378737555	0.478202113	0.654593335	0.548127222	0.626583089	0.230317788	0.627415258	0.494683408	0.704761729	0.5296881	0.394817274	0.305499229	0.663186812	0.465018395	0.581985363	0.076118135	0.713723572	0.440751237	0.558793053	0.463269616	0.431966203	0.448889068
NEC score.high	0.219637667	0.452882274	0.431726906	0.672763094	0.613650628	0.719182185	0.265734658	0.606441141	0.532638191	0.721413475	0.557065186	0.504769945	0.3680278	0.806591022	0.509149101	0.611691629	0.361418205	0.74687893	0.485934318	0.55521708	0.461793952	0.541642208	0.409162109
NEC score.high	0.359737529	0.747688512	0.605469925	0.792759376	0.602537446	0.682156162	0.361025176	0.723692098	0.622192077	0.76761589	0.82620542	0.535663537	0.451822058	0.815394978	0.639358635	0.675759252	0.500225278	0.799551499	0.552059947	0.600562997	0.61399628	0.429536741	0.535801047
NEC score.low	0.142025449	0.51549197	0.499644008	0.770952674	0.580903113	0.620132173	0.180926924	0.62170756	0.638921879	0.706554303	0.597905876	0.453664269	0.353562722	0.745385882	0.52929282	0.633943481	0.341188539	0.796963263	0.465465677	0.509428802	0.506725167	0.417887033	0.407912779
NEC score.high	0.255061732	0.729518018	0.669519885	0.692778429	0.602082709	0.67532873	0.205891011	0.60756064	0.667159166	0.633601073	0.702022021	0.488317809	0.369621381	0.747592642	0.554245375	0.644609523	0.323124698	0.749566391	0.54079847	0.538435166	0.553116408	0.49650089	0.554050179
NEC score.high	0.469849772	0.657102907	0.743999979	0.777452392	0.61445592	0.608680162	0.190062062	0.616967576	0.624778383	0.716382904	0.743807289	0.524681185	0.425206298	0.811512848	0.546949254	0.72553678	0.231838594	0.791372539	0.602714394	0.630662671	0.589821913	0.448719267	0.573784802
NEC score.high	0.150026463	0.551908965	0.468608818	0.686138055	0.607396704	0.579171163	0.226599021	0.661283863	0.593369209	0.712721766	0.573073401	0.375428904	0.34572536	0.750203103	0.467084205	0.555795404	0.443635826	0.761039497	0.45452798	0.512528651	0.480230341	0.427617477	0.526132609
NEC score.low	0.198484791	0.511037576	0.51383272	0.720457002	0.593007179	0.578256218	0.180938657	0.693778405	0.615749936	0.681921309	0.631292434	0.526330609	0.393323412	0.797828205	0.545159526	0.642036632	0.445228697	0.745347414	0.469516124	0.580259796	0.506553338	0.457521416	0.456951769
NEC score.low	0.187692665	0.436315758	0.482734615	0.640827461	0.541641083	0.619093198	0.19107451	0.594025494	0.461300176	0.68271426	0.583277581	0.415949895	0.3066117	0.727617448	0.484696214	0.632334005	0.340765521	0.738570596	0.439178411	0.520455013	0.435848988	0.45180413	0.462765558
NEC score.high	0.20336481	0.586912885	0.495465662	0.644364598	0.658218488	0.61474457	0.269758488	0.627344461	0.484243019	0.678551339	0.568037549	0.391431798	0.381514337	0.778422037	0.476159321	0.613795333	0.246535584	0.770821401	0.463386097	0.482960246	0.463137161	0.478267789	0.542469484
NEC score.low	0.124726267	0.479434923	0.509263451	0.663257995	0.555779936	0.578441442	0.177582255	0.691946694	0.506190513	0.673442666	0.488454503	0.405901205	0.261405963	0.72416759	0.512203982	0.504782144	0.159469584	0.724082783	0.391467484	0.491375899	0.43874402	0.461846378	0.479009257
NEC score.high	0.121771319	0.465432705	0.468796015	0.669422352	0.562492003	0.714907388	0.194972511	0.651773954	0.528665246	0.642783859	0.515098815	0.448413292	0.31013485	0.78904044	0.472065332	0.631902118	0.336783437	0.762618256	0.411879698	0.516241908	0.454161943	0.356233357	0.421519078
NEC score.low	0.186199309	0.432980007	0.461812319	0.677690179	0.566700403	0.628293253	0.100339432	0.599915085	0.602469011	0.645087238	0.565148314	0.482500963	0.286039409	0.739750342	0.458305203	0.598402784	0.257028702	0.749277466	0.382000729	0.499488672	0.431492626	0.368738982	0.454593018
NEC score.low	0.095024139	0.516656403	0.488665222	0.603953327	0.575568808	0.627436798	0.243094824	0.610405405	0.484674007	0.658170456	0.67329898	0.389799463	0.294429926	0.838230606	0.468753801	0.619312178	0.472006001	0.767911441	0.335873598	0.487440536	0.468713062	0.356757796	0.485178408
NEC score.high	0.133186849	0.313152125	0.45420302	0.574388087	0.640902763	0.655441219	0.22966291	0.581759974	0.472475251	0.669889081	0.538535895	0.507492762	0.264246182	0.723371253	0.428152791	0.569770959	0.251155735	0.755430566	0.38647099	0.492947162	0.389721202	0.396197796	0.341921413
NEC score.high	0.098673949	0.544084686	0.500448977	0.726717304	0.69584122	0.659122855	0.157743755	0.600093319	0.647731805	0.706131515	0.596726305	0.429770048	0.337489501	0.782344951	0.495016468	0.574449908	0.352041471	0.785727433	0.488077341	0.520891136	0.447720547	0.421308773	0.438914662
NEC score.low	0.162243858	0.579407479	0.53296158	0.708554029	0.6336143	0.716225642	0.192317692	0.696874294	0.547379302	0.698736615	0.694465251	0.503143215	0.378069413	0.816191808	0.550661285	0.659324737	0.335936936	0.770951769	0.544479238	0.523420028	0.53251398	0.480584025	0.437964619
NEC score.high	0.169840963	0.557479867	0.512263392	0.721371652	0.57841151	0.660353782	0.271395297	0.676627199	0.510303511	0.679399163	0.666863979	0.45554161	0.397078297	0.822083087	0.508965704	0.648481866	0.455108928	0.780874516	0.480743889	0.540727583	0.530619373	0.490360408	0.47192018
NEC score.high	0.274934793	0.573063828	0.655901566	0.694772593	0.568083311	0.58889394	0.24149027	0.676484506	0.589515831	0.673012898	0.624236411	0.522342088	0.407762172	0.80445689	0.526927051	0.63397969	0.350559085	0.745566803	0.447111346	0.559466627	0.512724397	0.437418469	0.448438583
NEC score.low	0.228956189	0.544465365	0.644341338	0.744479376	0.590906859	0.610148228	0.18692348	0.638915342	0.660936947	0.69126619	0.72262264	0.527992224	0.38924712	0.784432183	0.521123749	0.660018605	0.334042545	0.817329795	0.610877087	0.556585873	0.518165652	0.477812896	0.457925065
NEC score.low	0.12770033	0.482623103	0.532598623	0.624932131	0.583634377	0.60888723	0.212834781	0.648811891	0.506377819	0.686605026	0.503153123	0.419951807	0.334942991	0.727024992	0.50766724	0.598023941	0.281343938	0.741526865	0.461570425	0.517324531	0.458384278	0.541890749	0.461146379
NEC score.high	0.396670547	0.571297917	0.636747523	0.744547969	0.615939946	0.57761689	0.192325108	0.627478619	0.57084621	0.709966491	0.658232314	0.531009591	0.369180996	0.740014559	0.484948926	0.589690591	0.347729608	0.806005043	0.470926717	0.555649379	0.503808667	0.413392814	0.498143818
NEC score.low	0.117246381	0.407132173	0.493438027	0.621210621	0.604098827	0.582717211	0.158002459	0.611169655	0.473424415	0.669230625	0.491718787	0.449855567	0.276277881	0.740027188	0.488073128	0.573677668	0.271309378	0.713798262	0.360977342	0.463612966	0.4268881	0.404372813	0.467375054
NEC score.high	0.192542308	0.664294939	0.694515145	0.751247397	0.659205033	0.722517942	0.18967688	0.646312378	0.646158316	0.737308109	0.77923586	0.470462844	0.442089673	0.740950024	0.565638133	0.628014646	0.186554588	0.79732792	0.563482146	0.498083107	0.542578106	0.408671302	0.514403923
NEC score.low	0.164491501	0.376101312	0.537292683	0.686342417	0.561158673	0.603118991	0.254612155	0.634259237	0.607541917	0.699778057	0.608268519	0.480306931	0.409512791	0.817906499	0.507026472	0.629834984	0.237884352	0.76804939	0.582338926	0.524771487	0.511492867	0.459501239	0.478217283
NEC score.low	0.202173708	0.580651997	0.56800693	0.739312905	0.601937885	0.621580517	0.221539443	0.605760545	0.505955521	0.691191864	0.647039628	0.503635671	0.397719772	0.753639402	0.510534403	0.645492082	0.301841818	0.791240281	0.583559546	0.538796827	0.522427701	0.500582545	0.523906608
NEC score.high	0.139255324	0.605092063	0.481482337	0.748267738	0.609556062	0.690900858	0.246387786	0.70993095	0.590831014	0.745022753	0.660098194	0.49933727	0.405966676	0.80439727	0.552781521	0.627902423	0.345681689	0.805319233	0.573891253	0.529744379	0.537620387	0.505798421	0.495603388
NEC score.low	0.127101614	0.43554817	0.473038076	0.687203947	0.59356186	0.626462963	0.184104231	0.634743467	0.504830947	0.708079402	0.552917083	0.415589519	0.312481302	0.76899567	0.49058113	0.55605863	0.210787675	0.729754687	0.410740706	0.499991914	0.418046711	0.458773331	0.438607396
NEC score.high	0.200052497	0.660354278	0.609577298	0.721155528	0.597708133	0.587688112	0.233164519	0.701166433	0.471451923	0.742201249	0.586732392	0.475756871	0.401334296	0.770666216	0.505442878	0.59368842	0.402724875	0.792996948	0.540836268	0.523841478	0.493649918	0.543541207	0.5211985
NEC score.low	0.504715124	0.583366177	0.764621187	0.7767091	0.588234266	0.586318906	0.200262308	0.664716445	0.690578462	0.691731982	0.761331067	0.561627553	0.390116369	0.781197711	0.546682239	0.61094089	0.443957706	0.792898184	0.60046352	0.539278033	0.527994071	0.484399147	0.43044603
NEC score.high	0.204524186	0.494614449	0.571351661	0.680253065	0.56979774	0.697703689	0.250646214	0.668613358	0.596362073	0.677836347	0.644910105	0.431534836	0.331663836	0.785214455	0.500731175	0.626605253	0.377624399	0.802416568	0.484369134	0.507062412	0.504797292	0.54261203	0.436118076
NEC score.low	0.143600395	0.417184945	0.528098409	0.673220233	0.559524598	0.683705873	0.175161789	0.644141686	0.548063823	0.649554979	0.584777356	0.479994236	0.352876706	0.776075948	0.538066363	0.639959799	0.322121121	0.783639996	0.510161043	0.555982588	0.475931782	0.514943861	0.428826905
NEC score.low	0.200723118	0.444108873	0.516867461	0.708033391	0.573259524	0.604983774	0.188824938	0.603892276	0.482049739	0.680682252	0.645128617	0.453769904	0.422581952	0.752461269	0.464634499	0.579864768	0.264403484	0.722247042	0.454056908	0.497414933	0.457910029	0.427316951	0.443385655
NEC score.high	0.117737445	0.51052055	0.525226011	0.696846296	0.565814935	0.619541307	0.197426459	0.651096122	0.513099419	0.68689461	0.555785622	0.454781129	0.316361481	0.807441988	0.538716282	0.618961633	0.343535705	0.750254255	0.474597701	0.483936969	0.506951108	0.461409724	0.431949076
NEC score.low	0.150683137	0.512345728	0.618986363	0.735020293	0.625446889	0.556761126	0.225964743	0.641390917	0.561038531	0.676341566	0.658114193	0.541751481	0.477760734	0.722959343	0.515794621	0.603979681	0.289291499	0.721796425	0.50482737	0.543864855	0.461229367	0.421201187	0.493304853
NEC score.high	0.13312948	0.561870198	0.527306702	0.737126364	0.592844331	0.643691116	0.219035209	0.605064586	0.679691775	0.713735008	0.746854997	0.503508384	0.458490029	0.748739588	0.526691924	0.605356387	0.352953513	0.832195371	0.588719918	0.577698944	0.497460864	0.498690141	0.410027585
NEC score.high	0.372123862	0.673285886	0.717835309	0.745187732	0.583466245	0.591001928	0.192307855	0.708230262	0.718800474	0.672968862	0.666786403	0.496394357	0.353524952	0.813816077	0.489692045	0.634102824	0.40201062	0.787451702	0.530982557	0.548993238	0.558532766	0.427289916	0.516856911
NEC score.high	0.106876284	0.497878325	0.504885867	0.71974292	0.615060695	0.590739385	0.213573839	0.662292273	0.539418749	0.655372998	0.587107488	0.422158489	0.323957161	0.80704312	0.490727995	0.611340972	0.333463715	0.739373344	0.444688925	0.525232215	0.496772564	0.360162782	0.393101227
NEC score.high	0.148631304	0.403929239	0.454394341	0.617515481	0.581746702	0.616412431	0.33197935	0.560017843	0.506357496	0.646297366	0.538607428	0.513460447	0.362497724	0.752841818	0.496072643	0.56339498	0.301646053	0.71955947	0.371157406	0.447635793	0.383880683	0.402852765	0.337919996
NEC score.high	0.178793372	0.555621457	0.546097297	0.718790537	0.575494377	0.565117469	0.177127461	0.632998708	0.63716161	0.711696791	0.594198723	0.486233351	0.340265867	0.72925961	0.531635811	0.599714929	0.290129704	0.767252473	0.496347338	0.521075209	0.46646455	0.449796245	0.480782586
NEC score.high	0.056276066	0.332758146	0.503073684	0.557277677	0.519182235	0.713115846	0.166411642	0.589934392	0.440734691	0.617452026	0.416179399	0.273732679	0.294578388	0.792852866	0.339157758	0.425710722	0.175635931	0.744365149	0.357127052	0.45674456	0.382359992	0.348150512	0.445212022
NEC score.high	0.126781499	0.651313339	0.645194658	0.684930305	0.600298602	0.69282361	0.212443029	0.682601612	0.51920966	0.722870137	0.628863774	0.484676256	0.335993885	0.853186112	0.514543752	0.605540115	0.382704969	0.709331599	0.517225986	0.543417225	0.487210598	0.498653856	0.478161371
NEC score.low	0.230157225	0.599558826	0.623418233	0.754410788	0.606845062	0.662255971	0.201379741	0.63382245	0.638739093	0.709702137	0.712578771	0.495943614	0.357758233	0.744320177	0.511253853	0.664351394	0.362258881	0.789254239	0.566378001	0.549068741	0.48595522	0.430297706	0.46093314
NEC score.high	0.201553996	0.606971594	0.591873548	0.659211041	0.581969569	0.595106997	0.25076166	0.602905359	0.49691372	0.687379322	0.580327232	0.387549648	0.314053455	0.818940046	0.362281043	0.570107224	0.323065155	0.72796339	0.407631464	0.479246315	0.482922333	0.391713145	0.423916064
NEC score.low	0.129635478	0.417629205	0.469711469	0.68217739	0.67283149	0.599819293	0.191981649	0.623322777	0.485499755	0.670375251	0.583772194	0.407320555	0.249625521	0.749550836	0.543017092	0.601141427	0.270220862	0.769533393	0.409065502	0.466934833	0.422273024	0.415794967	0.445918507
NEC score.low	0.152841159	0.348247478	0.508167531	0.652666407	0.557590718	0.589905139	0.20626837	0.637144611	0.560082283	0.721194678	0.577000961	0.482919165	0.301700727	0.739245534	0.543883731	0.578427577	0.122223057	0.713057157	0.482866006	0.52608818	0.422873854	0.463978422	0.342669927
NEC score.low	0.143993633	0.431528238	0.445453303	0.649705619	0.655104553	0.64342087	0.174552943	0.63248417	0.476845732	0.675345194	0.523743479	0.408616607	0.291143619	0.756838114	0.480342506	0.603983357	0.357695058	0.685260279	0.379928974	0.467356763	0.447824264	0.442867393	0.456006849
NEC score.high	0.263058801	0.686818801	0.742342862	0.749280804	0.55632979	0.528026672	0.188463636	0.656242052	0.70693852	0.672975872	0.680426075	0.472680191	0.379630117	0.741250391	0.486925516	0.557504285	0.09819343	0.736020703	0.558242269	0.553880689	0.471343733	0.33597159	0.442268403
NEC score.high	0.172110336	0.727042973	0.706308967	0.756182626	0.632877709	0.68096164	0.225762804	0.674158175	0.668400183	0.734977513	0.729722614	0.547639268	0.401565065	0.813347237	0.556096609	0.64858518	0.297063082	0.793599038	0.639067197	0.551248014	0.515690225	0.526088013	0.498565647
NEC score.high	0.260778066	0.716402584	0.718652404	0.774203601	0.681248673	0.63398526	0.28893786	0.703948257	0.725632825	0.731136152	0.850905075	0.599405332	0.505559911	0.803680804	0.563404624	0.660527856	0.482468822	0.800238733	0.641833507	0.589364069	0.543910833	0.512797681	0.479246059
NEC score.high	0.171891239	0.532534529	0.530592135	0.704507495	0.625125655	0.66968597	0.233724509	0.687659121	0.468185302	0.680805059	0.709294591	0.463362113	0.400972285	0.806057419	0.555198573	0.636049082	0.459498927	0.763353657	0.485851096	0.536804735	0.53748615	0.494431843	0.480295298
NEC score.low	0.254516112	0.531026678	0.554372947	0.728080028	0.679700051	0.611867608	0.183002713	0.598170366	0.403196292	0.653783243	0.598841001	0.477199272	0.327180079	0.7515876	0.463876531	0.599311277	0.308617275	0.768052711	0.416201583	0.466173289	0.468496239	0.490932435	0.449677717
NEC score.low	0.274231429	0.517804403	0.659555148	0.760100755	0.59273235	0.637141679	0.262276478	0.617869819	0.704777139	0.660272096	0.735445772	0.543787005	0.379284276	0.82143917	0.547822356	0.693864713	0.353610739	0.793833699	0.597416878	0.55909427	0.535935497	0.461600246	0.420395969
NEC score.high	0.200064517	0.701692965	0.734587207	0.688306873	0.649744605	0.655865096	0.237802861	0.705679877	0.641731282	0.68591287	0.691950679	0.513665446	0.351692255	0.803570152	0.511575638	0.642395851	0.294976576	0.788875619	0.586135628	0.523855342	0.51774499	0.39724047	0.501907155
NEC score.low	0.136510382	0.372980901	0.530647147	0.691236403	0.612517424	0.647820576	0.214462402	0.594832047	0.514293541	0.718517564	0.572669195	0.448422277	0.298802919	0.768931391	0.526090401	0.620973253	0.164009084	0.741773658	0.443650472	0.483136121	0.440740939	0.453811842	0.374921383
NEC score.high	0.183857144	0.567211993	0.485052226	0.656266953	0.623182357	0.580517171	0.208009599	0.631299763	0.533106539	0.666845806	0.566908975	0.468899975	0.374215464	0.771709557	0.471126484	0.578244162	0.352544104	0.736990332	0.425003414	0.519146524	0.48574633	0.432584776	0.498910912
NEC score.low	0.110887701	0.455452901	0.443894202	0.709263628	0.576258285	0.665863292	0.246444785	0.661363441	0.498686498	0.696638473	0.632884932	0.425797487	0.304384532	0.788275855	0.51034887	0.656889095	0.250428888	0.797120989	0.444408382	0.532173821	0.486921564	0.490728934	0.480243395
NEC score.high	0.190170177	0.675350244	0.54845885	0.697746756	0.605968768	0.647749926	0.241382714	0.67351446	0.574114566	0.663780424	0.642553874	0.463734941	0.366815669	0.813087332	0.574688246	0.616030829	0.273885933	0.749687508	0.524787313	0.548298316	0.494964451	0.514737298	0.467131843
NEC score.high	0.278950772	0.43643432	0.494991863	0.728440942	0.562852975	0.679658425	0.192733744	0.589859302	0.546742266	0.698412331	0.564651029	0.460538487	0.34055251	0.760493211	0.505130809	0.589629043	0.414228618	0.808529937	0.445345764	0.523369762	0.473217503	0.531683284	0.345558532
NEC score.high	0.376173009	0.669006948	0.740142633	0.783174472	0.575303097	0.636854596	0.186478362	0.625579691	0.750503403	0.627559787	0.707779022	0.49232164	0.382907078	0.753870253	0.537176539	0.66115236	0.286295844	0.828523737	0.549502828	0.556200999	0.535061626	0.405344012	0.46440073
NEC score.low	0.217236014	0.574431819	0.484947597	0.669913967	0.617801559	0.753374933	0.291299666	0.651619421	0.558337782	0.694507934	0.624794336	0.459219153	0.322918412	0.797646092	0.478798947	0.677330272	0.466639037	0.775651773	0.429514196	0.468970579	0.521911291	0.479236728	0.517741848
NEC score.low	0.31049798	0.626440543	0.727411647	0.757290697	0.581348427	0.681454787	0.203927613	0.662175878	0.659229481	0.663163363	0.707024117	0.537587662	0.403041971	0.746039549	0.549867785	0.643254059	0.255514853	0.759930011	0.569454301	0.539720266	0.507011838	0.493215606	0.430372086
NEC score.high	0.262014309	0.662250953	0.666425442	0.739089184	0.636470371	0.70384549	0.254922526	0.685878502	0.576100836	0.709543916	0.682590555	0.461386034	0.432002668	0.787187183	0.505811617	0.632143565	0.331895772	0.771744631	0.57712962	0.514637893	0.526295074	0.536324717	0.435109649
NEC score.low	0.179471124	0.411010932	0.463119209	0.587387082	0.562127339	0.610301526	0.219991504	0.591446948	0.430501693	0.668719524	0.54394827	0.370705186	0.315530831	0.705969026	0.428814163	0.636986121	0.264009487	0.722411227	0.41582223	0.463214536	0.432780796	0.407758902	0.397058951
NEC score.low	0.120976701	0.516036745	0.476844442	0.654690384	0.593843777	0.678361634	0.284618194	0.704152557	0.534009658	0.699985564	0.632032028	0.431440072	0.417616595	0.777995397	0.485868213	0.698247027	0.432955991	0.749025154	0.41410029	0.540201303	0.493614848	0.479000759	0.496077708
NEC score.high	0.367167662	0.77885865	0.835388447	0.756755809	0.57303846	0.675295465	0.289908865	0.616385609	0.711389461	0.714064908	0.895980716	0.610594041	0.386862852	0.806218629	0.615929344	0.671258916	0.162995094	0.762927825	0.676721883	0.575518365	0.597143987	0.43162312	0.519456502
NEC score.low	0.170076286	0.483820942	0.527935557	0.725384674	0.594580613	0.618344743	0.312958447	0.656360073	0.570782136	0.68975723	0.588987779	0.42648519	0.330324978	0.757932336	0.467385737	0.610750705	0.283648562	0.757777195	0.542298926	0.545640708	0.495513638	0.476911756	0.441463043
NEC score.low	0.209614844	0.431243103	0.569793491	0.659911481	0.593143434	0.668990459	0.174991364	0.629878481	0.58652376	0.681585104	0.641431768	0.453246242	0.362527767	0.761597989	0.464667807	0.651949201	0.36311821	0.789414754	0.506483818	0.509471244	0.514354576	0.488891353	0.41011265
NEC score.high	0.116474414	0.467732509	0.482083373	0.673217571	0.580435619	0.601458573	0.185781804	0.716182334	0.589012218	0.675098487	0.567424917	0.451677123	0.287739108	0.828963096	0.438879609	0.598780984	0.213613708	0.767717989	0.431348283	0.523449119	0.493297325	0.428494278	0.542918843
NEC score.low	0.364979314	0.49489953	0.625649452	0.665428252	0.577965465	0.626998284	0.383771101	0.60821409	0.597276483	0.645548243	0.710206603	0.503705853	0.406499731	0.814028449	0.508205499	0.647591077	0.377516295	0.743555183	0.621176995	0.550440087	0.541501575	0.51466332	0.470996262
NEC score.low	0.211344433	0.48774252	0.523874097	0.750620882	0.641239544	0.679593868	0.218266985	0.622556507	0.600527674	0.699996845	0.641166174	0.46605121	0.410367585	0.757679305	0.523951241	0.661374522	0.317268253	0.768562889	0.507250423	0.51903758	0.495446643	0.453146102	0.452131902
NEC score.low	0.187372933	0.352050815	0.483887917	0.707816894	0.567908522	0.614296358	0.154499737	0.562636295	0.390696985	0.67975909	0.611407185	0.442182612	0.318531842	0.786103872	0.497394186	0.616550559	0.271548548	0.748933836	0.427427158	0.509369491	0.433042605	0.463517366	0.341886435
NEC score.low	0.177372897	0.534455492	0.52678121	0.722533945	0.630604355	0.572067708	0.28368456	0.611819288	0.573182204	0.709371486	0.621466366	0.451981838	0.393788423	0.735876426	0.508377454	0.5869445	0.365091459	0.791293996	0.432413349	0.525483359	0.480529318	0.400609617	0.470341732
NEC score.low	0.306987721	0.661261388	0.7009433	0.750343552	0.596848739	0.638104533	0.232667641	0.686982631	0.629326521	0.678602724	0.726707908	0.499377181	0.375176529	0.731557522	0.538976194	0.632737488	0.27178779	0.732608036	0.531504663	0.535186753	0.524436696	0.466320959	0.482985392
NEC score.high	0.145329627	0.540644022	0.491752451	0.691615408	0.688921752	0.752158265	0.210559539	0.632831928	0.589132852	0.708565425	0.542953119	0.434099577	0.286784645	0.811680318	0.493108128	0.637093869	0.350765769	0.751868524	0.430191947	0.506105374	0.498105039	0.523494787	0.458594532
NEC score.low	0.239594705	0.506996071	0.531329858	0.714546806	0.597637538	0.625313472	0.230098734	0.672106157	0.613127086	0.655714131	0.577186781	0.471879441	0.364382216	0.710706764	0.515587637	0.611767517	0.271543778	0.770750886	0.526906454	0.536097674	0.489596688	0.496551147	0.493285703
NEC score.high	0.191871734	0.611577058	0.549900594	0.745699616	0.571841222	0.675654019	0.230812053	0.651761244	0.576033702	0.68716401	0.652286416	0.462846865	0.391810335	0.785034104	0.549141875	0.692042781	0.416540305	0.826686727	0.551636911	0.580699449	0.557807583	0.459227081	0.5779216
NEC score.low	0.170884093	0.350872107	0.5216392	0.649175377	0.583312868	0.646430743	0.26739475	0.655030987	0.568583501	0.651862922	0.578548378	0.433780048	0.340661611	0.751945151	0.524523559	0.605773048	0.310656622	0.742992307	0.454972544	0.541168481	0.510844658	0.441569542	0.410394254
NEC score.high	0.155543853	0.528600112	0.498015783	0.681485798	0.576559194	0.615901934	0.17944607	0.701639176	0.572593761	0.656047303	0.55320082	0.401896064	0.333060206	0.802653055	0.478480002	0.635368037	0.410390726	0.774596361	0.448370423	0.526350853	0.46775532	0.442358226	0.522127868
NEC score.high	0.354603604	0.699089843	0.649449007	0.753105716	0.665986511	0.653042976	0.208712292	0.694436086	0.562406203	0.70304631	0.799016469	0.524794479	0.391722757	0.806901818	0.519899461	0.654481017	0.290512725	0.82128333	0.629463763	0.539698397	0.564068711	0.425305968	0.49191184
NEC score.high	0.393148214	0.639072367	0.724353394	0.753667633	0.556745482	0.62448469	0.186300669	0.64938585	0.688972419	0.66541422	0.757356289	0.477038194	0.348939391	0.818718108	0.515276848	0.68972654	0.418837973	0.802908326	0.501628118	0.596353499	0.562318226	0.369875623	0.449086552
NEC score.high	0.17769935	0.620469158	0.598189327	0.729152525	0.614494485	0.646214694	0.248118636	0.712819342	0.641277242	0.700220279	0.609008294	0.48814281	0.335968218	0.814604224	0.53568571	0.657605109	0.306850652	0.745647353	0.50652581	0.550624189	0.513211128	0.559570929	0.462080476
NEC score.high	0.155473734	0.616382194	0.43418808	0.745179236	0.573042618	0.634878732	0.161786126	0.653877354	0.660111373	0.708393549	0.650350511	0.502632292	0.313226711	0.702482038	0.533318861	0.629118223	0.32759662	0.767314355	0.528699831	0.52028673	0.510313823	0.426157427	0.470039694
NEC score.low	0.060388056	0.459893079	0.463429601	0.711193164	0.620223056	0.663364412	0.203149993	0.630716659	0.51516647	0.703585563	0.607447522	0.464352625	0.352467404	0.789166368	0.529113962	0.618363017	0.258613875	0.760044497	0.48934345	0.532377741	0.472608085	0.42614016	0.429324231
NEC score.low	0.194632028	0.397048114	0.444926822	0.631596698	0.595768903	0.681524263	0.20517495	0.592819355	0.546688801	0.681126944	0.571796269	0.447668285	0.301611168	0.782902652	0.478498202	0.601327657	0.253186501	0.759774667	0.448752091	0.497563922	0.485629464	0.451318921	0.391161669
NEC score.low	0.169257169	0.489907556	0.510384961	0.674430224	0.582471525	0.662284502	0.289630851	0.647116776	0.484640446	0.670272464	0.549089534	0.380275363	0.320426071	0.702392441	0.444183713	0.59790584	0.226526845	0.737834377	0.476610563	0.48975201	0.466471461	0.446595624	0.487286488
NEC score.low	0.295913543	0.727750827	0.761082462	0.749099258	0.624417828	0.602847939	0.252076954	0.726768498	0.6928436	0.706337497	0.736962252	0.550516061	0.43884822	0.833487262	0.511168525	0.690110169	0.37400088	0.785881534	0.596909376	0.57416716	0.537969567	0.515771146	0.53418165
NEC score.high	0.238814939	0.516559925	0.536061702	0.736120205	0.573208967	0.570597954	0.198051565	0.632063173	0.518968092	0.688727624	0.601363473	0.433590079	0.354495867	0.737670381	0.470272421	0.575205601	0.336666973	0.77827853	0.452332304	0.545725682	0.469960959	0.368953489	0.475759869
NEC score.high	0.114279881	0.596814779	0.527077844	0.668496176	0.52741976	0.639512152	0.271737795	0.664308674	0.529425166	0.689350195	0.56232201	0.424918498	0.330003153	0.814437407	0.47916019	0.654771562	0.31673018	0.73187675	0.355515084	0.490978237	0.490509147	0.420346073	0.456962286
NEC score.high	0.135838053	0.637910773	0.559922363	0.739487884	0.656971507	0.63123995	0.253299219	0.691414236	0.62051376	0.751617859	0.640518113	0.51881073	0.457185438	0.803421037	0.560903796	0.581443644	0.499490955	0.828232685	0.563056074	0.523660229	0.535073542	0.567381928	0.404922292
NEC score.high	0.291773968	0.697246293	0.762926927	0.761640239	0.588161122	0.61630643	0.217794392	0.71061347	0.523641877	0.683545	0.699406907	0.514709706	0.353663028	0.816729231	0.504638426	0.650308965	0.369235203	0.781848351	0.531307254	0.541495041	0.552256726	0.476923822	0.500096664
NEC score.low	0.134262674	0.464133277	0.496922589	0.692433772	0.588033846	0.66880364	0.22669099	0.618455105	0.551268974	0.71675742	0.584207927	0.424741947	0.352210973	0.760942919	0.498341074	0.625626833	0.255276227	0.768014618	0.486649715	0.521029035	0.505525489	0.473373701	0.396445669
NEC score.high	0.119661577	0.450825857	0.512357441	0.681638136	0.67738439	0.730492961	0.235382983	0.685389484	0.545331531	0.689631568	0.623536345	0.392587244	0.373430033	0.835614641	0.492647683	0.612033857	0.42297431	0.781269815	0.480573703	0.515079887	0.503573011	0.506905641	0.406300274
NEC score.high	0.213008134	0.536768596	0.570831345	0.723953815	0.585374774	0.630161568	0.197156645	0.667241758	0.513986846	0.662439083	0.567217784	0.462513207	0.319442971	0.791382951	0.45539606	0.652510319	0.403077383	0.77811203	0.454657106	0.501286087	0.504319634	0.437680348	0.42206096
NEC score.high	0.156253126	0.541321224	0.485590106	0.672534094	0.652501409	0.690377682	0.256671631	0.655395529	0.487620146	0.717724498	0.588692628	0.372211479	0.32148808	0.788755013	0.487490785	0.592110101	0.365040041	0.774025313	0.466975994	0.519989886	0.501685569	0.450659405	0.539372171
NEC score.high	0.259438558	0.745959206	0.802900833	0.785607903	0.628179639	0.660581925	0.192398241	0.701255623	0.655678607	0.672006319	0.756195892	0.496271677	0.414242414	0.800761208	0.507540615	0.648225053	0.490084815	0.7705731	0.563649442	0.528910083	0.539472164	0.525745916	0.497398368
NEC score.high	0.125529944	0.641866357	0.525170628	0.679539914	0.511048572	0.597012988	0.199030041	0.659191232	0.514141911	0.650752993	0.566237354	0.406053335	0.333486746	0.764791408	0.466264471	0.670132893	0.367794594	0.740639401	0.437848179	0.509219604	0.478467007	0.377831516	0.469151561
NEC score.high	0.182514095	0.482893526	0.487198362	0.745212894	0.583986548	0.670770158	0.194529822	0.637075366	0.570015406	0.662508167	0.618891002	0.470659774	0.38091711	0.801891523	0.538476389	0.693250357	0.338895678	0.804406405	0.498286741	0.521814217	0.513032597	0.413058567	0.388793068
NEC score.low	0.184539934	0.392537779	0.488356489	0.666378892	0.561099971	0.578839893	0.249724932	0.634224762	0.614303142	0.702722124	0.610529448	0.471583359	0.376092111	0.769068559	0.485058864	0.616153146	0.256431947	0.761654751	0.577873523	0.513269259	0.5208689	0.47202832	0.483151567
NEC score.low	0.210804869	0.485207334	0.594477733	0.682363486	0.595763934	0.604565345	0.234456325	0.691796203	0.53678626	0.685973392	0.554300845	0.398878923	0.35934853	0.713976982	0.492518846	0.588968336	0.150992704	0.761278819	0.52256876	0.582141651	0.47654988	0.473357366	0.444013753
NEC score.high	0.164473942	0.537897964	0.521344772	0.724485985	0.579246412	0.673759645	0.224432178	0.599630365	0.677639538	0.669167948	0.661836782	0.487386395	0.344826456	0.796934859	0.52383061	0.680562899	0.393568176	0.821797909	0.483429111	0.542047419	0.52648239	0.404080696	0.420010985
NEC score.high	0.095049359	0.538415136	0.522988559	0.723213448	0.620336618	0.679668042	0.205322784	0.713850367	0.611937942	0.716795948	0.665352558	0.476692636	0.411444719	0.802729255	0.530665707	0.631029694	0.374976846	0.79071954	0.537306702	0.508809443	0.528488471	0.569988834	0.450275188
NEC score.high	0.149824524	0.603370131	0.594636689	0.705465761	0.591521883	0.648580423	0.246764827	0.70859076	0.530216781	0.719935273	0.611517289	0.457470279	0.36088862	0.800584786	0.526214252	0.574922934	0.25764334	0.777106501	0.507904529	0.522527857	0.503529579	0.509281477	0.479863534
NEC score.low	0.272969552	0.471720206	0.525327402	0.67639789	0.556122558	0.59772064	0.19350995	0.657510143	0.595926939	0.648944019	0.604851859	0.498277184	0.339700744	0.721206691	0.492552983	0.633768553	0.28643247	0.746470188	0.489561983	0.586406056	0.447727472	0.38472984	0.45077547
NEC score.low	0.126430028	0.36433653	0.462159937	0.650934579	0.562420869	0.646368549	0.184857279	0.61715915	0.520771343	0.695135524	0.512216044	0.411117635	0.301061764	0.728450798	0.468746125	0.541608425	0.166412535	0.726139416	0.399912415	0.534118523	0.466546066	0.419990205	0.471696166
NEC score.high	0.113834597	0.529283935	0.49529119	0.725353869	0.660667294	0.62258486	0.157332234	0.66585245	0.564681707	0.687623766	0.622972143	0.439577192	0.334233205	0.74530746	0.482383189	0.607077132	0.406036962	0.784490204	0.450690931	0.491572979	0.458688269	0.411268686	0.539656321
NEC score.high	0.154971196	0.586370996	0.513920635	0.641638861	0.589276426	0.702810489	0.182356538	0.655291194	0.552043824	0.694553519	0.520904207	0.395714767	0.351261428	0.817864682	0.546305148	0.625148411	0.177172002	0.751462578	0.503480539	0.498435597	0.485335755	0.493422725	0.490242947
NEC score.high	0.161160122	0.609301523	0.471422971	0.71273807	0.603820302	0.671021106	0.194521631	0.639640388	0.496744119	0.691487726	0.750314215	0.413675297	0.434047697	0.812333735	0.508304079	0.664057617	0.42321716	0.750049298	0.488292194	0.531626733	0.467855467	0.467370909	0.575224265
NEC score.high	0.374400798	0.644669755	0.671956591	0.812044415	0.646356191	0.639744808	0.18817942	0.659406951	0.748252773	0.724776211	0.908027799	0.580564241	0.474620897	0.777493967	0.583190641	0.657309929	0.275889328	0.836534105	0.717946702	0.617881405	0.535806381	0.439464216	0.437212637
NEC score.high	0.102592574	0.597889149	0.537934349	0.650386544	0.601198416	0.676004141	0.216452116	0.691050477	0.619105152	0.706346553	0.515794748	0.404608828	0.354256276	0.809774174	0.534631296	0.608260741	0.26165281	0.73658711	0.477988804	0.497572129	0.486205768	0.509265075	0.524536163
NEC score.high	0.135282114	0.530296742	0.517467909	0.680272641	0.588714391	0.682157487	0.210193042	0.658984356	0.605079424	0.759033579	0.597138394	0.444571504	0.402332364	0.837128691	0.515730217	0.631407018	0.388500414	0.764609153	0.495402318	0.538532924	0.533567227	0.530132262	0.459629182
NEC score.high	0.144038821	0.492866156	0.484739253	0.661016231	0.627050909	0.618703279	0.18449396	0.673592765	0.530989523	0.68773007	0.539814959	0.419502305	0.326609668	0.804173543	0.463007711	0.56437075	0.409344175	0.7308893	0.418984304	0.508832189	0.488337341	0.38818446	0.505969205
NEC score.high	0.168760933	0.435585218	0.51089942	0.666851355	0.629001608	0.711549434	0.280317958	0.671667534	0.694321915	0.678650304	0.553834948	0.415020212	0.332335646	0.823770995	0.511900502	0.578580411	0.159453171	0.760470185	0.471816233	0.551155675	0.511992015	0.524500484	0.439179341
NEC score.high	0.158643398	0.407131085	0.461685437	0.681103663	0.600162436	0.614186165	0.123524811	0.640047924	0.598216472	0.684211094	0.528045189	0.425322233	0.287724133	0.758965825	0.54423272	0.626807402	0.302677871	0.749977432	0.448887846	0.525364351	0.437512013	0.390902875	0.434520768
NEC score.low	0.150045405	0.464118773	0.515149449	0.68831745	0.608123648	0.565759687	0.126296945	0.655321117	0.507957773	0.700718791	0.573020672	0.451020402	0.345058189	0.71599597	0.474818618	0.581399568	0.340364605	0.742554226	0.441195731	0.52852598	0.416679931	0.376795668	0.437124258
NEC score.low	0.339048464	0.53587936	0.691146576	0.658884741	0.614115981	0.637480038	0.344269389	0.652639831	0.702130735	0.668339919	0.637475139	0.434393105	0.36084393	0.727755582	0.470724425	0.558819473	0.119150711	0.771455495	0.530878145	0.573166663	0.520394004	0.38708776	0.508515378
NEC score.low	0.144739849	0.385780598	0.503005175	0.62587986	0.601119784	0.663611282	0.223292804	0.628613321	0.492359944	0.675242112	0.641289252	0.427989147	0.324922494	0.720942266	0.428258495	0.599251088	0.332224723	0.745893017	0.459102422	0.514363725	0.487385671	0.437433024	0.407391315
NEC score.low	0.201410611	0.508776951	0.541483678	0.667356795	0.593863434	0.666660735	0.186711017	0.624675761	0.683322004	0.724894445	0.59384703	0.47517552	0.338120733	0.748379622	0.469878823	0.589773747	0.278909539	0.759346359	0.454761452	0.520822769	0.465351514	0.411376761	0.393724013
NEC score.low	0.209456467	0.598098596	0.639033584	0.7591914	0.61628245	0.655157661	0.182542572	0.605662416	0.707737004	0.662102165	0.651702255	0.46089247	0.343291938	0.74722907	0.49817803	0.636951647	0.340922443	0.751348378	0.510609007	0.534916662	0.494675797	0.439380091	0.445640967
NEC score.high	0.321075698	0.645080857	0.629720181	0.706868772	0.604113272	0.650222057	0.206597896	0.701838593	0.727295808	0.670350868	0.739109436	0.44053389	0.407716785	0.700732605	0.54693448	0.581261093	0.028233351	0.781284436	0.619352504	0.622682395	0.538671019	0.361653677	0.47022717
NEC score.high	0.182663257	0.465033493	0.516789583	0.686070289	0.645554363	0.650835539	0.187524933	0.629951674	0.602932089	0.709389701	0.606424181	0.419158051	0.300551452	0.70139396	0.505645946	0.580422848	0.368247694	0.736228672	0.436064371	0.544879108	0.473924747	0.320870116	0.499638076
NEC score.high	0.249921863	0.708675863	0.685047914	0.715970031	0.630137379	0.6143807	0.214405131	0.69933556	0.723917763	0.711386223	0.702156661	0.482812739	0.380205032	0.81937592	0.52525311	0.670666538	0.231699613	0.778234281	0.512358755	0.565414729	0.510150838	0.451970754	0.534667186
NEC score.high	0.227259458	0.593581004	0.56399927	0.674311599	0.617868161	0.666062788	0.272067439	0.656262649	0.528425348	0.73259981	0.681094154	0.454162664	0.392555718	0.798057425	0.497585222	0.676418037	0.44491177	0.806477033	0.582902068	0.539216698	0.519980679	0.481406394	0.502680649
NEC score.high	0.536527312	0.811775282	0.967991754	0.826910304	0.599734598	0.623610212	0.282007527	0.736975682	0.927331732	0.690420907	0.950183609	0.605368494	0.541781684	0.857740662	0.603751941	0.764802945	0.421197617	0.834679494	0.75983614	0.6782582	0.617615227	0.460568198	0.522194906
NEC score.low	0.242126423	0.54099153	0.541191533	0.708664755	0.573806158	0.629144194	0.207995676	0.620167031	0.547986824	0.69148358	0.555214135	0.468979227	0.300636302	0.751509461	0.444614791	0.612317219	0.28645983	0.775670571	0.469994061	0.542502882	0.480149436	0.454367718	0.473445596
NEC score.high	0.269220216	0.451239068	0.532806114	0.635647389	0.652042599	0.664697684	0.312261264	0.630916476	0.715718483	0.729981607	0.712453677	0.492360282	0.626257577	0.740510831	0.577791112	0.641320977	0.189984078	0.813201472	0.712140118	0.613395156	0.528671886	0.302164282	0.480597754
NEC score.low	0.220859441	0.536241545	0.448174686	0.685729698	0.655618262	0.607297707	0.154460124	0.587019916	0.53959497	0.684480422	0.674954191	0.459118797	0.344228789	0.76733263	0.455623294	0.601936565	0.387510884	0.715102354	0.381095633	0.50941921	0.474525635	0.381590522	0.503193243
NEC score.high	0.199773146	0.37793868	0.494335012	0.695845575	0.604828244	0.65219884	0.168825485	0.638114358	0.473399594	0.665566178	0.584637147	0.425052112	0.310493697	0.782200377	0.443662093	0.510241645	0.333464956	0.778519072	0.398408962	0.49387618	0.457819414	0.411306136	0.430642446
NEC score.high	0.195689101	0.569175272	0.523539462	0.687725447	0.612986105	0.591818332	0.231721016	0.694251807	0.432090782	0.677296102	0.5412956	0.468788905	0.464676932	0.804930923	0.510852224	0.607816417	0.385749455	0.784974926	0.405440816	0.533742701	0.532157443	0.423904853	0.490064548
NEC score.high	0.22856424	0.508018252	0.528586611	0.706315963	0.555872452	0.724500612	0.28404766	0.61008425	0.491708266	0.666554101	0.544398617	0.407096915	0.288510413	0.852203616	0.521678922	0.588155144	0.235011433	0.75515209	0.415183781	0.506887506	0.496926585	0.427232526	0.393416863
NEC score.low	0.218775948	0.48035326	0.678794111	0.699224811	0.629096122	0.659407828	0.235350035	0.638220801	0.618232717	0.711671025	0.65171823	0.522610529	0.419767638	0.725917092	0.505524687	0.589369861	0.268510984	0.736692916	0.499521989	0.51116383	0.483389937	0.512115709	0.47367398
NEC score.low	0.312252598	0.57900959	0.70026413	0.652746683	0.598598814	0.643969837	0.325306056	0.660096968	0.692572159	0.705822904	0.743268262	0.582172701	0.449126423	0.835106223	0.525804678	0.608376647	0.221803525	0.735446664	0.634027842	0.550824449	0.507690825	0.488019666	0.42457875
NEC score.low	0.167058663	0.519046291	0.5860795	0.682402053	0.610687932	0.603886396	0.238264811	0.694314605	0.564813	0.719910861	0.630934875	0.570575116	0.415325368	0.783814964	0.5084228	0.584349681	0.358802776	0.733070422	0.465881308	0.509683129	0.488893167	0.529840162	0.456283449
NEC score.low	0.166069837	0.553419801	0.57450331	0.700701737	0.570230353	0.589862557	0.180958439	0.706290884	0.544862436	0.693060988	0.62931089	0.448283111	0.333918489	0.810238758	0.498240424	0.621938135	0.315597982	0.754688395	0.498928422	0.514681414	0.505402501	0.441136463	0.486925435
NEC score.low	0.097574572	0.454609646	0.484633914	0.643254432	0.580957637	0.653589999	0.206910423	0.71194096	0.426580146	0.71812952	0.537081096	0.393442136	0.250725341	0.761372117	0.46971879	0.541024264	0.298324592	0.726433404	0.431438417	0.464603716	0.486813784	0.497182086	0.505775443
NEC score.high	0.20861191	0.556985753	0.512312171	0.684051756	0.564387227	0.766263773	0.340352829	0.644019689	0.552362339	0.715051766	0.614875265	0.489101149	0.374469609	0.810171329	0.538246898	0.652901436	0.383035605	0.77998275	0.460756938	0.51243361	0.513028727	0.523929653	0.445488034
NEC score.high	0.180562312	0.628173448	0.559159094	0.70264438	0.669281375	0.712141454	0.204679983	0.680181583	0.576062788	0.747387741	0.723305738	0.515104138	0.40113309	0.807443594	0.531246515	0.642057521	0.309150741	0.769938339	0.583457172	0.525777878	0.504480176	0.496054084	0.50207911
NEC score.high	0.551249572	0.683995887	0.769556346	0.709514957	0.574766056	0.657107616	0.27658882	0.540638806	0.645509107	0.666833697	0.778693599	0.479103902	0.461206112	0.816989039	0.536487226	0.613029063	0.327052695	0.760792665	0.551660338	0.575519807	0.538737735	0.425661085	0.45627747
NEC score.low	0.19553852	0.438614294	0.47684433	0.660573046	0.626760558	0.644789767	0.212073335	0.590284802	0.404094687	0.669590068	0.544067208	0.471758572	0.29413413	0.729633701	0.46702276	0.568725331	0.345381951	0.702664678	0.451040765	0.457040381	0.427170084	0.493255361	0.479275515
NEC score.low	0.191541451	0.407594171	0.641615597	0.64592882	0.6355979	0.711145224	0.235208198	0.643812702	0.586645341	0.696987145	0.647504283	0.403671846	0.411801903	0.745159155	0.443180195	0.574342415	0.351484613	0.740541726	0.493750002	0.509914748	0.509696807	0.51145036	0.443150482
NEC score.high	0.293714747	0.473290387	0.440354353	0.644474545	0.589676289	0.641504871	0.282796125	0.555955931	0.466691342	0.636052862	0.58239969	0.400460987	0.369236747	0.780285075	0.506862997	0.576401055	0.312689544	0.730610847	0.3427679	0.520765415	0.405275747	0.364466234	0.431420011
NEC score.low	0.123519503	0.485706289	0.506900837	0.685275406	0.583071391	0.614079967	0.174665985	0.633276651	0.626312355	0.687769926	0.669737033	0.509924327	0.376375862	0.738511387	0.482685762	0.635267172	0.317077771	0.76560606	0.518384662	0.479052203	0.469839986	0.423639513	0.459596551
NEC score.low	0.19080092	0.456985883	0.500810073	0.729087913	0.601649246	0.618911582	0.188004705	0.588090368	0.526440531	0.693376032	0.583141188	0.437648641	0.3142373	0.758277386	0.449267606	0.612418742	0.361958702	0.75451117	0.468282158	0.471430021	0.456894497	0.39601263	0.381807276
NEC score.low	0.193147574	0.475378929	0.581644327	0.7169067	0.576811542	0.671999273	0.242825671	0.656858813	0.468422464	0.684394436	0.526638032	0.425837213	0.327916602	0.73457591	0.519987233	0.601206414	0.273634237	0.747913785	0.5071187	0.559126196	0.494138395	0.423938355	0.423162204
NEC score.high	0.182942834	0.489130207	0.4687154	0.646508424	0.631255759	0.779002017	0.232855856	0.596912484	0.496890383	0.690861093	0.53918834	0.371188789	0.282038713	0.826525158	0.521896258	0.599919178	0.404411479	0.743353477	0.375712074	0.567035146	0.453519474	0.426391784	0.494022656
NEC score.high	0.485284627	0.722414382	0.840654313	0.731745424	0.586855958	0.560982865	0.206944853	0.697668569	0.705475933	0.735766217	0.783615024	0.582225744	0.445496041	0.859400833	0.508477084	0.6171541	0.372294674	0.75214053	0.594474155	0.59573264	0.557863697	0.491638298	0.503943325
NEC score.low	0.315413346	0.626297135	0.701232382	0.667892936	0.601657506	0.630263314	0.329716965	0.642428808	0.708036507	0.674897052	0.862585632	0.596427472	0.509963887	0.773018264	0.524220435	0.616831734	0.375610745	0.784400904	0.662600377	0.570406528	0.540159472	0.464941732	0.485565282
NEC score.high	0.295219752	0.549172871	0.655600228	0.683138556	0.597574548	0.687395878	0.164839256	0.642327006	0.641296064	0.675292239	0.605580498	0.472403566	0.430257658	0.762742311	0.49743789	0.557834153	0.290327193	0.726899487	0.450045484	0.512841074	0.484861794	0.447682239	0.421272726
NEC score.low	0.341202525	0.59624213	0.727118475	0.728328721	0.61146042	0.6357741	0.264896298	0.61476463	0.646137268	0.671014245	0.681347293	0.486996445	0.388521056	0.746946976	0.52194159	0.646043203	0.414809463	0.787577966	0.578642818	0.550520431	0.532449059	0.467214929	0.463401778
NEC score.low	0.314578335	0.565955808	0.742513905	0.758977481	0.619284413	0.633731667	0.208447879	0.664364018	0.586627696	0.691106429	0.75891891	0.523047457	0.439948303	0.758598425	0.569613359	0.653053226	0.306827839	0.797278924	0.643087562	0.568936083	0.556453066	0.428820645	0.433221173
NEC score.high	0.21160112	0.486356516	0.501735182	0.66646925	0.585057309	0.615138808	0.285683431	0.681792941	0.652489306	0.633976261	0.669896171	0.477242754	0.384124955	0.758201226	0.493479608	0.657394462	0.521685712	0.814848933	0.485339129	0.517431876	0.520177924	0.462237118	0.451417492
NEC score.low	0.155298877	0.426415707	0.549516241	0.645951583	0.587493572	0.61727247	0.193542848	0.636159886	0.583390883	0.667905548	0.562404448	0.461183743	0.338521198	0.75868672	0.444624757	0.609416136	0.330101778	0.760022281	0.450287963	0.4908507	0.520654262	0.472616146	0.428360634
NEC score.high	0.166910977	0.597261386	0.543220474	0.720636589	0.655256872	0.631999148	0.222547176	0.70168211	0.640525219	0.698179372	0.646706187	0.48628255	0.371671293	0.818827416	0.500251823	0.60646064	0.267988199	0.749106698	0.517148744	0.505526508	0.521289001	0.52319136	0.433217289
NEC score.low	0.164590253	0.485390959	0.532430993	0.673295265	0.593641044	0.672446782	0.305533589	0.704688595	0.521555047	0.675800016	0.631142389	0.457325319	0.369392298	0.771472719	0.526820443	0.651724667	0.448765751	0.725458076	0.476192675	0.525759827	0.497194759	0.504882426	0.450499979
NEC score.high	0.249983243	0.457284327	0.609948649	0.686934115	0.595976187	0.741820739	0.203559923	0.600920093	0.567291678	0.709466697	0.598405382	0.459052236	0.374007	0.747363307	0.522622712	0.597767498	0.308719164	0.734872206	0.496291015	0.505016982	0.473384142	0.555989462	0.383549448
NEC score.low	0.189287376	0.515597991	0.713470158	0.671921458	0.637045472	0.580558297	0.190709007	0.70117818	0.565403672	0.68957168	0.601156916	0.425362692	0.369404599	0.724326548	0.451015317	0.512093146	0.071048377	0.730272187	0.512021925	0.562140759	0.491482978	0.402109803	0.511811564
NEC score.low	0.160748737	0.425543901	0.520178875	0.67046819	0.569063265	0.61042862	0.125312151	0.652409112	0.573335772	0.67597589	0.64027215	0.473419303	0.310421706	0.763751536	0.497034562	0.574565342	0.234768486	0.698951854	0.440076221	0.48462842	0.463618821	0.473505761	0.405084898
NEC score.high	0.144950952	0.504992329	0.477062205	0.73138636	0.739736809	0.744815135	0.240262623	0.647278729	0.50745679	0.775453166	0.64492838	0.412352852	0.342742315	0.817271745	0.549078331	0.619795068	0.476608401	0.792894353	0.523054383	0.517998379	0.483045581	0.391578497	0.452560256
NEC score.high	0.16006282	0.52477011	0.495044573	0.675651266	0.629660074	0.652957861	0.189573253	0.729043976	0.676745339	0.631369238	0.688161487	0.46032153	0.32130717	0.795224668	0.518341479	0.631258489	0.221459816	0.770384034	0.537161549	0.551231152	0.522241488	0.462299905	0.446798136
NEC score.high	0.18587061	0.511347164	0.516990127	0.667322641	0.520541137	0.55166669	0.133268454	0.63765486	0.576176659	0.661302647	0.573718855	0.440688817	0.355807072	0.788179089	0.507297858	0.662839278	0.203177897	0.768322736	0.494381199	0.573749708	0.517699187	0.384022225	0.434022647
NEC score.low	0.383347073	0.65811594	0.788905194	0.761454091	0.627791535	0.595693352	0.241685313	0.663156376	0.7293827	0.67856385	0.807693491	0.558725414	0.41840359	0.733792195	0.544413275	0.651942625	0.310140357	0.799435698	0.612991592	0.554201935	0.545896636	0.4618184	0.468691413
NEC score.low	0.153144759	0.499138273	0.524086713	0.690041929	0.603419871	0.620909283	0.288151132	0.742997057	0.657571528	0.687046997	0.675990117	0.476896935	0.379924424	0.811682115	0.518226036	0.62538871	0.206558975	0.762295263	0.589581093	0.609053277	0.532657657	0.497194708	0.444862581
NEC score.low	0.192053402	0.452765081	0.550376202	0.673489024	0.617569892	0.535358034	0.094780343	0.622472254	0.524429809	0.695308796	0.562986825	0.447937201	0.363789614	0.786415086	0.48491497	0.56563847	0.271542441	0.752345963	0.444910539	0.505798797	0.461928675	0.380760931	0.444128789
NEC score.low	0.222511375	0.357489043	0.543922888	0.669060805	0.559976357	0.634378012	0.275972135	0.602156276	0.548864961	0.69459987	0.553354723	0.454380071	0.333367225	0.762414133	0.497559441	0.560659225	0.297787725	0.737808939	0.413164262	0.481689057	0.487489689	0.399137527	0.420632108
NEC score.low	0.270535152	0.555745891	0.708427509	0.704734742	0.578104026	0.589605478	0.192541973	0.634429646	0.651354934	0.697772597	0.744242531	0.542990973	0.464656448	0.801087569	0.561415326	0.603335684	0.323228015	0.752539707	0.62008898	0.555630326	0.507343719	0.498434749	0.450471723
NEC score.high	0.151799128	0.581217746	0.442179091	0.666738337	0.595590422	0.707827639	0.305940303	0.675058874	0.493186393	0.752855124	0.539714194	0.491559721	0.310587221	0.810050627	0.533383494	0.685593589	0.41320695	0.72874068	0.39862342	0.54044384	0.480868159	0.453449931	0.512833195
NEC score.low	0.168695938	0.464367644	0.546166267	0.696241215	0.589289763	0.6575809	0.209595894	0.628819901	0.571654944	0.670313147	0.602655239	0.437219259	0.376541381	0.782834861	0.481785172	0.617002642	0.372938014	0.769276499	0.51731306	0.508622143	0.493718486	0.441939281	0.441320091
NEC score.low	0.113430818	0.408058759	0.437170099	0.680009206	0.625831136	0.620004239	0.207902596	0.612068868	0.520479065	0.675748458	0.602739198	0.465073707	0.312191303	0.702231223	0.500753993	0.609776653	0.263041909	0.756013439	0.448209529	0.473903836	0.457414787	0.472862222	0.403613486
NEC score.high	0.195010815	0.528255271	0.548141246	0.717951835	0.584459635	0.597791924	0.198455851	0.638863067	0.550348913	0.712179644	0.584291982	0.453587449	0.31974682	0.818241591	0.485872496	0.635485764	0.401603035	0.77117929	0.464716027	0.498399137	0.485476566	0.400687668	0.384631045
NEC score.high	0.235121905	0.588298696	0.572608707	0.690399768	0.619662135	0.606924302	0.193441238	0.715824857	0.654721444	0.686388358	0.646225344	0.447426282	0.391947302	0.815976952	0.502117424	0.599004786	0.181068767	0.758555892	0.544132847	0.544798979	0.539538814	0.427925186	0.47486362
NEC score.low	0.186739721	0.5592263	0.597334912	0.681655157	0.577537335	0.639109274	0.235510931	0.677020007	0.685850332	0.679030392	0.721167551	0.571659182	0.393496756	0.830364373	0.511774612	0.625782713	0.374132686	0.778485809	0.576441652	0.539747663	0.485228761	0.426105353	0.419366108
NEC score.high	0.177272529	0.403595306	0.441379449	0.64879027	0.632470668	0.68209592	0.18233986	0.510636778	0.407581354	0.755516641	0.59291062	0.432560778	0.301938611	0.759466014	0.546367712	0.550758052	0.308636545	0.738085298	0.397893917	0.455235715	0.388617201	0.44931919	0.418063361
NEC score.high	0.130553871	0.507565128	0.499026683	0.712521624	0.69200649	0.675069611	0.141971402	0.687483668	0.560680734	0.72262159	0.776435406	0.469200224	0.404336832	0.825124123	0.517276358	0.603983039	0.399915739	0.818061292	0.506223472	0.529506272	0.516322671	0.512399531	0.445816722
NEC score.low	0.205822968	0.501368027	0.537287116	0.703520475	0.672158687	0.636388314	0.250289231	0.635186634	0.611173936	0.692412703	0.654562348	0.469864886	0.357465831	0.733983032	0.526445332	0.611391923	0.226252493	0.768468402	0.502034628	0.533122523	0.493912335	0.427788069	0.407519803
NEC score.high	0.168149863	0.459369526	0.483721362	0.66740405	0.570235889	0.676592074	0.185587194	0.580235709	0.550392341	0.662851924	0.501517069	0.413849681	0.305220924	0.751737606	0.446460403	0.578757116	0.438309406	0.780220076	0.353023036	0.448665542	0.427511276	0.507663981	0.424809345
NEC score.high	0.125248536	0.521547833	0.507695825	0.682460299	0.531116094	0.653121021	0.204097195	0.651444628	0.554867777	0.6515891	0.532278224	0.357844008	0.299933802	0.789441386	0.458404751	0.603323946	0.42073833	0.744779078	0.400632905	0.48459516	0.484446192	0.436889022	0.415924788
NEC score.high	0.139956746	0.530486074	0.494913364	0.683569734	0.598469021	0.573935831	0.243416811	0.627610769	0.477232575	0.700551905	0.587393306	0.390406206	0.286502556	0.738935513	0.449596689	0.578432017	0.280970246	0.731342412	0.422484515	0.505138386	0.456276983	0.37389108	0.458742944
NEC score.low	0.107587061	0.476312555	0.434535772	0.674284562	0.584299197	0.606772438	0.196467134	0.605178985	0.516356978	0.654261404	0.5766139	0.44142373	0.253826845	0.713990746	0.480168735	0.582300737	0.311441897	0.70359108	0.410469185	0.449933053	0.422044076	0.48304042	0.458219991
NEC score.low	0.196028202	0.443061879	0.534790393	0.625909457	0.62569451	0.617264135	0.182710893	0.616876313	0.583042531	0.671963555	0.634749989	0.472471349	0.316593778	0.791818384	0.446959996	0.585911114	0.31270285	0.764775825	0.528632027	0.501941833	0.501899568	0.42443702	0.429391686
NEC score.high	0.223301732	0.594423539	0.647488855	0.71252893	0.590956273	0.706723408	0.239077112	0.622252201	0.558935886	0.672596485	0.679739151	0.461713466	0.385634488	0.821479668	0.531850851	0.596907699	0.403095488	0.75953235	0.418025917	0.574652302	0.498639897	0.448444127	0.418515076
NEC score.high	0.26576447	0.578409674	0.589759894	0.689126008	0.638803248	0.562914101	0.129273253	0.671866727	0.622504061	0.663275475	0.682281635	0.514900132	0.381960886	0.728928063	0.507157147	0.576264307	0.319871454	0.750200968	0.529614531	0.558600238	0.471571644	0.449612611	0.472940044
NEC score.low	0.380110252	0.539385085	0.670446657	0.74242205	0.635619809	0.648431211	0.205330997	0.616981098	0.601157759	0.688907655	0.661250423	0.475556478	0.357869253	0.746248376	0.462763641	0.58403543	0.283043224	0.742867647	0.50185573	0.56832615	0.484465569	0.466152198	0.444870239
NEC score.low	0.254036367	0.429419183	0.528514704	0.741673603	0.587192289	0.712278158	0.208487448	0.607215277	0.529453821	0.741194564	0.591910548	0.448510051	0.330111588	0.76744939	0.48841024	0.638953426	0.381733333	0.791643106	0.459479596	0.521594889	0.462715701	0.468040462	0.391216671
NEC score.high	0.139592795	0.464897772	0.479124945	0.707538902	0.62243856	0.607237374	0.161396745	0.620295225	0.504942997	0.716385443	0.578020149	0.442586046	0.300109858	0.835914538	0.494285144	0.657575049	0.287749576	0.787168084	0.381408771	0.487739942	0.498250663	0.351227631	0.393633537
NEC score.low	0.163021206	0.349037396	0.510489936	0.677661434	0.627155152	0.595441819	0.215686116	0.660594604	0.458779026	0.693167483	0.488096579	0.375706148	0.273612174	0.722093758	0.422716367	0.580292105	0.144836425	0.77057964	0.412397095	0.506648665	0.460264242	0.536587261	0.454181069
NEC score.high	0.327523573	0.596222787	0.560061931	0.699294047	0.583748835	0.604108048	0.156094121	0.647369223	0.617273809	0.701371044	0.603018438	0.458535019	0.450153425	0.733729436	0.515892194	0.559890941	0.406476859	0.744620901	0.443139963	0.507670833	0.43982953	0.458046818	0.437072734
NEC score.high	0.206144186	0.551575183	0.427294343	0.706671767	0.614583589	0.812197121	0.285648341	0.613787065	0.539511113	0.729859964	0.668354134	0.404627491	0.275803725	0.84978761	0.506446748	0.576215415	0.467985487	0.717292124	0.490546592	0.504484461	0.470673316	0.447606691	0.530334737
NEC score.low	0.129634638	0.505902292	0.522592529	0.642598149	0.615679343	0.613989752	0.202818619	0.619220105	0.538243321	0.655548614	0.5738941	0.502509991	0.317709511	0.752200777	0.451500704	0.6035258	0.313725629	0.738303227	0.428584711	0.47608431	0.452945299	0.444103144	0.457107422
NEC score.low	0.15073806	0.525814883	0.588524886	0.727708722	0.599586207	0.652435045	0.208448657	0.622740544	0.518875296	0.654270028	0.604025961	0.474762458	0.361838448	0.819446655	0.485054633	0.57713444	0.361476543	0.762119167	0.438886824	0.491350965	0.464076482	0.446600206	0.434990339
NEC score.low	0.148543986	0.445933013	0.46457279	0.640911909	0.626062122	0.676143598	0.219579479	0.637277823	0.492586236	0.662395127	0.55887454	0.42440508	0.305480706	0.714163742	0.459447543	0.554348686	0.289179064	0.769598767	0.424696224	0.458664396	0.458589151	0.510336962	0.463981368
NEC score.low	0.149392224	0.399036094	0.519802093	0.642989028	0.599894781	0.605582394	0.272090716	0.676543344	0.494044792	0.708057105	0.493421735	0.339506244	0.304638713	0.699892624	0.434766559	0.572813318	0.246372048	0.753839269	0.416794648	0.516783763	0.43274236	0.457642911	0.466251198
NEC score.high	0.395099143	0.628046983	0.721875784	0.837166317	0.559384111	0.687077208	0.249832786	0.612741498	0.671808779	0.693171061	0.730670691	0.474449901	0.353282008	0.810620764	0.587077199	0.640898879	0.234231043	0.766905323	0.521394649	0.556891935	0.568134199	0.402388026	0.465703053
NEC score.high	0.279105603	0.628294492	0.72366787	0.712186292	0.613784012	0.572939231	0.250642914	0.726635834	0.64432886	0.743739622	0.700176271	0.495345587	0.544792998	0.775873645	0.541181161	0.653783374	0.261661822	0.748981953	0.622862458	0.563555959	0.550990544	0.475353443	0.519628134
NEC score.low	0.154358202	0.447817521	0.520792572	0.658623275	0.606542973	0.563751477	0.187112063	0.60589698	0.500935847	0.663291336	0.557493089	0.412095232	0.276538895	0.739834975	0.501885108	0.58762739	0.24672477	0.744168282	0.37800362	0.486469038	0.436052053	0.403876397	0.455275171
NEC score.low	0.142469702	0.510126032	0.496703106	0.66298836	0.57750848	0.607068253	0.212456733	0.675793596	0.557530387	0.690893254	0.592716776	0.401853547	0.329346121	0.705214674	0.468858168	0.574022458	0.090712456	0.743229261	0.500977665	0.524214091	0.450378229	0.399398849	0.525420135
NEC score.low	0.237946027	0.608827348	0.698396901	0.722584735	0.600409686	0.678295248	0.28204983	0.637353678	0.510980482	0.722599563	0.665381839	0.461219809	0.359832686	0.785599485	0.535879273	0.697507554	0.359933192	0.794922777	0.478795876	0.525691976	0.532636551	0.44831749	0.455387064
NEC score.high	0.422559559	0.683467303	0.822872908	0.759948096	0.65755398	0.627008458	0.262998319	0.692627972	0.72787095	0.711575191	0.769036672	0.487167778	0.451496651	0.825670707	0.577376123	0.706780533	0.397844794	0.833835641	0.595530899	0.592571154	0.633117563	0.559341447	0.440401629
NEC score.low	0.298168393	0.526948895	0.622874289	0.698093673	0.617373676	0.643084085	0.153285581	0.602364716	0.595553868	0.75706748	0.551945855	0.391084511	0.398337492	0.759567561	0.514635353	0.565154699	0.193318621	0.739208817	0.502523394	0.554376842	0.458467064	0.410633678	0.455707
NEC score.high	0.325849342	0.674837395	0.660350609	0.839431393	0.651551568	0.689579718	0.29138734	0.676833369	0.816422208	0.773877774	0.932283255	0.639783848	0.532984879	0.833977066	0.617286831	0.741922856	0.260892218	0.790952767	0.747495054	0.622991369	0.622352224	0.501840766	0.463215625
NEC score.low	0.256451864	0.545377489	0.62807387	0.690574942	0.591161632	0.61870753	0.300214724	0.683045408	0.617243624	0.678966724	0.695367745	0.473036186	0.491896626	0.730011176	0.545443843	0.598596399	0.144170337	0.786586911	0.601607936	0.577530674	0.529371081	0.470906621	0.469757144
NEC score.high	0.195738964	0.57155938	0.577524224	0.761148474	0.596523307	0.625148777	0.25330392	0.676416003	0.705986065	0.702567313	0.702199394	0.517924173	0.432329407	0.79916537	0.551632704	0.68166435	0.270943887	0.817133986	0.605899019	0.575096232	0.569623567	0.473796461	0.446560175
NEC score.high	0.200300991	0.599824045	0.515354734	0.734781444	0.607859697	0.699289122	0.325314721	0.655875772	0.454906352	0.716399649	0.587586923	0.481063216	0.377445033	0.821855294	0.534598998	0.671323811	0.315515805	0.799895841	0.484487525	0.550663059	0.523409794	0.482657857	0.430353604
NEC score.low	0.2099677	0.506590821	0.583712717	0.672495789	0.595118396	0.625540555	0.21865154	0.685269883	0.671268399	0.680087586	0.627826378	0.499008204	0.397760233	0.777080267	0.533170377	0.620517834	0.342376924	0.767398135	0.50611354	0.543636951	0.47635072	0.478547266	0.436695525
NEC score.low	0.407576646	0.562643979	0.784223772	0.744127523	0.61652802	0.640807609	0.154059085	0.634102248	0.643248259	0.648624313	0.650932343	0.450229099	0.343627624	0.762957504	0.477036848	0.616774455	0.354511443	0.776650161	0.445588586	0.525009553	0.508208649	0.436098195	0.441714201
NEC score.low	0.121772945	0.487726019	0.480948954	0.681051884	0.607878851	0.572445804	0.20671004	0.708586242	0.546224704	0.668409919	0.534529021	0.398604903	0.435136049	0.799264356	0.493497004	0.587787216	0.200761483	0.734037553	0.484925765	0.505653137	0.49534501	0.464690141	0.495792545
NEC score.high	0.170989453	0.514042836	0.538822239	0.737451207	0.575972319	0.647887756	0.134055021	0.61285051	0.658918222	0.709302159	0.727538891	0.520509231	0.38091789	0.751427347	0.553080263	0.666879213	0.35011696	0.796319645	0.532163016	0.532060112	0.494873584	0.458170144	0.43510791
NEC score.high	0.203316626	0.540676539	0.482732057	0.712040318	0.554352887	0.600523477	0.21784555	0.616004245	0.458537523	0.699569062	0.545377722	0.386803178	0.286041839	0.777246547	0.474440139	0.607792414	0.443043169	0.735907703	0.361045397	0.502597171	0.490620343	0.401575165	0.433098224
NEC score.high	0.274940926	0.690917581	0.490672132	0.82398963	0.639680519	0.608790664	0.162732789	0.672918537	0.712187373	0.749064942	0.779660347	0.543083923	0.40877547	0.766371701	0.557709219	0.69104898	0.266789604	0.785756937	0.640417423	0.595189152	0.580004217	0.48894741	0.554224224
NEC score.high	0.105879418	0.489445137	0.463597286	0.733372958	0.580781164	0.637167897	0.16677624	0.601559433	0.508967669	0.662615195	0.621354371	0.445580206	0.326104621	0.797940596	0.471560502	0.571182885	0.352761199	0.766779976	0.468826654	0.535178357	0.470899012	0.475324651	0.444210927
NEC score.high	0.43203633	0.542549082	0.714643137	0.759519386	0.600721848	0.689189788	0.361049342	0.568736513	0.614059218	0.695993595	0.689303648	0.503750976	0.399431008	0.775752402	0.53856782	0.621728316	0.400472968	0.780330298	0.531856691	0.506143813	0.515566224	0.34654484	0.443909636
NEC score.high	0.310704284	0.511245836	0.47578032	0.650152934	0.54838229	0.714479051	0.308283988	0.533984463	0.557014489	0.758608577	0.556986978	0.439656059	0.359976165	0.757984935	0.50889198	0.54866278	0.402544325	0.719404852	0.314891848	0.573189948	0.386404468	0.346951898	0.450094852
NEC score.low	0.29203754	0.549695494	0.693221481	0.736257211	0.572373772	0.665972718	0.193931432	0.618733717	0.597042615	0.663461728	0.611044478	0.461429393	0.368845623	0.748005843	0.562798043	0.612234145	0.220158926	0.789334664	0.544321662	0.537603386	0.520064361	0.45690612	0.443500322
NEC score.low	0.232775093	0.538425442	0.504425338	0.717127952	0.56891057	0.57474556	0.225019678	0.646977895	0.675661849	0.648600229	0.617444296	0.506433283	0.344551735	0.773481204	0.500622023	0.63216019	0.295359722	0.766512525	0.534805804	0.516629731	0.472870109	0.440102401	0.447914784
NEC score.high	0.147841469	0.569354662	0.520315037	0.697706131	0.616712923	0.543742558	0.17522528	0.697859129	0.55428456	0.645945208	0.618199605	0.455353305	0.347985851	0.778105475	0.496749039	0.6462669	0.35404865	0.728469119	0.494348717	0.521320776	0.520733991	0.420771252	0.456506349
NEC score.high	0.195308822	0.597086203	0.561350616	0.786340783	0.618550606	0.651712909	0.306724547	0.619809926	0.556986971	0.68113834	0.575145156	0.485929275	0.337786459	0.827085097	0.472285617	0.672080003	0.502524125	0.796816414	0.4993162	0.538742117	0.520174992	0.527236616	0.439716357
NEC score.high	0.159517751	0.536341388	0.467394613	0.666417295	0.626087809	0.591866466	0.288529011	0.647246239	0.43960238	0.655527281	0.51727942	0.347833157	0.253232789	0.799571158	0.440963714	0.587431076	0.36856693	0.74413791	0.346636365	0.516194982	0.457379111	0.338447966	0.493496072
NEC score.high	0.174474605	0.485938644	0.547207197	0.682477586	0.532187453	0.610682537	0.190968047	0.689158959	0.534726504	0.673580369	0.544356503	0.432858001	0.332702456	0.77158617	0.449096388	0.564800886	0.325145577	0.757882857	0.351434072	0.470048362	0.489725406	0.431759909	0.466144496
NEC score.high	0.232229409	0.592898002	0.536768108	0.734073086	0.59670167	0.578732162	0.174269113	0.647597073	0.568716663	0.671305998	0.659045449	0.484355002	0.377682656	0.794587757	0.562762625	0.654324924	0.307847779	0.795652199	0.552578225	0.544119767	0.534235197	0.438576036	0.492632103
NEC score.low	0.143009438	0.443060559	0.535658549	0.705971091	0.606397669	0.588189332	0.150296493	0.645724294	0.612273628	0.684513349	0.658036728	0.459281156	0.34469368	0.742862985	0.479093447	0.642488135	0.230086107	0.72596805	0.490312205	0.503172875	0.475224597	0.467165096	0.452326466
NEC score.high	0.23209637	0.510188591	0.511551737	0.692663264	0.592285455	0.628681691	0.22064031	0.675675208	0.525596443	0.75416057	0.557647642	0.38789749	0.397460329	0.792239147	0.471544248	0.593075138	0.392905291	0.757679795	0.412496733	0.500296455	0.499863802	0.469792643	0.504044786
NEC score.low	0.171710074	0.515712904	0.490677612	0.652436822	0.59544051	0.649792466	0.164466889	0.662890701	0.451656499	0.724964443	0.605156023	0.424052042	0.347770806	0.755431408	0.46949988	0.580191886	0.351201077	0.739739636	0.418065071	0.497530923	0.458288127	0.467055942	0.504700349
NEC score.high	0.217553841	0.599687344	0.477991099	0.762243352	0.609218499	0.695263093	0.173786665	0.695924256	0.643525707	0.727215064	0.64898396	0.481997636	0.358420898	0.798099661	0.535252398	0.641299775	0.316174458	0.811942156	0.560354085	0.555889439	0.523299628	0.493759392	0.464614027
NEC score.low	0.24503516	0.497258174	0.535497361	0.717666893	0.575557851	0.61899336	0.213473961	0.695553895	0.676115747	0.707910656	0.602021869	0.499025601	0.413784287	0.746888554	0.523727813	0.575278667	0.280021488	0.764243575	0.602725788	0.538658774	0.47537822	0.489959362	0.487683454
NEC score.low	0.149207301	0.466179644	0.498600286	0.664707552	0.572579016	0.571132093	0.222426628	0.684423329	0.458951448	0.691365769	0.478676364	0.380914336	0.260163247	0.71396983	0.455653574	0.526414492	0.117515787	0.726437949	0.454601628	0.555861725	0.437405512	0.456874601	0.516989721
NEC score.low	0.103989034	0.440748456	0.478578622	0.687863161	0.603601225	0.622074626	0.169727096	0.625926899	0.544000445	0.696526904	0.595911964	0.440636461	0.349642677	0.789860238	0.453803688	0.560119436	0.287075667	0.783611962	0.523115857	0.518222934	0.436825099	0.435368176	0.398494537
NEC score.high	0.117219204	0.477439401	0.499986685	0.664388455	0.576459743	0.574904276	0.203419063	0.684638749	0.591351965	0.692833374	0.597945963	0.448912829	0.360886104	0.7772725	0.480200425	0.623324107	0.308506255	0.777278349	0.516425098	0.538754138	0.492838247	0.44099115	0.464433533
NEC score.low	0.427972001	0.530282633	0.741568485	0.668848993	0.60418282	0.629479721	0.237231188	0.628009711	0.617461433	0.686236171	0.641090404	0.442137978	0.431304837	0.750325498	0.519471064	0.582627412	0.211079605	0.78408748	0.527008206	0.530083246	0.50599506	0.468309056	0.485212185
NEC score.high	0.146716715	0.510794298	0.500641057	0.719273407	0.598990608	0.701830974	0.19136011	0.707942149	0.610463142	0.749986056	0.63607171	0.500007584	0.371880748	0.831981794	0.519531375	0.657296243	0.465137312	0.788393982	0.498910476	0.534143938	0.495691886	0.553446159	0.431370529
NEC score.high	0.229155395	0.609524987	0.670057162	0.743742957	0.623677254	0.635409385	0.226115427	0.677285434	0.639785188	0.699196783	0.662393696	0.513403338	0.380111623	0.787158663	0.507295894	0.647772724	0.44051437	0.793692231	0.556886446	0.554815911	0.528671595	0.473021467	0.463678308
NEC score.low	0.145531012	0.55367011	0.464885566	0.691414574	0.623064817	0.625753059	0.199995031	0.698742795	0.400860618	0.686256722	0.551597371	0.422179103	0.268173777	0.767915497	0.518574555	0.614677885	0.290558546	0.735600209	0.414061026	0.484613878	0.486076731	0.416572964	0.494612203
NEC score.high	0.194974141	0.449579909	0.455075304	0.662516978	0.619777437	0.708922295	0.239803449	0.614324924	0.494751703	0.693827582	0.599854021	0.397859204	0.322702037	0.742280269	0.484233804	0.582190381	0.417204754	0.786985649	0.380974334	0.513256391	0.400461615	0.384983458	0.45313558
NEC score.high	0.273420549	0.643814576	0.633591115	0.729974213	0.552338673	0.596446751	0.236632431	0.658281905	0.667044077	0.689806886	0.726077497	0.461274575	0.419094518	0.789326875	0.532651547	0.69795796	0.371618017	0.812270195	0.548920059	0.603614691	0.570814516	0.405490307	0.450316187
NEC score.high	0.095443079	0.506751297	0.473269119	0.701038037	0.64831604	0.624741041	0.191454672	0.701382242	0.566248768	0.706144854	0.653634376	0.481303154	0.322290199	0.824744682	0.503589293	0.635408688	0.356631765	0.780261376	0.567413886	0.554732126	0.509032198	0.517798479	0.460941215
NEC score.high	0.155064219	0.514586989	0.451673617	0.677472128	0.579517776	0.690437063	0.304151976	0.655758934	0.407664188	0.749174754	0.580156336	0.409683233	0.267756316	0.83353474	0.524592164	0.599795055	0.35242602	0.756618493	0.453779954	0.51262645	0.463171612	0.435555342	0.464141268
NEC score.high	0.184582261	0.579445286	0.497015349	0.696614168	0.564339871	0.651219584	0.249570848	0.619884789	0.569040855	0.693006455	0.676981956	0.418746973	0.343810983	0.801965111	0.528542688	0.589375709	0.279159629	0.739685826	0.412940231	0.532581455	0.509987179	0.543696493	0.497287341
NEC score.low	0.222054179	0.532240584	0.552711065	0.68853821	0.596811647	0.62024411	0.168392501	0.638377494	0.589859672	0.672528762	0.654376578	0.495263895	0.492098059	0.773604469	0.520447509	0.590797219	0.245245452	0.783347233	0.492533236	0.55144911	0.474145519	0.403537985	0.449451144
NEC score.high	0.3087888	0.630596759	0.647274087	0.706430543	0.589524624	0.704061377	0.342600255	0.639472948	0.507586799	0.734943144	0.621209743	0.463682427	0.384770258	0.836525166	0.498363263	0.580471829	0.47506281	0.763913371	0.45218705	0.498906322	0.497413235	0.50798174	0.505107931
NEC score.low	0.177077582	0.54117413	0.518338741	0.675971456	0.601255411	0.606395081	0.191090228	0.656826018	0.634813277	0.686829699	0.639621888	0.480699888	0.390143978	0.737562308	0.520250632	0.592021978	0.305836904	0.756570514	0.521923866	0.514717465	0.475770023	0.429967399	0.468611706
NEC score.low	0.174219295	0.505417069	0.489078441	0.683868292	0.571498031	0.666343613	0.186818711	0.647408794	0.636847497	0.686880026	0.592039456	0.461383878	0.32888148	0.731008041	0.51623863	0.641759842	0.311046197	0.778777225	0.534665345	0.52858441	0.472938387	0.453297393	0.430572874
NEC score.low	0.231859034	0.672551914	0.605891808	0.718288745	0.608790797	0.666464698	0.239639926	0.72044319	0.702233965	0.738838312	0.716529988	0.504602471	0.411156029	0.816084053	0.519962787	0.674766583	0.380346277	0.784585222	0.616265363	0.542271426	0.56281006	0.47979352	0.487576965
NEC score.high	0.285899854	0.668739403	0.660078055	0.758197436	0.625144891	0.600685982	0.200057749	0.715317873	0.730399437	0.726747964	0.763165324	0.500154974	0.386707874	0.775989147	0.495056869	0.661520731	0.407242396	0.819796653	0.585990288	0.593853819	0.553900715	0.440345751	0.495588236
NEC score.high	0.157056118	0.559131344	0.515540076	0.773330867	0.626100045	0.717689477	0.198230262	0.651786341	0.543297071	0.737250309	0.723598459	0.476037564	0.355620269	0.835435772	0.541673867	0.655925156	0.402600834	0.800461834	0.520513914	0.543205643	0.525368193	0.52998695	0.416440298
NEC score.high	0.262021097	0.628094698	0.690270327	0.744336764	0.6099662	0.666637879	0.204079889	0.684614486	0.618593138	0.739156048	0.768635859	0.534011828	0.455015722	0.826539507	0.528533918	0.672324435	0.401974153	0.808501945	0.640257286	0.575810026	0.559397027	0.557958772	0.419863577
NEC score.low	0.262927233	0.456382788	0.54458507	0.709519156	0.601278773	0.658196159	0.200231532	0.610816107	0.605946078	0.722715641	0.580874903	0.466014504	0.407847923	0.78037499	0.518941755	0.61807426	0.338236613	0.752908279	0.48496443	0.504245844	0.496253054	0.469924318	0.412454431
NEC score.low	0.222299675	0.444953136	0.644309403	0.662183819	0.57506413	0.589902423	0.279205919	0.652094723	0.660252107	0.672760961	0.692328086	0.507039176	0.46690412	0.810808663	0.503025502	0.554424764	0.382414275	0.756698458	0.523465131	0.513308853	0.458408504	0.460776497	0.477420156
NEC score.high	0.162514998	0.676091702	0.627015857	0.716389545	0.583211633	0.602837087	0.184801129	0.651364262	0.588578185	0.65705885	0.605330407	0.453776649	0.378130883	0.806545483	0.474927494	0.628242605	0.398892454	0.79610398	0.44896184	0.551636295	0.496755695	0.450892849	0.505934142
NEC score.low	0.11240758	0.54947633	0.498986954	0.680264493	0.609385114	0.692407685	0.252455158	0.705036967	0.541614872	0.681691275	0.565070133	0.461014734	0.317211628	0.765002428	0.490921685	0.592739592	0.3349634	0.728993569	0.454819906	0.511328417	0.499128321	0.475967452	0.531771304
NEC score.high	0.098046244	0.623772126	0.483289725	0.719882467	0.616448964	0.714494881	0.204247657	0.642086037	0.540375557	0.706316269	0.666363966	0.459095132	0.360233736	0.83514174	0.512211447	0.609504074	0.383428072	0.79692271	0.55102141	0.557532113	0.482386894	0.543415877	0.526396244
NEC score.high	0.371563305	0.666510653	0.609438037	0.760351631	0.587266028	0.622066923	0.187774351	0.742995416	0.682703969	0.736377817	0.853370591	0.530256991	0.427327517	0.790332811	0.56241144	0.657839945	0.170948835	0.792109977	0.654611542	0.594956138	0.582250887	0.514548625	0.532498054
NEC score.high	0.27317769	0.635416263	0.62567467	0.697309292	0.595220445	0.609415405	0.333467796	0.711117288	0.673985722	0.747712857	0.62171856	0.463822479	0.404167829	0.829077689	0.517415361	0.621468975	0.377466561	0.790764815	0.432742832	0.552715979	0.52584468	0.460478845	0.511063114
NEC score.high	0.089391919	0.529218211	0.555907019	0.650549098	0.614135179	0.574853067	0.201643733	0.717775916	0.45329989	0.643899481	0.478130781	0.347195882	0.306010545	0.759051263	0.459378515	0.613436888	0.177368531	0.732820585	0.412809482	0.495107822	0.467811037	0.448501869	0.549575305
NEC score.low	0.224394905	0.530286895	0.538223084	0.70683616	0.587205081	0.598456103	0.21952904	0.673700752	0.656730351	0.722889461	0.705716393	0.566114661	0.469087697	0.709136155	0.550768122	0.611109766	0.381582434	0.760626895	0.412883313	0.565140453	0.465089458	0.456555673	0.487432314
NEC score.high	0.210223717	0.573791361	0.51474119	0.673228311	0.581440003	0.643661717	0.174060053	0.682334916	0.53656964	0.704593834	0.600997327	0.421709003	0.367541958	0.812373412	0.539877955	0.626674501	0.246195863	0.76526149	0.555793124	0.521259059	0.511154211	0.484289702	0.503131033
NEC score.high	0.19878236	0.557948039	0.590136877	0.727584452	0.585030267	0.644103712	0.147261274	0.617363371	0.664101873	0.717112655	0.740649194	0.530407748	0.450292021	0.781880064	0.577979625	0.664757177	0.334554693	0.821776292	0.546744164	0.58662006	0.532849627	0.421067706	0.408003665
NEC score.low	0.191674135	0.446539432	0.490308828	0.710332323	0.599035759	0.633661946	0.177476522	0.614435125	0.544180319	0.675008983	0.574704935	0.414882061	0.300474352	0.719167057	0.464955471	0.605595638	0.276704571	0.75951513	0.458079701	0.512022114	0.43252649	0.433748819	0.478372569
NEC score.high	0.319083718	0.404362661	0.518127843	0.675800724	0.511791452	0.658652467	0.25251841	0.584866009	0.520677898	0.670134748	0.557206643	0.423358119	0.346636379	0.790597252	0.525773516	0.613279057	0.315737063	0.762474828	0.421971735	0.527896136	0.451870327	0.396861078	0.428325701
NEC score.low	0.132248136	0.516702474	0.572712883	0.703873839	0.605582098	0.618178514	0.14659849	0.633798046	0.612489706	0.677473276	0.666139706	0.431336642	0.329958915	0.732886922	0.504669426	0.607953462	0.382410022	0.784759246	0.535767116	0.549595239	0.46482081	0.494452173	0.452580061
NEC score.high	0.105594002	0.516150562	0.479137846	0.715379455	0.659183288	0.718421773	0.264065771	0.591999197	0.470970529	0.720814005	0.528010584	0.451975419	0.303181746	0.846974916	0.508160222	0.576867952	0.319809885	0.780350281	0.455943197	0.492856072	0.431458403	0.419166465	0.448248638
NEC score.low	0.219943755	0.454000314	0.563335232	0.648218904	0.608177589	0.580326689	0.303036805	0.647136725	0.659937373	0.676649166	0.778050067	0.59620546	0.386291837	0.78860664	0.507592878	0.63028041	0.43206728	0.790199983	0.596329918	0.555166694	0.497955359	0.465228722	0.482778242
NEC score.high	0.207079337	0.631535572	0.598592258	0.744942339	0.623186647	0.624302562	0.257313142	0.6809382	0.662997386	0.700814295	0.737852164	0.533911647	0.416098837	0.796790147	0.528896158	0.667922548	0.357468934	0.821366824	0.577537094	0.564388534	0.56903858	0.489305776	0.419831957
NEC score.low	0.234825239	0.538927658	0.517295467	0.690805039	0.55895408	0.668481809	0.290263205	0.635946676	0.520915339	0.672137442	0.552317306	0.390538142	0.337515303	0.789867988	0.495334738	0.608429638	0.361936095	0.777241953	0.424139805	0.48283897	0.461662998	0.406971207	0.388091819
NEC score.low	0.091388225	0.470669787	0.445882366	0.642951206	0.633241366	0.671686902	0.153066138	0.622826186	0.4749211	0.695768653	0.603279011	0.406277708	0.271349205	0.724451408	0.469875056	0.5733886	0.382607438	0.752045355	0.369107671	0.483789047	0.459111369	0.44727446	0.400125989
NEC score.low	0.128453545	0.47386793	0.524397432	0.695872371	0.569799455	0.640534264	0.223196605	0.62062809	0.497674114	0.710729738	0.568010907	0.440659231	0.331557826	0.786963491	0.477624485	0.586156061	0.287848919	0.738662091	0.449535782	0.519626617	0.479133519	0.414708294	0.427804431
NEC score.low	0.135602385	0.377685118	0.542910855	0.673564561	0.516969623	0.64819161	0.275197442	0.635194252	0.564630907	0.708931702	0.709314969	0.43178661	0.41324158	0.795271125	0.509109289	0.611133675	0.294288766	0.822287684	0.506680608	0.543965439	0.519251232	0.340538794	0.374477983
NEC score.high	0.259070002	0.646332358	0.653518256	0.750328615	0.632499903	0.574406089	0.136436726	0.672187302	0.639636214	0.724821016	0.748734627	0.539416508	0.584199169	0.731957885	0.558234123	0.628524506	0.252420447	0.763779634	0.544326209	0.558803016	0.515165141	0.388437916	0.427164362
NEC score.low	0.337412522	0.52187209	0.661569459	0.69383245	0.592273887	0.614237016	0.299214415	0.59800992	0.559390306	0.728385649	0.601256297	0.46519611	0.448667833	0.793269172	0.514096317	0.674361801	0.295190037	0.773979623	0.533735867	0.522089121	0.507091955	0.47905097	0.484095721
NEC score.low	0.272797875	0.472978973	0.530272624	0.756532801	0.609636033	0.641531371	0.202965133	0.620610009	0.506441088	0.683499782	0.589960069	0.470657503	0.335391222	0.772322738	0.51877199	0.644844115	0.341410882	0.809706667	0.499996849	0.522896251	0.490657237	0.448819587	0.415173705
NEC score.high	0.339993552	0.73995928	0.690540651	0.757225404	0.653345	0.675528769	0.244859373	0.635130705	0.725283903	0.727039649	0.879839744	0.575706932	0.51445981	0.795847832	0.573964087	0.654884152	0.234337882	0.776570895	0.694482496	0.555735093	0.556858427	0.463077713	0.520923194
NEC score.high	0.146257372	0.618354118	0.476941424	0.663197296	0.601167416	0.647836496	0.235305606	0.608845102	0.444891217	0.715265156	0.504539066	0.346287162	0.295982033	0.796803867	0.520958067	0.558110394	0.33183826	0.739319474	0.42805737	0.448756916	0.493071899	0.459792707	0.60365172
NEC score.high	0.210782631	0.533021284	0.444211233	0.688539507	0.57538907	0.661135756	0.230129665	0.563171598	0.481667752	0.728639077	0.604764068	0.410179359	0.338360375	0.776725947	0.501486955	0.618894356	0.42875636	0.778572536	0.363731889	0.510630239	0.451927139	0.329052401	0.410279474
NEC score.low	0.280931425	0.464976388	0.526485367	0.685212959	0.545167737	0.626609173	0.245249776	0.638841198	0.582911528	0.664492275	0.592645264	0.443959739	0.361061498	0.707461918	0.51272393	0.606638217	0.241433989	0.762542769	0.492099689	0.528420499	0.479183175	0.431201518	0.407086109
NEC score.low	0.256260898	0.516511478	0.574685753	0.679923079	0.591135246	0.659953789	0.328290753	0.636000265	0.526628663	0.691966767	0.578427413	0.405010137	0.330130734	0.803702408	0.499605979	0.656296957	0.323880304	0.785902497	0.478034647	0.508747992	0.54161563	0.502765331	0.398651559
NEC score.low	0.300644203	0.623989051	0.706790379	0.756882063	0.61791517	0.645821504	0.226211123	0.710388339	0.716016865	0.694960402	0.815439672	0.537276868	0.454689355	0.806894563	0.547371045	0.721442784	0.371862626	0.80497972	0.657223825	0.623483633	0.590044145	0.465646527	0.475983161
NEC score.high	0.142864393	0.433018509	0.432719233	0.643116119	0.554138874	0.616480459	0.193848791	0.599102928	0.51100172	0.668532896	0.495498813	0.43121186	0.305017429	0.755124985	0.523637485	0.587231322	0.197636874	0.755111238	0.418730958	0.497625214	0.428012675	0.354759679	0.453962527
NEC score.high	0.201368435	0.458202497	0.52200586	0.733349196	0.597261896	0.759758458	0.262259327	0.634663206	0.525616863	0.697020856	0.611813602	0.481414195	0.419494313	0.796798408	0.570455499	0.660246767	0.387865259	0.788247761	0.437073123	0.532687851	0.53283417	0.428507884	0.389637952
NEC score.low	0.223133392	0.463583868	0.556284074	0.681934266	0.595351042	0.667193774	0.280092949	0.61852149	0.581447348	0.650461781	0.606023095	0.473272429	0.367979917	0.765855827	0.538399044	0.612182427	0.416340129	0.818282388	0.494539048	0.516528262	0.473852688	0.460942634	0.459418393
NEC score.high	0.133958422	0.574939278	0.477588739	0.70845455	0.643670903	0.665920329	0.322467831	0.681602908	0.509278759	0.674549205	0.539977442	0.371893156	0.275240906	0.845647723	0.481206258	0.601511315	0.395809119	0.761745254	0.496912661	0.510053254	0.506228665	0.526016264	0.468022472
NEC score.high	0.434747322	0.662041173	0.722995174	0.743344593	0.581132311	0.64289537	0.235399175	0.634979987	0.630239139	0.69084735	0.706254433	0.440806227	0.373145927	0.831293185	0.507864944	0.680795688	0.390718585	0.787415551	0.498244209	0.561521293	0.553331775	0.387319425	0.386740916
NEC score.low	0.211429428	0.442872272	0.553070821	0.683370316	0.632598602	0.613339903	0.24544907	0.674962066	0.628370073	0.698000169	0.702987288	0.505435574	0.393912131	0.839426377	0.514312892	0.684180002	0.352260898	0.767836849	0.523335687	0.544216271	0.55511163	0.468879694	0.395761134
NEC score.high	0.193342204	0.481442249	0.582251121	0.699726772	0.641678297	0.662850786	0.240707216	0.616861176	0.563887868	0.698875318	0.714525392	0.520416883	0.446906197	0.759061957	0.597622948	0.63862959	0.412187531	0.788364934	0.581141438	0.548441803	0.532449123	0.405113046	0.427990922
NEC score.high	0.307765206	0.605468939	0.559374693	0.739870209	0.575560928	0.73168772	0.393086829	0.557536361	0.527039794	0.750520972	0.607811034	0.429497115	0.429009496	0.762088153	0.584558158	0.636024048	0.382708817	0.793357953	0.466167151	0.527443216	0.532349363	0.416512405	0.41499434
NEC score.high	0.207776285	0.444557147	0.481953692	0.679083532	0.589081498	0.652175603	0.28058742	0.574420061	0.515628669	0.714743819	0.58363672	0.414989406	0.279890408	0.731153904	0.535393215	0.59081468	0.320893392	0.776649827	0.399454605	0.489301825	0.456552932	0.42989841	0.39389209
NEC score.high	0.167212065	0.512448332	0.52623319	0.70383694	0.569343574	0.579873406	0.152265548	0.674107335	0.566878766	0.690802009	0.567147581	0.389505024	0.366760152	0.790917811	0.469514723	0.654439807	0.33619515	0.77159152	0.460121282	0.519143242	0.525379781	0.363206684	0.4451739
NEC score.high	0.113867705	0.647237245	0.563791834	0.721488778	0.642831129	0.685902289	0.194108446	0.680511847	0.620100413	0.718945581	0.68095473	0.459661391	0.352564369	0.816648611	0.47835106	0.645122635	0.231764938	0.765641804	0.522715049	0.546909363	0.5048661	0.43695437	0.512147558
NEC score.low	0.128469488	0.488496089	0.480069629	0.658544538	0.605380141	0.711142786	0.2515876	0.694253669	0.593803946	0.706563028	0.552227104	0.404981888	0.339291032	0.806481534	0.495684905	0.639368075	0.409575484	0.750490634	0.46976026	0.526401185	0.49154667	0.53814873	0.426178351
NEC score.low	0.166086718	0.453480487	0.558548317	0.676440519	0.616129077	0.587609908	0.239116235	0.685574172	0.666128523	0.694560905	0.628252307	0.442603631	0.360547057	0.740476814	0.504026415	0.570224828	0.132153766	0.748354533	0.56729712	0.562831814	0.475874715	0.430161899	0.508811747
NEC score.high	0.116281859	0.513524122	0.462299432	0.704769676	0.656164377	0.730003255	0.276293724	0.599198441	0.471271947	0.734365106	0.522945021	0.450010282	0.309128235	0.845531412	0.484182155	0.588710876	0.25961081	0.786582187	0.432433406	0.516488176	0.43548297	0.438336323	0.423487099
NEC score.low	0.14587068	0.552666861	0.519746709	0.693678491	0.586360843	0.619439747	0.170734725	0.647053872	0.568945599	0.668905956	0.602865217	0.441971461	0.309269052	0.734878094	0.510808268	0.619197525	0.343720509	0.759781255	0.462116931	0.520241592	0.473559655	0.474397129	0.453482444
NEC score.low	0.170958086	0.495715191	0.540145442	0.708464738	0.629595668	0.625423297	0.351613867	0.642668258	0.54247169	0.712789299	0.553240439	0.478592524	0.352017942	0.761581292	0.483975226	0.628733262	0.402661701	0.771687132	0.517912912	0.502024209	0.527722322	0.4423979	0.442869463
NEC score.high	0.163979833	0.592238979	0.597502191	0.803720068	0.572090927	0.650276526	0.200738624	0.673279767	0.719329879	0.761520519	0.898796274	0.578008142	0.413848322	0.784901888	0.616024961	0.746440333	0.232364788	0.788852718	0.742251368	0.581475145	0.621298104	0.47267935	0.507428107
NEC score.low	0.197725051	0.365713977	0.464660408	0.622329584	0.546097309	0.636662825	0.307852811	0.606644973	0.558662028	0.71194557	0.51048285	0.381412767	0.357396757	0.706370159	0.526223357	0.569466134	0.178496537	0.751193639	0.349808227	0.535413784	0.436537105	0.428787027	0.462919833
NEC score.low	0.163428805	0.438227772	0.471614528	0.635079296	0.580754338	0.610257796	0.213103655	0.65408715	0.572841084	0.665994195	0.519770724	0.400254318	0.333195466	0.742759239	0.457365707	0.559657188	0.186374275	0.739436558	0.425507823	0.506236201	0.48132468	0.437976932	0.517860742
NEC score.low	0.130791244	0.485312066	0.497206879	0.674874116	0.550578798	0.686615478	0.284456257	0.743526673	0.645357131	0.71580279	0.546690544	0.384308958	0.284937739	0.768791363	0.468690764	0.606156667	0.261072651	0.736540206	0.446544727	0.507288793	0.472043361	0.529380931	0.468698811
NEC score.high	0.167033674	0.580538846	0.55734006	0.724340836	0.557598188	0.568460015	0.114260608	0.641809318	0.509587393	0.69329295	0.552691592	0.428253115	0.308626054	0.73609078	0.454420533	0.540334381	0.384832286	0.751414917	0.40586208	0.506356597	0.457957905	0.35063779	0.481044944
NEC score.low	0.224390683	0.499394856	0.620933	0.696190584	0.603042631	0.642394203	0.317493377	0.625703426	0.487676502	0.697220209	0.546169652	0.372417474	0.399982195	0.725986721	0.460084056	0.520063233	0.202873233	0.753299555	0.442141036	0.515640033	0.489628051	0.486480968	0.471886727
NEC score.high	0.070177962	0.566396128	0.479299171	0.677797424	0.680382764	0.693615989	0.20561414	0.713650358	0.506006816	0.690101362	0.628046098	0.412449102	0.376834844	0.800587449	0.490980437	0.595380574	0.277357503	0.811699961	0.609868304	0.557988206	0.510182813	0.476488588	0.51897518
NEC score.high	0.248531843	0.612067103	0.593256697	0.740665664	0.598626048	0.599659477	0.157392537	0.697023605	0.677334181	0.726698463	0.69330834	0.516352636	0.418179228	0.803543255	0.51577955	0.647637056	0.46734636	0.788608289	0.602526613	0.577179927	0.541514566	0.44954773	0.525897221
NEC score.low	0.123354743	0.462702735	0.483371649	0.654906478	0.579721488	0.588882242	0.290220125	0.644959382	0.607291049	0.671827395	0.54489439	0.434773704	0.315652978	0.726376606	0.450469663	0.585679487	0.149603885	0.749616571	0.486482442	0.552034338	0.484515798	0.436463996	0.485333997
NEC score.low	0.155900498	0.368479825	0.469961421	0.646470697	0.583925365	0.660132102	0.174524122	0.620789825	0.45258584	0.671649811	0.509890813	0.408268517	0.32765838	0.763720112	0.454638184	0.627020654	0.436333156	0.791748873	0.448488843	0.46502086	0.48230764	0.481011946	0.415411319
NEC score.low	0.09154521	0.511324305	0.496769393	0.695482211	0.598964684	0.533912218	0.120548391	0.671048338	0.54408072	0.702733207	0.540663001	0.464648221	0.37565095	0.712210735	0.467850216	0.572224242	0.326557754	0.733498513	0.467554854	0.516764614	0.42707343	0.422556806	0.492362653
NEC score.high	0.522947227	0.738472659	0.733246572	0.746510124	0.612598824	0.681930528	0.248305918	0.654457838	0.770977959	0.67487968	0.741613373	0.515254899	0.403731605	0.830644036	0.537395606	0.674402541	0.324049649	0.807046255	0.613832052	0.595953956	0.632938212	0.435614689	0.450540941
NEC score.low	0.135514138	0.527441485	0.452679777	0.71705793	0.593007686	0.719787713	0.277182778	0.650755769	0.504255947	0.718375614	0.543003383	0.442788491	0.307511546	0.834967379	0.476813662	0.661797082	0.469086322	0.782734976	0.421676681	0.47315882	0.505568484	0.489391236	0.473808639
NEC score.high	0.173287156	0.578112869	0.557306258	0.754251542	0.57959624	0.685424423	0.207991165	0.696057384	0.583560409	0.664085129	0.703900732	0.405569798	0.309984395	0.810147062	0.492262605	0.670221913	0.406165206	0.816474762	0.471398076	0.529790554	0.542481148	0.49499733	0.498600501
NEC score.high	0.155094495	0.542091438	0.453843233	0.67903789	0.57245725	0.63841171	0.243156655	0.590313914	0.491284957	0.646237626	0.554549847	0.389999505	0.303799422	0.753370757	0.46119694	0.627810217	0.440026403	0.759182548	0.366916966	0.47083326	0.442681459	0.372317132	0.519013353
NEC score.high	0.176560506	0.522463349	0.55388874	0.701182286	0.59138423	0.754713033	0.320185478	0.643036907	0.477503845	0.762214336	0.704603973	0.423567319	0.278923878	0.81936237	0.538436979	0.676239726	0.564273931	0.780794442	0.370675869	0.512303957	0.540904384	0.489049744	0.517298543
NEC score.high	0.2726253	0.563747395	0.503841643	0.714945838	0.619030831	0.628212858	0.271090994	0.571877833	0.506362432	0.729959481	0.571776485	0.394230616	0.352600874	0.80072622	0.506463043	0.613234103	0.408337164	0.762009851	0.415622298	0.515538391	0.426197104	0.372085668	0.47577494
NEC score.low	0.153837025	0.493791686	0.489914416	0.617904305	0.587911619	0.631339513	0.2056684	0.630063228	0.514715885	0.683824425	0.536238986	0.417104851	0.321105123	0.715590926	0.424467043	0.623695229	0.340009079	0.760927558	0.343039754	0.446755878	0.480331033	0.46562035	0.498277151
NEC score.low	0.118445452	0.449386849	0.456903152	0.658066545	0.591841866	0.659481663	0.280430098	0.651289497	0.432280405	0.709058883	0.50031175	0.324740889	0.270578122	0.706328172	0.479518654	0.524102625	0.160294279	0.734321079	0.371758035	0.516741046	0.476126297	0.440128493	0.515706009
NEC score.high	0.150086159	0.510359259	0.541821585	0.704952537	0.614797449	0.628751542	0.274675537	0.697234649	0.57863415	0.717539322	0.602760472	0.379544347	0.414495838	0.816317308	0.436400647	0.649806703	0.459263144	0.773635947	0.471716815	0.515060379	0.491499587	0.494640611	0.479198187
NEC score.high	0.208376599	0.611992564	0.539074069	0.729268972	0.554856847	0.711104085	0.249645344	0.654866451	0.71078825	0.712108259	0.72118362	0.506615584	0.435025297	0.830805202	0.532684801	0.689602559	0.329066832	0.838252867	0.537681193	0.601859675	0.59062438	0.448711305	0.429470446
NEC score.high	0.151239422	0.584894759	0.526779906	0.725874544	0.585555674	0.640980243	0.219644455	0.695931034	0.628519281	0.689193328	0.629170572	0.483025885	0.350293856	0.803275334	0.504436693	0.609087742	0.346134007	0.762028917	0.511914103	0.543774764	0.543393509	0.476115022	0.472009916
NEC score.low	0.268270766	0.576880214	0.53084913	0.691001773	0.530820857	0.661618574	0.269008313	0.677328621	0.544010012	0.678729147	0.598688355	0.483304197	0.364541215	0.780964078	0.50309339	0.687277647	0.369672587	0.761930735	0.445105065	0.54913134	0.54205533	0.494741447	0.463419384
NEC score.high	0.207631964	0.585562641	0.505882733	0.72565983	0.54835313	0.594832641	0.227788005	0.639982329	0.612271093	0.661527763	0.657434413	0.431334496	0.389640932	0.789016407	0.512208692	0.69333668	0.38716539	0.816827536	0.508321307	0.602015167	0.532857959	0.401980181	0.445532595
NEC score.high	0.113524323	0.520041301	0.501921844	0.677474373	0.616160375	0.702225237	0.260238148	0.705076442	0.568353889	0.691968451	0.654619491	0.471165918	0.441027157	0.813189219	0.491485851	0.629376494	0.432686879	0.754160523	0.458888156	0.533946894	0.557271836	0.459612743	0.450226623
NEC score.low	0.140030556	0.510256006	0.501544042	0.660995785	0.611829032	0.592369984	0.251311994	0.651932492	0.528552247	0.696310048	0.564481362	0.42912721	0.402334929	0.740765202	0.495837225	0.594518638	0.305633275	0.731483664	0.478911287	0.476059413	0.492573014	0.45133679	0.429651509
NEC score.low	0.182807014	0.489122176	0.596296649	0.658060183	0.608274642	0.61409893	0.275641431	0.630726373	0.611896928	0.674868121	0.651620522	0.461300466	0.42412042	0.744075279	0.500533111	0.651873916	0.317358509	0.803958459	0.592798109	0.563511229	0.502099034	0.412177478	0.488510992
NEC score.high	0.200450047	0.632457733	0.618274337	0.718580931	0.604529585	0.558936469	0.192477514	0.683438278	0.644573859	0.699439711	0.589777184	0.471154076	0.332354856	0.797070268	0.460447149	0.62261331	0.365146853	0.783764221	0.437132899	0.540092962	0.5196929	0.380933848	0.473073371
NEC score.low	0.123376332	0.407712308	0.470936411	0.699898439	0.603888164	0.629745677	0.20992405	0.658406787	0.546945161	0.687509187	0.532992243	0.410626477	0.329626631	0.697452958	0.496334776	0.584904798	0.167868732	0.752557262	0.454829708	0.524917611	0.492244282	0.424795194	0.439902738
NEC score.high	0.375815786	0.541539208	0.67413044	0.755856234	0.581043087	0.776996772	0.261640991	0.627745455	0.59824299	0.735607232	0.663626725	0.496027354	0.365692589	0.747575964	0.544447361	0.617776811	0.241285818	0.765834681	0.384702967	0.514993697	0.548098188	0.433960759	0.437159216
NEC score.high	0.160552823	0.68732876	0.498877802	0.71810719	0.619502427	0.710451043	0.218075493	0.687617671	0.688323437	0.777378229	0.741020787	0.536058057	0.390905323	0.8039935	0.554671988	0.705626846	0.260592791	0.834022051	0.631165382	0.598761196	0.53394769	0.491360495	0.465990928
NEC score.high	0.08479528	0.601517122	0.555275628	0.635246913	0.610848431	0.537978251	0.210057872	0.712471164	0.530874839	0.645834628	0.586851534	0.398200131	0.367849829	0.796143935	0.451458834	0.554638415	0.181526889	0.765619026	0.524117434	0.528645018	0.491479022	0.433317871	0.491535348
NEC score.high	0.227938186	0.626959456	0.640913693	0.727805492	0.551676222	0.566299688	0.140707311	0.696161582	0.674092545	0.708550541	0.663496425	0.448071708	0.349153326	0.790379788	0.436170068	0.621362246	0.397756434	0.809965857	0.468461775	0.532804137	0.512907324	0.418259402	0.474771633
NEC score.low	0.134661008	0.399042481	0.491019722	0.593520637	0.564368212	0.667347731	0.213918209	0.656178266	0.583576746	0.67934622	0.523665931	0.370508738	0.307567042	0.773330468	0.46989334	0.559418468	0.219071341	0.737221358	0.432326401	0.47360971	0.419396371	0.448371256	0.372112979
NEC score.low	0.135963618	0.419371858	0.47799693	0.67388243	0.614763953	0.592623943	0.248171204	0.670200122	0.53702394	0.681292487	0.559994993	0.37940805	0.275343471	0.731816876	0.440441415	0.544812561	0.140694751	0.741781784	0.468680669	0.531949214	0.442933006	0.456133214	0.463873885
NEC score.low	0.134777999	0.574874122	0.503268694	0.704058092	0.569162202	0.648692416	0.267281269	0.718730074	0.597809987	0.757574702	0.645878135	0.501924875	0.448987246	0.788636029	0.529689511	0.638871034	0.29400963	0.746885001	0.543388211	0.529930135	0.526930002	0.471019692	0.497380699
NEC score.low	0.152397077	0.37607458	0.433966699	0.637351667	0.627023361	0.593867043	0.253370856	0.633078507	0.505727292	0.657200473	0.469663819	0.335011098	0.247815559	0.737912132	0.439655034	0.564858793	0.172348075	0.729928324	0.431740709	0.49929612	0.467392546	0.443738734	0.472012659
NEC score.high	0.114389963	0.47006459	0.496744061	0.675757126	0.605464255	0.658099841	0.187947343	0.624531561	0.555768458	0.693635042	0.659477547	0.459773616	0.370476689	0.799008161	0.514137671	0.652067417	0.395646898	0.790110311	0.499038833	0.539346868	0.512632846	0.42648476	0.370281296
NEC score.low	0.120244616	0.462404251	0.487240848	0.608773107	0.579996195	0.642788302	0.264375764	0.674887255	0.567396458	0.616819043	0.529942045	0.446678254	0.238896131	0.806669604	0.472485761	0.660158939	0.400892878	0.709360933	0.41725521	0.449417783	0.478730932	0.473592981	0.444742327
NEC score.high	0.135477712	0.583692619	0.58461114	0.743383488	0.610284457	0.658410712	0.240459113	0.619083615	0.567102368	0.687051366	0.680240546	0.459111624	0.334089405	0.826711442	0.567064594	0.623443196	0.363786597	0.77961423	0.502600554	0.538926439	0.519598505	0.541736383	0.466680746
NEC score.low	0.177506745	0.330788636	0.463582442	0.651032694	0.558622467	0.663261527	0.262487385	0.571556178	0.509602028	0.698823889	0.544255945	0.398534917	0.253893519	0.742556839	0.469586992	0.603178051	0.257984039	0.728001309	0.389516267	0.462779089	0.456441663	0.470194922	0.389714659
NEC score.high	0.136443517	0.509043022	0.51395571	0.674110664	0.604734121	0.552411584	0.152384222	0.622773736	0.493915136	0.69826251	0.519182703	0.451026426	0.363098253	0.789404267	0.450574415	0.549436712	0.190659744	0.742396525	0.388145815	0.48306867	0.424556338	0.410626003	0.455064233
NEC score.low	0.306209523	0.599220681	0.703356199	0.743648162	0.640895807	0.636334849	0.190380195	0.65975445	0.703556606	0.705221763	0.782243931	0.554101467	0.46218838	0.741468625	0.521488781	0.642240247	0.362170115	0.785343375	0.593054599	0.611802091	0.52456467	0.451060012	0.454246476
NEC score.high	0.13423751	0.464198817	0.490520856	0.711527399	0.559737085	0.621117309	0.211559023	0.630211937	0.613097862	0.658044035	0.638932467	0.461377639	0.3455792	0.833050635	0.489137634	0.670147894	0.235537627	0.768562645	0.489579305	0.504546263	0.49454019	0.432411409	0.391539019
NEC score.low	0.117691609	0.486502586	0.555621152	0.682965537	0.579488859	0.51568572	0.09155522	0.674475843	0.591245159	0.704967887	0.624891096	0.525110978	0.339397552	0.772783022	0.508520026	0.593824628	0.226375546	0.757572239	0.492994359	0.54763958	0.482647366	0.41078181	0.453119604
NEC score.high	0.231092983	0.542449388	0.622277731	0.723964329	0.59986542	0.638919171	0.134762326	0.607782111	0.652111607	0.726362816	0.762987908	0.555304691	0.443999864	0.791964947	0.584621035	0.652563886	0.309520118	0.813017517	0.561937603	0.590130295	0.533696186	0.413015135	0.40402372
NEC score.low	0.076425419	0.511427259	0.457742091	0.664133322	0.600318948	0.623176596	0.167530754	0.632489032	0.435764348	0.66341704	0.552996432	0.45528871	0.282539057	0.747713943	0.445394013	0.581311439	0.32492455	0.742156265	0.436681576	0.487552864	0.456810009	0.386203742	0.420933744
NEC score.low	0.251936601	0.593821748	0.684240105	0.678240194	0.606535289	0.623045453	0.19106276	0.644643643	0.631113995	0.688921577	0.692381507	0.506899066	0.358987887	0.77819316	0.521556237	0.610577753	0.270836907	0.777255366	0.528540428	0.508033202	0.505427946	0.435966652	0.429210641
NEC score.high	0.157294187	0.545943559	0.612728828	0.735511321	0.658857184	0.587823777	0.204584604	0.691952679	0.660118898	0.692079762	0.68103288	0.476991039	0.474553517	0.812470629	0.521115872	0.652642756	0.403371835	0.792423484	0.607226719	0.544445913	0.535603905	0.459408409	0.403359253
NEC score.high	0.195283165	0.492093897	0.437992981	0.74112281	0.586482079	0.746434834	0.271562698	0.609712112	0.411017276	0.715865316	0.571826871	0.440623365	0.339113234	0.794294956	0.569641734	0.662908156	0.379651711	0.78010104	0.456610714	0.540345662	0.480208512	0.451540797	0.442055018
NEC score.high	0.359527496	0.568783818	0.469865038	0.694396278	0.621555192	0.717058011	0.393302284	0.611940382	0.43473328	0.759179567	0.647057797	0.44504205	0.388438755	0.695167411	0.533191668	0.586644434	0.415002548	0.775457444	0.429899014	0.523006065	0.459772136	0.462238327	0.473397267
NEC score.high	0.214920937	0.729381762	0.693081968	0.77900829	0.563190813	0.547294785	0.201617106	0.745684056	0.764538035	0.689677566	0.830635697	0.522535529	0.447069535	0.789077073	0.509012589	0.628671891	0.283693764	0.820833883	0.698736678	0.656163381	0.568476323	0.405343274	0.584133064
NEC score.high	0.165029933	0.636661995	0.602480538	0.70615414	0.583106498	0.618585792	0.254706508	0.738226382	0.624708622	0.693684485	0.691342837	0.522858587	0.409649063	0.776503556	0.526961593	0.638396858	0.316553002	0.762925428	0.562824314	0.580085874	0.557268082	0.394588512	0.514334135
NEC score.high	0.112785428	0.564351493	0.500700679	0.763514455	0.658340812	0.639264107	0.145812665	0.686662098	0.666728224	0.732079155	0.744604055	0.527141661	0.391342548	0.826584336	0.539610805	0.715062815	0.38283922	0.814913716	0.582936796	0.54574368	0.538393787	0.440055901	0.455216672
NEC score.low	0.125756023	0.37914249	0.483100864	0.63614235	0.613511883	0.525074995	0.21907992	0.658905205	0.485302962	0.685265447	0.483639128	0.37133675	0.267544977	0.750046805	0.435171856	0.542319798	0.122319895	0.747819322	0.438620084	0.524844597	0.458381861	0.415211996	0.477115303
NEC score.high	0.162979585	0.558706286	0.560666105	0.70723722	0.624767066	0.64265177	0.190915968	0.64222318	0.58176069	0.646441038	0.614548511	0.518081484	0.345627498	0.804819487	0.498560948	0.623382843	0.370633538	0.779973317	0.501542031	0.538236741	0.494815654	0.542843156	0.503552809
NEC score.low	0.19832795	0.524491702	0.494334387	0.713761116	0.608274977	0.601296859	0.228081419	0.608312234	0.569011449	0.635375859	0.597290357	0.48307225	0.338369792	0.736975566	0.514551057	0.643387963	0.259466047	0.780735382	0.49354239	0.516532146	0.509018405	0.471833418	0.444792581
NEC score.low	0.243002669	0.593252816	0.667815219	0.699360119	0.620837797	0.592732484	0.269627353	0.651956158	0.650843639	0.6719935	0.73360177	0.531297523	0.388824853	0.797406156	0.531672936	0.637902366	0.31339183	0.7994821	0.585135297	0.531448968	0.536195142	0.45469468	0.476613463
NEC score.low	0.100905814	0.490198699	0.461854058	0.6984118	0.644846108	0.654454404	0.270310344	0.669708585	0.486612284	0.687584841	0.516772395	0.505675198	0.264956619	0.787512037	0.488393575	0.674010762	0.321685903	0.726364134	0.448699751	0.510935189	0.499068611	0.477866399	0.482907327
NEC score.high	0.198722075	0.550768092	0.513264176	0.674348482	0.618688854	0.68010905	0.213479928	0.702371587	0.518539708	0.685963031	0.59603698	0.462062959	0.366422546	0.775062047	0.476081139	0.588895221	0.451642589	0.757787291	0.498629503	0.514208364	0.512349429	0.580389369	0.473449481
NEC score.low	0.138394386	0.433587941	0.479979399	0.690601774	0.633628365	0.623153194	0.2320717	0.623358297	0.498612928	0.699410337	0.595218589	0.454714262	0.361987721	0.738653408	0.482668366	0.585781515	0.299060534	0.731052733	0.506810397	0.526363529	0.442660766	0.511329017	0.379984074
NEC score.low	0.212916295	0.44164363	0.454298727	0.630150126	0.581629338	0.688531397	0.358702537	0.58888829	0.511906036	0.715511571	0.567476609	0.400463806	0.380636948	0.729352528	0.514572795	0.566741453	0.402085812	0.729833858	0.309527373	0.484320093	0.410394949	0.396637596	0.485122968
NEC score.low	0.192610858	0.46921678	0.547829004	0.6674625	0.582224419	0.525236742	0.188861222	0.637499761	0.599471305	0.678966554	0.621090065	0.460238308	0.349787	0.725062843	0.487756066	0.581342354	0.23247813	0.727094153	0.522074333	0.516420764	0.450467832	0.319889588	0.459178433
NEC score.low	0.054678413	0.468342083	0.418838443	0.618474532	0.63290524	0.63506202	0.259189389	0.62474704	0.478928506	0.684518022	0.502621386	0.416643625	0.276431664	0.705507894	0.490999758	0.603385507	0.378796356	0.709669785	0.411849824	0.492182711	0.477794117	0.494841076	0.515105454
NEC score.low	0.150673226	0.470626608	0.529837754	0.680334402	0.56781538	0.592872599	0.185687461	0.596395753	0.677781767	0.684655846	0.603929873	0.485132556	0.389043239	0.751182118	0.499533697	0.605525676	0.316184758	0.760975972	0.563649569	0.517572235	0.475592139	0.453463128	0.402226097
NEC score.high	0.176384989	0.462032885	0.456313141	0.703421927	0.595336469	0.677104545	0.309885522	0.655759224	0.577726958	0.729263704	0.608840738	0.432998092	0.392519184	0.832415449	0.481287095	0.654109646	0.464072989	0.840829764	0.490399766	0.550490132	0.517838498	0.504142179	0.414410997
NEC score.high	0.110913939	0.564836739	0.58951709	0.741760033	0.587786581	0.669685569	0.263331507	0.680819545	0.707796868	0.738097138	0.827606679	0.498257599	0.364657314	0.834995247	0.536576633	0.634429538	0.422467663	0.780317235	0.575057943	0.550163452	0.556788487	0.492108024	0.410582768
NEC score.low	0.163619227	0.44535375	0.521544745	0.639923287	0.579739506	0.629112499	0.26598882	0.703529432	0.57515	0.670780421	0.556605303	0.374097045	0.317976996	0.805346283	0.493342564	0.595047646	0.222294192	0.731722542	0.490105652	0.53749309	0.522733998	0.504144299	0.458869515
NEC score.high	0.294870476	0.52854757	0.639115554	0.642973749	0.573231524	0.57511447	0.246307013	0.720038448	0.621474732	0.619440659	0.642036024	0.472552016	0.470821083	0.773510036	0.472017659	0.650678953	0.338582535	0.715358457	0.540316365	0.539057569	0.497574801	0.480250088	0.418659308
NEC score.high	0.401355917	0.736770983	0.756777573	0.81489493	0.56528946	0.696725082	0.214879847	0.70326271	0.698358402	0.751766519	0.910270599	0.57559505	0.570371773	0.788022285	0.622224096	0.744391148	0.355821183	0.831429515	0.690931184	0.595531373	0.625993633	0.41552113	0.481358414
NEC score.low	0.099270532	0.573481317	0.519891988	0.695830864	0.616612914	0.712144971	0.257429365	0.619510625	0.508887217	0.712268529	0.64592721	0.419227893	0.336055446	0.795589188	0.529021654	0.656687271	0.44212649	0.81100809	0.479661379	0.53330712	0.524411143	0.364575336	0.541235129
NEC score.low	0.137605814	0.366314912	0.481066228	0.642820383	0.574743758	0.608101172	0.217530577	0.652876398	0.464085296	0.657308771	0.444400335	0.395682295	0.272023054	0.692209901	0.384191006	0.560882052	0.180373592	0.700675123	0.414184121	0.522629276	0.452001142	0.448110077	0.433155963
NEC score.low	0.086733709	0.434946206	0.473163569	0.66050156	0.637053678	0.605368285	0.209415516	0.640260595	0.514803023	0.711069526	0.474202833	0.428314006	0.319309144	0.801635101	0.455463353	0.578519406	0.221527352	0.745851131	0.489365555	0.468979089	0.434066721	0.467489074	0.388832944
NEC score.low	0.04088131	0.554164962	0.45890336	0.624923334	0.601581206	0.637540252	0.211136824	0.645380837	0.499960433	0.696245703	0.619324886	0.37808325	0.270772552	0.820485093	0.482915726	0.637068146	0.446348636	0.755852634	0.422739847	0.47980826	0.495678141	0.369511427	0.552762703
NEC score.high	0.079334768	0.461517979	0.40287124	0.638261396	0.627617368	0.634326997	0.237706878	0.615881438	0.503586697	0.686769259	0.522689281	0.423791436	0.243477183	0.695428333	0.498709669	0.626242169	0.401523155	0.737437989	0.410538829	0.499891107	0.462611214	0.500882784	0.487094614
NEC score.low	0.249486387	0.515723384	0.507347645	0.714088881	0.609128824	0.632385739	0.244032532	0.600023744	0.541829702	0.724101191	0.679762963	0.477664987	0.391999485	0.787211366	0.528991483	0.611496884	0.326934107	0.760334411	0.51869675	0.494721255	0.524547672	0.431231114	0.421808801
NEC score.high	0.307015274	0.62876393	0.758276834	0.751451329	0.57018339	0.667956467	0.248903781	0.68885458	0.578328623	0.666533514	0.673363822	0.433818638	0.352513874	0.764007655	0.514561819	0.650025106	0.31133581	0.724355344	0.495667821	0.554513223	0.565106446	0.48896018	0.476995812
NEC score.high	0.121317108	0.462293649	0.519040354	0.714851547	0.615313723	0.647984065	0.286921178	0.720989372	0.568727496	0.72059613	0.623738792	0.396061972	0.381014133	0.74951999	0.508436301	0.529400109	0.116025286	0.800636431	0.536159522	0.547817679	0.497855962	0.339238859	0.405818985
NEC score.low	0.112147611	0.524572669	0.456046881	0.657814138	0.537283775	0.708304869	0.195179985	0.628605843	0.474784672	0.694225728	0.496796952	0.467936055	0.271445358	0.805723741	0.450644602	0.624537664	0.272736813	0.756976005	0.37794852	0.461303901	0.459934353	0.378955719	0.485931554
NEC score.high	0.227977429	0.506251087	0.461577476	0.708878806	0.588742559	0.67416292	0.321401994	0.63920704	0.490589522	0.724269162	0.617038037	0.406289353	0.376701456	0.757466979	0.565667504	0.590624941	0.120530137	0.774270301	0.534252686	0.562790111	0.483457641	0.391622814	0.427381099
NEC score.high	0.172615047	0.576701185	0.633404345	0.708925624	0.571641362	0.563315169	0.171480801	0.687425857	0.530665049	0.691934972	0.59023509	0.471019286	0.422909537	0.788624948	0.508496738	0.65978618	0.334313042	0.746298255	0.515608043	0.520331181	0.498443194	0.511007802	0.520431342
NEC score.low	0.127456954	0.347573606	0.457111527	0.610144484	0.595023763	0.615648332	0.280812782	0.658598973	0.55833976	0.678436851	0.501946515	0.362130055	0.32938777	0.712131205	0.399690752	0.556220465	0.118791714	0.732782911	0.476624608	0.582227554	0.440980954	0.435853148	0.449488702
NEC score.high	0.255165585	0.44939672	0.417882937	0.725221761	0.581745343	0.767312339	0.331450236	0.645839722	0.505078711	0.737019693	0.518614482	0.401630436	0.345089553	0.846589889	0.525059593	0.674070446	0.516431855	0.839713762	0.435415943	0.504689049	0.49280036	0.485584774	0.398721668
NEC score.high	0.287460813	0.652091461	0.679425928	0.805016549	0.569392461	0.700184875	0.24003344	0.688639434	0.700471208	0.682476133	0.775678407	0.554295621	0.403591916	0.766676861	0.595160271	0.709496353	0.277036748	0.77697432	0.631573889	0.579024386	0.59416652	0.427918472	0.475912212
NEC score.high	0.278691503	0.574598586	0.615584801	0.738666748	0.613736525	0.582004309	0.205934713	0.639083584	0.500699999	0.708492161	0.579298008	0.448830953	0.334314001	0.753090347	0.483379569	0.646586011	0.323175455	0.797308402	0.454911612	0.52050892	0.456984109	0.457134282	0.409148376
NEC score.low	0.215925629	0.532837743	0.491650719	0.730698658	0.590926917	0.667114098	0.379614205	0.562228644	0.608189546	0.716791802	0.652502632	0.504992683	0.442511679	0.817672731	0.526801314	0.63494166	0.485507068	0.794067436	0.554515408	0.511201236	0.51372891	0.466648169	0.462744111
NEC score.low	0.227579616	0.449441425	0.487922824	0.67021633	0.602303699	0.605381948	0.151678858	0.614663544	0.518956026	0.708003126	0.605029844	0.423818376	0.267335301	0.811619679	0.40237594	0.585260304	0.370022106	0.730902304	0.44183378	0.457196365	0.476993194	0.446628596	0.459926348
NEC score.high	0.15740205	0.530850065	0.510540374	0.619190887	0.615276226	0.681871048	0.216690054	0.632671089	0.38115861	0.674333808	0.607348716	0.421800903	0.25926519	0.815531693	0.443500626	0.633969031	0.441478369	0.743587043	0.380243013	0.461760709	0.484418865	0.470534702	0.478559946
NEC score.high	0.160532023	0.572187226	0.541579137	0.714152407	0.664766489	0.702508588	0.243373184	0.662793217	0.545261275	0.681619908	0.601681316	0.449818964	0.271552977	0.795620982	0.498620628	0.617069404	0.38280645	0.757230259	0.443023787	0.511467706	0.476146534	0.503644353	0.567461404
NEC score.high	0.229658184	0.578937704	0.612092224	0.742871595	0.577305509	0.681996631	0.285731574	0.678358861	0.620901758	0.680630004	0.740795403	0.491045042	0.424649886	0.841080843	0.48973984	0.603984653	0.43373155	0.765262702	0.461161198	0.525164672	0.51990942	0.427109737	0.438530035
NEC score.low	0.174772122	0.51257827	0.509756792	0.646563139	0.59765931	0.632591324	0.209570582	0.596556746	0.56754406	0.719135025	0.643873749	0.454655695	0.330471419	0.806089901	0.517694128	0.611204504	0.278404942	0.772785962	0.497737257	0.515931602	0.464906021	0.411195549	0.436863443
NEC score.high	0.449684568	0.748585677	0.875161113	0.803725815	0.660870051	0.684976267	0.270052391	0.734796631	0.772760929	0.712413442	0.839327436	0.598125756	0.432773389	0.849272309	0.556429959	0.676930689	0.375634741	0.785905981	0.551096262	0.602068051	0.59659121	0.517931519	0.536626595
NEC score.high	0.271300792	0.655949168	0.642444119	0.736056987	0.572496528	0.628308875	0.157835499	0.617277304	0.609870413	0.717978261	0.78101282	0.507950113	0.377767208	0.734780953	0.577074823	0.624290851	0.346009789	0.773453711	0.530530377	0.513240441	0.491770071	0.417794079	0.548524618
NEC score.high	0.166310667	0.527026133	0.555873816	0.703485441	0.63761244	0.669383192	0.29086018	0.675987983	0.502186803	0.70546529	0.763862779	0.514084445	0.37697028	0.766390796	0.486801756	0.632104456	0.409505798	0.742530139	0.468083614	0.481117861	0.525556077	0.524546994	0.431012223
NEC score.low	0.173017924	0.410290535	0.547045171	0.643721252	0.61804362	0.698225666	0.159274015	0.595607514	0.473782893	0.722040939	0.623708839	0.399130362	0.393183193	0.775090957	0.468319616	0.581602298	0.376032149	0.771073204	0.486485078	0.51874164	0.496390386	0.467041551	0.421483683
NEC score.low	0.25393099	0.549885182	0.525954141	0.729167178	0.60965879	0.644969876	0.178706193	0.629926658	0.569092989	0.728760384	0.663124418	0.5163582	0.377605729	0.7587255	0.563044741	0.658750433	0.335737299	0.769255781	0.563213531	0.540214694	0.500580843	0.476990821	0.445557114
NEC score.high	0.164280138	0.617676057	0.520984938	0.722412308	0.658181184	0.700998681	0.261011829	0.695089583	0.619609478	0.687203947	0.679887124	0.456122558	0.382678701	0.782436936	0.525614265	0.591055782	0.270649767	0.773954946	0.568092843	0.574754	0.539522358	0.536002702	0.499627067
NEC score.low	0.197465435	0.492545816	0.567795345	0.681873105	0.611110933	0.558448957	0.211919857	0.71443096	0.603653581	0.691204584	0.630821592	0.4342443	0.404653099	0.707815076	0.468529042	0.538136862	0.134627264	0.710601669	0.471401702	0.584536714	0.47081589	0.369442614	0.465589214
NEC score.high	0.239533875	0.595238127	0.633736066	0.72196758	0.581348475	0.606804513	0.200722693	0.665757277	0.564268484	0.709300947	0.56434479	0.404162892	0.374795099	0.74573551	0.456407267	0.589943828	0.13832724	0.747595365	0.458987343	0.573219983	0.486247349	0.344883623	0.488853769
NEC score.high	0.170241628	0.643810809	0.506637326	0.765922036	0.588313793	0.689232173	0.278568437	0.694112434	0.625119953	0.766189738	0.778401911	0.546956778	0.481669362	0.784101889	0.55892646	0.634410813	0.321495412	0.797634211	0.586340372	0.584555673	0.517625965	0.431411164	0.487940016
NEC score.high	0.152808468	0.596926445	0.477896674	0.70146837	0.6212997	0.641839666	0.17917559	0.62727831	0.639876038	0.67107675	0.575017838	0.433485239	0.353857913	0.760008948	0.484464324	0.591005458	0.353683664	0.761418022	0.488898525	0.484384115	0.469120035	0.455467607	0.488017329
NEC score.high	0.230777035	0.507863655	0.528456331	0.645658687	0.513632898	0.690403716	0.282173049	0.654448524	0.424771614	0.646130928	0.610019404	0.436678771	0.352181431	0.810921108	0.494272443	0.639306652	0.262854626	0.736138142	0.413612119	0.496582251	0.484387859	0.449107386	0.405590597
NEC score.high	0.16811481	0.588009162	0.532946699	0.691284663	0.575705963	0.654424259	0.221380053	0.609666637	0.646516214	0.719656002	0.681332462	0.503511766	0.366009495	0.804858369	0.586920555	0.635038363	0.308890959	0.771811382	0.566923422	0.53184324	0.519565891	0.488236259	0.444055914
NEC score.high	0.255067463	0.622405007	0.626938548	0.746988886	0.668128015	0.697251734	0.224428178	0.659482991	0.675327648	0.6869025	0.793445435	0.487289936	0.472881707	0.795407369	0.549560647	0.641744653	0.544907004	0.805554609	0.594942413	0.564946084	0.53457506	0.446364722	0.496374628
NEC score.low	0.230027805	0.435159875	0.562703741	0.670394889	0.523774437	0.638406589	0.253230854	0.6471882	0.609071709	0.69892895	0.655993142	0.440630347	0.405609788	0.756328417	0.505578379	0.583699772	0.15672905	0.765594657	0.519277824	0.546997706	0.492612965	0.395664918	0.453297268
NEC score.low	0.127114296	0.567011006	0.510909804	0.696744538	0.661836946	0.659131841	0.270740052	0.674496334	0.459680868	0.704252291	0.58128791	0.461700751	0.321423461	0.783485083	0.496197593	0.654685252	0.417841411	0.734978955	0.480835348	0.537458022	0.483849843	0.471980188	0.507636795
NEC score.low	0.138513506	0.596087267	0.559764843	0.727325667	0.630652818	0.665709301	0.33574391	0.676517538	0.588323728	0.693483609	0.685535912	0.479902033	0.412975538	0.786877027	0.513214756	0.670600643	0.383234157	0.752827236	0.545774307	0.587246015	0.524206769	0.42993781	0.500241459
NEC score.high	0.155821927	0.523556949	0.468888032	0.653814461	0.617827863	0.705262593	0.208430288	0.664189707	0.565172863	0.686946738	0.594210512	0.452060812	0.275645437	0.819644343	0.510017182	0.634000398	0.384188757	0.761904462	0.451692095	0.467514734	0.488130137	0.517412053	0.528751382
NEC score.high	0.209877482	0.584488563	0.583682186	0.741074496	0.576919112	0.679060444	0.289527444	0.684704653	0.617994633	0.716719858	0.685593718	0.493524247	0.387369539	0.805893044	0.510780783	0.62973864	0.322071033	0.735560909	0.578814532	0.540086644	0.557106834	0.489483673	0.459381846
NEC score.low	0.373600763	0.595560559	0.609119178	0.702672482	0.624932518	0.619387093	0.278246078	0.645646457	0.685763472	0.735488112	0.758545682	0.544069845	0.47131815	0.832169303	0.562795698	0.639777234	0.386948937	0.795157657	0.589457457	0.501491973	0.54578177	0.452523576	0.480892973
NEC score.low	0.22427923	0.509324979	0.59775151	0.696550291	0.632456912	0.64605624	0.313409903	0.640773869	0.675613319	0.738677279	0.759950891	0.561418112	0.513650975	0.844042551	0.536742392	0.652056968	0.330030185	0.789001716	0.65298098	0.5288524	0.538754385	0.466221681	0.451604982
NEC score.high	0.190991509	0.545888221	0.599914832	0.732353605	0.566874473	0.676404552	0.268124952	0.622446237	0.52689967	0.661216909	0.612757623	0.396072342	0.293675424	0.779894693	0.51333344	0.599011967	0.328011755	0.795043802	0.4730936	0.561737396	0.530535491	0.562093791	0.420738496
NEC score.high	0.135028238	0.492790886	0.491727218	0.686562846	0.586543597	0.687752314	0.232059352	0.63803832	0.534556175	0.709246063	0.548238516	0.393595523	0.277185286	0.82813814	0.513699123	0.609967999	0.322601263	0.734077353	0.494284033	0.508436535	0.472564015	0.518633896	0.369127364
NEC score.high	0.327077733	0.612627213	0.621227799	0.713773417	0.602707641	0.641911419	0.134331862	0.618246644	0.628741834	0.689903634	0.650268419	0.533836351	0.310366161	0.761752212	0.542803417	0.589327706	0.284348783	0.760869079	0.46095997	0.515329351	0.473000117	0.418005033	0.427514867
NEC score.low	0.243895829	0.633985989	0.580964311	0.688683889	0.588742817	0.614433959	0.2260359	0.619103652	0.607931612	0.677767441	0.719849799	0.504083884	0.3019521	0.750565965	0.475415562	0.621745047	0.418666021	0.767983695	0.536446719	0.531724675	0.460665685	0.387851253	0.507724219
NEC score.low	0.182986625	0.530545647	0.564811844	0.703005852	0.610656586	0.641473085	0.302308966	0.661701844	0.610091515	0.726790349	0.67641216	0.503088687	0.445673496	0.739034019	0.529735176	0.6464711	0.382334532	0.773693309	0.581491351	0.562920991	0.504894991	0.467371764	0.444654401
NEC score.low	0.310021283	0.49838771	0.605978193	0.708525699	0.579929744	0.619446751	0.289922048	0.60681643	0.606092917	0.690954314	0.722705414	0.521940245	0.471123278	0.829013612	0.543417359	0.642624418	0.354142661	0.814284423	0.596306336	0.546784334	0.533945385	0.474980457	0.442474055
NEC score.low	0.151026942	0.524906646	0.452615231	0.690438743	0.597042657	0.739099536	0.272705969	0.632276244	0.518538268	0.743274497	0.555197208	0.404461495	0.353094143	0.821481315	0.541253347	0.666692018	0.439673572	0.762502757	0.457088601	0.498840554	0.512336217	0.552976415	0.421192206
NEC score.low	0.215914779	0.419927962	0.604019229	0.666900752	0.558111705	0.628663267	0.263587589	0.699833694	0.543369987	0.700131739	0.633821932	0.38412655	0.409062826	0.702292219	0.41801863	0.487790283	0.181050493	0.729725372	0.518193639	0.564135023	0.491158284	0.452378691	0.472447973
NEC score.low	0.162639141	0.406005683	0.495365873	0.619896565	0.571588785	0.614973774	0.226910101	0.584395776	0.49700743	0.666760983	0.551212329	0.428474091	0.327319311	0.746172576	0.481021146	0.661899465	0.289465979	0.732170637	0.4295046	0.469664341	0.438058536	0.475698328	0.44091671
NEC score.high	0.135531463	0.609084147	0.566006432	0.715098731	0.612213046	0.697966864	0.256601883	0.641744674	0.560466314	0.726233231	0.714565069	0.487718109	0.364582921	0.80860841	0.554010464	0.674618674	0.446229145	0.797763325	0.529322743	0.522850573	0.537202424	0.590335228	0.451734763
NEC score.high	0.199018043	0.540363714	0.515457895	0.656837817	0.59966887	0.681004056	0.258232096	0.719188896	0.63828073	0.729399995	0.688934226	0.488817767	0.402209215	0.814827018	0.493671714	0.602006248	0.322959979	0.769507793	0.549437141	0.547548157	0.547270145	0.475043824	0.510159095
NEC score.high	0.165559122	0.604529857	0.554773864	0.637952085	0.549837534	0.636803771	0.304772595	0.740666814	0.593819652	0.691268854	0.579641006	0.435268054	0.349817596	0.784188878	0.487090513	0.589514436	0.306844169	0.742794257	0.483633006	0.509781881	0.527348526	0.476059378	0.550293106
NEC score.high	0.187909292	0.486256799	0.566021717	0.707500933	0.606281842	0.631630512	0.148164718	0.653859844	0.624785485	0.725416562	0.765248057	0.486451252	0.35858753	0.728833591	0.52212261	0.584531569	0.305232459	0.762110103	0.519743101	0.567077714	0.48414171	0.419896194	0.416294687
NEC score.high	0.159227471	0.514421133	0.511772074	0.672171233	0.605918234	0.649971576	0.219648331	0.66821433	0.521021052	0.674829752	0.550145877	0.474268399	0.294456521	0.823436501	0.519013506	0.630946583	0.427649789	0.730410771	0.46979012	0.476461086	0.500375364	0.449476583	0.467034471
NEC score.high	0.149288834	0.497032906	0.465525307	0.649606008	0.511449117	0.619812298	0.153658935	0.674244479	0.516584066	0.681238584	0.538549263	0.42285906	0.374847021	0.749597809	0.515237872	0.61668839	0.282179517	0.741853115	0.43819181	0.542820795	0.473021856	0.401394514	0.434237565
NEC score.low	0.104096101	0.482999311	0.476444915	0.678561124	0.601722976	0.702155959	0.175946057	0.622782611	0.52101596	0.678945919	0.564050971	0.456843933	0.332868615	0.760544375	0.442878791	0.611390615	0.219080788	0.799245089	0.374121949	0.477169435	0.430882265	0.336984776	0.485562552
NEC score.low	0.157675143	0.545501734	0.544214507	0.731994403	0.575056296	0.655557077	0.281692002	0.66839076	0.598592434	0.687527129	0.713474625	0.497367443	0.392147327	0.826978528	0.471009251	0.675470809	0.442940568	0.717409063	0.551826494	0.547608494	0.530991931	0.507070905	0.425592696
NEC score.low	0.320038387	0.54614445	0.61065746	0.701424744	0.603111724	0.62738639	0.321034606	0.634928287	0.710906229	0.692113926	0.681239864	0.529410175	0.428649242	0.796138323	0.543412923	0.683011533	0.382145793	0.771892737	0.620022991	0.555117493	0.505904753	0.470244891	0.439512857
NEC score.high	0.279670582	0.599774877	0.631027714	0.781747882	0.597040682	0.560133142	0.196493006	0.701479867	0.72444273	0.684870638	0.660735725	0.498115953	0.357041133	0.84702597	0.513938591	0.626357541	0.378394743	0.788660587	0.569192309	0.530946236	0.560226824	0.397997688	0.429148405
NEC score.high	0.555195458	0.798922962	0.885096762	0.785124763	0.54814473	0.607763737	0.248701033	0.699615534	0.777005394	0.649458765	0.77798277	0.582561251	0.488024511	0.849103286	0.563582994	0.696582512	0.316319809	0.808887915	0.630728107	0.630179902	0.616081396	0.409582456	0.474527266
NEC score.high	0.242591573	0.61750724	0.599433501	0.72780518	0.606300383	0.718577669	0.186681556	0.686215829	0.545268481	0.718180865	0.739718293	0.502328427	0.414344923	0.795845962	0.570199489	0.615574629	0.289630598	0.748918894	0.564764118	0.529649169	0.523376441	0.459676907	0.532634759
NEC score.low	0.177362913	0.321147935	0.503925835	0.681259534	0.611784252	0.630474574	0.175762427	0.651789583	0.557529787	0.683840267	0.486036166	0.365917424	0.318033152	0.662654292	0.446620502	0.559468828	0.188139887	0.706017256	0.464360049	0.527267939	0.445018313	0.458121705	0.490255255
NEC score.high	0.201031179	0.588035761	0.555477724	0.723465237	0.573662159	0.678669872	0.309577799	0.681702356	0.616977213	0.710326196	0.683101792	0.477766849	0.37539434	0.819026738	0.490844863	0.663257936	0.408644014	0.743990238	0.541264634	0.555160621	0.546712915	0.499763926	0.428076254
NEC score.high	0.195083076	0.502566649	0.469008356	0.639848492	0.643166696	0.670769915	0.124675341	0.672810343	0.450627711	0.751607451	0.693508773	0.375215906	0.364822282	0.836334316	0.54801849	0.623134437	0.447022252	0.752530347	0.443284784	0.481495314	0.495454046	0.432700533	0.493507376
NEC score.low	0.21572167	0.554033838	0.610493737	0.70242255	0.581646895	0.688788649	0.233212341	0.653270861	0.443435555	0.669676881	0.614651155	0.372265308	0.313958673	0.772392082	0.476838044	0.621995126	0.385430067	0.818190074	0.450395585	0.523041257	0.508872401	0.517872986	0.444010397
NEC score.low	0.214932336	0.588883114	0.636670304	0.711858339	0.605398471	0.605099042	0.205451598	0.611626051	0.547576293	0.665420816	0.682048887	0.416316554	0.321046142	0.726934634	0.457541186	0.591850935	0.297501613	0.831397544	0.451586585	0.534236765	0.488978782	0.491323604	0.463537222
NEC score.low	0.135430225	0.379972449	0.500471523	0.696375066	0.636833559	0.634003837	0.185201238	0.618139812	0.432193502	0.669140064	0.505068976	0.386160142	0.25769676	0.789665038	0.438358843	0.602246842	0.259606148	0.742964514	0.433948724	0.442563943	0.436898808	0.495314104	0.397466327
NEC score.high	0.60389771	0.699312637	0.839038302	0.734350159	0.587930785	0.636951339	0.19631167	0.68475775	0.729280044	0.703023222	0.813571606	0.501311129	0.517289605	0.826499545	0.534309095	0.658816175	0.36622184	0.784773103	0.571768942	0.563772035	0.58162669	0.430130437	0.411208135
NEC score.high	0.392677548	0.6920404	0.801702712	0.769807749	0.585911643	0.678397516	0.201144994	0.687292873	0.756895285	0.690903842	0.820020725	0.546360802	0.371590096	0.843554768	0.557504898	0.719182954	0.408449434	0.775950813	0.542711107	0.594535051	0.588204487	0.443417348	0.454412736
NEC score.low	0.201703038	0.470641625	0.476728867	0.730012996	0.594227273	0.701887073	0.271923197	0.592329325	0.50360197	0.687710672	0.634866956	0.479525932	0.373070255	0.752361226	0.549475757	0.641238806	0.424662579	0.805199498	0.476383307	0.524260779	0.485431947	0.468303302	0.417428224
NEC score.high	0.085426128	0.561508943	0.576948128	0.680577946	0.650061422	0.630123117	0.181224831	0.709031964	0.551375553	0.682936905	0.585099811	0.419109754	0.336103841	0.792245639	0.501583464	0.57396484	0.15487402	0.789773325	0.464287459	0.552959443	0.500946129	0.403053208	0.438229505
NEC score.high	0.139603069	0.513264539	0.480320251	0.723013158	0.644297384	0.65744235	0.228345822	0.669385908	0.585268556	0.711004863	0.52675344	0.477448486	0.337727132	0.816714751	0.475864834	0.654922631	0.40323365	0.723636113	0.488198893	0.510890481	0.469599278	0.445895143	0.430038192
NEC score.high	0.254487502	0.549202637	0.636596095	0.663402965	0.594082223	0.645251628	0.282240682	0.606961681	0.664185745	0.715888114	0.758649827	0.467096987	0.482572529	0.752826913	0.577606495	0.637843084	0.382748227	0.793246643	0.57921834	0.526960872	0.569264746	0.459118004	0.458816388
NEC score.high	0.162246628	0.50280292	0.511962424	0.733537695	0.627090861	0.672765876	0.245364647	0.620580525	0.638111246	0.683942429	0.547475488	0.389616492	0.314317255	0.753883954	0.450957007	0.624924756	0.424789658	0.793740869	0.453450241	0.55364472	0.430672643	0.492777829	0.444949773
NEC score.low	0.189926748	0.588417538	0.535782652	0.715708652	0.605276789	0.655758367	0.195445043	0.635337723	0.535801404	0.698053916	0.645923723	0.46872712	0.348725036	0.73903688	0.505474754	0.605463882	0.338397169	0.736914611	0.469318115	0.524201805	0.482536281	0.395725817	0.480390611
NEC score.low	0.184462648	0.490648509	0.476829781	0.682867274	0.611329073	0.62655319	0.235470702	0.614630821	0.518173441	0.645909791	0.577015049	0.470413342	0.333246548	0.80968422	0.548711768	0.604039577	0.276280807	0.781157381	0.498145548	0.494174346	0.462980027	0.432206598	0.403544313
NEC score.low	0.141134257	0.314273868	0.48558104	0.667150732	0.589051926	0.602419332	0.22488798	0.666346737	0.498925152	0.66796331	0.481199738	0.380192579	0.323943034	0.701338859	0.44183729	0.519776223	0.138425548	0.727407375	0.395676315	0.549937275	0.457382263	0.479286039	0.415829405
NEC score.low	0.123573931	0.411691318	0.469826773	0.66857182	0.600663661	0.609773186	0.173892123	0.585182652	0.484031434	0.678898429	0.55919551	0.420207222	0.319571017	0.781176015	0.459677585	0.565828666	0.402214726	0.739632342	0.407347669	0.482262327	0.454030293	0.438635355	0.446704042
NEC score.low	0.138830031	0.440046078	0.468448125	0.648051018	0.549201174	0.575333854	0.180078187	0.610580188	0.57282918	0.690130761	0.581133671	0.457983204	0.354845377	0.75344891	0.492714338	0.602748865	0.235147119	0.753427717	0.490976793	0.503022156	0.463170474	0.451996784	0.395026903
NEC score.low	0.1237881	0.511270452	0.454298713	0.696743276	0.591176497	0.636942805	0.122127164	0.681700224	0.551934041	0.648691202	0.56700962	0.394261515	0.33456608	0.759313595	0.447123369	0.538000647	0.304265955	0.774266475	0.36310217	0.489808408	0.44220513	0.413276279	0.546763121
NEC score.high	0.117342283	0.545658389	0.472882237	0.753400493	0.68548078	0.646766493	0.190879016	0.644442848	0.558097779	0.704670386	0.534535755	0.455291192	0.305582954	0.829516691	0.485707738	0.651251776	0.392005982	0.75104011	0.467918947	0.478673174	0.472994823	0.495639511	0.417952129
NEC score.low	0.139114701	0.476739553	0.469623597	0.651445614	0.596364081	0.633804148	0.147308075	0.573863457	0.448620594	0.721745882	0.580679608	0.481586147	0.334281019	0.749436838	0.470095939	0.550835158	0.304560519	0.722930326	0.424198642	0.491010056	0.404721611	0.363437295	0.414289115
NEC score.low	0.241448877	0.622501219	0.663029907	0.704891062	0.639278097	0.652656038	0.266401886	0.616350326	0.684910642	0.667651947	0.729265195	0.537089003	0.376462161	0.770395748	0.537078001	0.634759152	0.227931603	0.782216488	0.573117737	0.569218996	0.518954884	0.44228895	0.424680584
NEC score.low	0.199980819	0.581595425	0.518754768	0.659731292	0.578227538	0.694056439	0.221593754	0.656856299	0.59272231	0.703388601	0.630559026	0.434314272	0.331428596	0.795131873	0.52333598	0.678922243	0.39108305	0.817208093	0.513720687	0.519771865	0.552954804	0.548324579	0.423974832
NEC score.high	0.036427696	0.613990344	0.450557972	0.692932663	0.620018149	0.642439659	0.166487014	0.687781886	0.494067311	0.680867847	0.496585361	0.418605448	0.272011763	0.758869547	0.494385177	0.603934844	0.266656803	0.724311463	0.387736188	0.49865935	0.485132987	0.463861913	0.55182961
NEC score.high	0.102670792	0.609103359	0.445134447	0.699345526	0.594703184	0.734656616	0.198027224	0.701882903	0.585643845	0.731695107	0.66579917	0.502564697	0.460129531	0.778778523	0.522834305	0.668307303	0.306579304	0.763723227	0.503512021	0.549351954	0.501099081	0.406698976	0.476904183
NEC score.high	0.320210832	0.621400947	0.704253772	0.710106366	0.591505451	0.662039917	0.214225313	0.611474273	0.669232402	0.73170283	0.766600433	0.544655605	0.434166196	0.782649629	0.54922547	0.67967089	0.294137973	0.794182349	0.568077925	0.559203502	0.525349421	0.393825011	0.443706092
NEC score.high	0.122688449	0.572090716	0.548381872	0.677059322	0.620140133	0.631569314	0.123950113	0.641659999	0.580056317	0.651859087	0.562754642	0.471205227	0.296211748	0.740815893	0.502644149	0.535560886	0.221878531	0.763421427	0.483011843	0.502372345	0.46190164	0.464570857	0.471135498
NEC score.low	0.187400739	0.538110964	0.604292283	0.724220111	0.606351245	0.587424914	0.171829382	0.657480315	0.575353498	0.715572316	0.619344916	0.443244266	0.340993599	0.759051874	0.529738841	0.57703549	0.153567197	0.749642303	0.494879054	0.546569979	0.462526627	0.385771018	0.513205682
NEC score.low	0.184035131	0.519926332	0.547980252	0.660273402	0.596123979	0.622346176	0.155539236	0.662260464	0.514658714	0.674717094	0.620020679	0.369431752	0.313691588	0.730083049	0.511911901	0.576077559	0.263865784	0.765134237	0.399901922	0.471040907	0.48802381	0.472434359	0.456929068
NEC score.high	0.250442367	0.596857931	0.624812973	0.718006587	0.612117858	0.696844452	0.270086025	0.665116596	0.591715279	0.686512193	0.692077368	0.50892343	0.438990022	0.798790301	0.579564748	0.656229441	0.336107637	0.826060287	0.584696641	0.546903527	0.575032287	0.466083908	0.417497247
NEC score.low	0.114740107	0.534006833	0.484086979	0.634646986	0.630490905	0.626937612	0.181844855	0.619117458	0.505365775	0.682009583	0.542941869	0.460080128	0.322012547	0.729031308	0.503641254	0.61846876	0.292952401	0.724186806	0.422604167	0.467828875	0.43733733	0.394559456	0.462356365
NEC score.low	0.15365766	0.542125491	0.497555512	0.68594697	0.586543472	0.641261118	0.208732956	0.746192468	0.611152961	0.674096872	0.58408953	0.438683361	0.301156269	0.791936166	0.473937328	0.604499834	0.273818024	0.77710667	0.487219497	0.524646401	0.510202108	0.486595649	0.465513553
NEC score.high	0.206909076	0.520128072	0.464761853	0.74074451	0.593720601	0.667538099	0.213314844	0.587103467	0.547294343	0.691004257	0.612175564	0.446947393	0.397795721	0.762988593	0.546105233	0.604648096	0.365488582	0.799459625	0.448770005	0.476954484	0.458463337	0.376047105	0.412129168
NEC score.low	0.100361421	0.393365554	0.432424511	0.680808336	0.564870537	0.610222532	0.179063641	0.641742562	0.559064877	0.732558368	0.551592579	0.398132861	0.275916108	0.765570366	0.491192141	0.55006555	0.256906063	0.740025739	0.372824906	0.469609697	0.46075997	0.434291255	0.377491436
NEC score.low	0.168440966	0.386240168	0.425078641	0.726165973	0.603536441	0.639281924	0.286762531	0.600232773	0.514926089	0.695810924	0.621000852	0.441758677	0.284490538	0.725011854	0.564630168	0.634769534	0.381655454	0.812339762	0.406781715	0.510726118	0.44839352	0.444092672	0.424808452
NEC score.low	0.105395052	0.502052555	0.413207542	0.668044814	0.597852796	0.568414768	0.207877882	0.699172367	0.530446502	0.669931074	0.529825401	0.429901399	0.271012762	0.799756837	0.469986703	0.579163579	0.414352277	0.767856725	0.372558797	0.473353181	0.510889326	0.461095349	0.500014401
NEC score.high	0.257703979	0.616286538	0.699456967	0.762756129	0.61201401	0.638667822	0.222947807	0.670064921	0.687404905	0.682475947	0.774549116	0.498086572	0.357975073	0.818817177	0.548057514	0.698125492	0.479397235	0.790386176	0.505768808	0.570668946	0.546827593	0.471898693	0.446282099
NEC score.high	0.230591475	0.618484943	0.559247546	0.676521566	0.61339237	0.622810505	0.160502241	0.623850498	0.570089577	0.673488675	0.609378074	0.484238997	0.376980659	0.71723531	0.532366998	0.649146104	0.259181565	0.748757375	0.466879778	0.545554779	0.482017482	0.338958256	0.492534604
NEC score.high	0.135791644	0.551873524	0.616258385	0.684625494	0.582724085	0.616737261	0.196211742	0.67056115	0.589394819	0.693745581	0.621245663	0.472625367	0.376516163	0.774735382	0.531871065	0.623372837	0.292404461	0.73421711	0.446849927	0.493923182	0.530381299	0.46182083	0.492626277
NEC score.high	0.158428872	0.496998131	0.526164288	0.727998316	0.590673925	0.63995571	0.271235498	0.692496066	0.598285443	0.714733632	0.61300361	0.468201118	0.328911956	0.820137074	0.496819251	0.666759743	0.24707832	0.745214878	0.51489638	0.557153438	0.496781541	0.495570773	0.403318715
NEC score.high	0.117523746	0.524154402	0.464384777	0.704698612	0.583707755	0.630331741	0.221888501	0.693187448	0.608308418	0.655028787	0.538837126	0.434761944	0.333469902	0.816220889	0.499950698	0.614419338	0.455867158	0.787968778	0.389497432	0.481542832	0.526243322	0.449174148	0.504103181
NEC score.low	0.247043648	0.447595971	0.593669022	0.739142952	0.619792388	0.636612515	0.244114518	0.646540628	0.569376891	0.6798767	0.675202685	0.486988324	0.338350439	0.768585502	0.537687441	0.579112626	0.261021891	0.770873413	0.544064113	0.534996707	0.493109849	0.454956197	0.457012255
NEC score.low	0.254370557	0.634967118	0.603087428	0.744246258	0.614374262	0.69646601	0.199408155	0.645264963	0.709552598	0.713030426	0.719467365	0.550988958	0.456425818	0.783612988	0.562198458	0.654737329	0.307340409	0.804070966	0.578151331	0.57649433	0.550197688	0.511532854	0.469466319
NEC score.low	0.143506524	0.282158867	0.44911739	0.665399323	0.608294408	0.604124478	0.217945709	0.659206868	0.483713663	0.700081393	0.469462354	0.370880824	0.269600024	0.698763148	0.461560493	0.582665143	0.206109825	0.716989782	0.394486651	0.525985742	0.423146817	0.414009106	0.425303495
NEC score.high	0.292568164	0.737904397	0.745144148	0.834662679	0.663585766	0.642832743	0.281453281	0.790501953	0.763516944	0.767761955	1	0.70443759	0.550761366	0.864028717	0.608363257	0.733217755	0.450434032	0.824599039	0.785862309	0.662420929	0.626974242	0.575482057	0.474354217
NEC score.low	0.207373759	0.42639794	0.490948859	0.716979506	0.594035975	0.5936975	0.160940331	0.611006888	0.527104253	0.69504704	0.576164088	0.41376355	0.29938149	0.764680098	0.511458117	0.594368351	0.329251385	0.75494315	0.500828204	0.491867598	0.445512394	0.430218029	0.419998826
NEC score.low	0.288050616	0.49829336	0.574936851	0.699039764	0.579546712	0.584171284	0.277985049	0.626321725	0.614995181	0.676108386	0.598486736	0.428303538	0.334291254	0.779453164	0.458069471	0.603778105	0.414046096	0.778647205	0.457001036	0.487426355	0.521083148	0.505197655	0.461677007
NEC score.low	0.364415554	0.614641715	0.658563769	0.749322042	0.572224824	0.62135779	0.225368244	0.61876045	0.64466038	0.699083864	0.765783703	0.497238541	0.413034553	0.7451428	0.529716505	0.615175421	0.373218474	0.832826318	0.582899824	0.564480019	0.513174855	0.482343925	0.434511884
NEC score.high	0.143670766	0.495715418	0.53715002	0.666844753	0.663590324	0.65395631	0.23828289	0.710599623	0.529720234	0.66256867	0.619534356	0.502126394	0.324909392	0.810264745	0.533071897	0.59313044	0.352778509	0.725468278	0.463197066	0.490549282	0.481973708	0.441758421	0.47050621
NEC score.low	0.089596558	0.509608673	0.412752134	0.598250399	0.619515321	0.633863132	0.199346771	0.671290117	0.456065373	0.642643911	0.462644861	0.380618503	0.239179204	0.772849101	0.457949045	0.660012179	0.41559481	0.724375151	0.297651946	0.458955913	0.449501829	0.536083528	0.51284079
NEC score.high	0.128571768	0.55661538	0.551780509	0.763525938	0.61262686	0.665532611	0.250228128	0.671090944	0.621184745	0.70877842	0.673614669	0.4611358	0.378513039	0.854264431	0.543949295	0.676597141	0.429056654	0.826258449	0.52886131	0.525623494	0.520975532	0.509049546	0.40535035
NEC score.high	0.108461319	0.450206104	0.488804123	0.657232614	0.606077329	0.629402099	0.238256915	0.720433593	0.422504637	0.652341163	0.563197983	0.431822068	0.276855512	0.853340464	0.496101797	0.551502584	0.386497712	0.70594402	0.418366828	0.511758405	0.540512735	0.447925157	0.434971222
NEC score.low	0.203915076	0.412857493	0.472072798	0.725877973	0.588844079	0.597666128	0.216410199	0.605591274	0.584237908	0.669268112	0.575156884	0.452752756	0.272050753	0.767564815	0.470805091	0.586936643	0.351105585	0.734928911	0.501300046	0.493701229	0.447601949	0.442015252	0.377761576
NEC score.low	0.102204309	0.387275922	0.464613505	0.64980806	0.639160511	0.582827161	0.207054694	0.63277877	0.503023024	0.695789607	0.486461755	0.358109854	0.292225945	0.736145708	0.461051568	0.514052926	0.100874907	0.761006851	0.349802181	0.494033564	0.444188366	0.368020751	0.46377413
NEC score.low	0.380431691	0.664072237	0.796921868	0.722077386	0.644510943	0.537051771	0.259878608	0.691649687	0.789803511	0.722907858	0.759840962	0.534139001	0.398289404	0.741278628	0.533548793	0.576961541	0.158760413	0.79448039	0.564710599	0.594383721	0.544995646	0.418135027	0.540497597
NEC score.high	0.291299249	0.66314324	0.636363548	0.687282418	0.607238115	0.639877381	0.268646293	0.658137018	0.558003163	0.672233449	0.71239671	0.456942819	0.444704459	0.799000347	0.532568865	0.697564455	0.383452593	0.776821235	0.535703439	0.574716458	0.54473091	0.346885801	0.45765261
NEC score.low	0.144445641	0.426159288	0.448350601	0.559311399	0.543065558	0.64380331	0.21407952	0.606118539	0.509682484	0.661656089	0.459936126	0.320375128	0.25538292	0.71208011	0.441750996	0.549876069	0.114555491	0.717735845	0.382005807	0.494800929	0.41082368	0.397918592	0.520274481
NEC score.low	0.225741469	0.477079894	0.480006364	0.675665151	0.596679368	0.592148216	0.281171826	0.565988045	0.574204316	0.71697756	0.586394692	0.442414369	0.295895339	0.765850328	0.438623403	0.60557141	0.437578113	0.756272351	0.455477997	0.481727772	0.508941143	0.509156551	0.479131864
NEC score.low	0.32135966	0.590781578	0.582036915	0.723256038	0.571887671	0.647022686	0.27816598	0.625068744	0.548337123	0.674208134	0.639417435	0.470181366	0.355059385	0.799265152	0.50313225	0.619745021	0.389406419	0.784925343	0.496608127	0.525234601	0.459692198	0.458359049	0.468385491
NEC score.high	0.183041168	0.668325169	0.599153834	0.73017212	0.649429235	0.701562374	0.213213951	0.704210407	0.611881877	0.729874077	0.7806507	0.524872523	0.381299272	0.810982396	0.532704721	0.652466522	0.331903831	0.771972536	0.633961993	0.593717397	0.512250529	0.523622378	0.475075753
NEC score.high	0.079712018	0.557659086	0.544975968	0.709164669	0.634856876	0.594998661	0.245031731	0.635115712	0.581244061	0.688794189	0.488923191	0.425324931	0.300909931	0.801623538	0.514464847	0.596948059	0.26603486	0.760683198	0.444497167	0.514569984	0.434351302	0.436991046	0.457035072
NEC score.high	0.545640643	0.598749883	0.683566976	0.837848154	0.661884586	0.711958732	0.417707215	0.720994268	0.815572784	0.798106472	0.918156432	0.668569128	0.594116242	0.830629774	0.667797056	0.683821488	0.341691775	0.81699014	0.727149589	0.706559702	0.602400488	0.49258031	0.444015996
NEC score.high	0.231341525	0.63245067	0.496413509	0.753595502	0.69451649	0.638030364	0.237106607	0.668554676	0.568057386	0.690679561	0.673649926	0.490189649	0.386233432	0.827631204	0.525981254	0.673030711	0.406561986	0.810731181	0.491952115	0.571519906	0.514137763	0.443116175	0.565586681
NEC score.high	0.203813031	0.63743244	0.651847435	0.736000659	0.61545057	0.649909951	0.245838316	0.727530241	0.610989555	0.67092622	0.720627196	0.545652468	0.378496109	0.816433681	0.525053298	0.630480403	0.486325754	0.723989194	0.526087476	0.536008226	0.542292924	0.531096045	0.489010835
NEC score.high	0.089830439	0.504208615	0.505880402	0.695714834	0.545039163	0.655446498	0.082137571	0.596698654	0.440156546	0.672763308	0.587435287	0.437324844	0.27917006	0.792354223	0.544639676	0.578033019	0.144334306	0.761976913	0.393697992	0.507929027	0.442982088	0.410869798	0.423821993
NEC score.low	0.308549973	0.535956065	0.636232308	0.73442558	0.591910452	0.617770228	0.246212783	0.678123597	0.652184908	0.674866964	0.643817144	0.517715361	0.401959134	0.788577262	0.49422058	0.638162985	0.318346972	0.807416491	0.586670471	0.555862013	0.491682708	0.468262714	0.456033973
NEC score.low	0.100750454	0.341291357	0.452186008	0.650527704	0.522290953	0.610445449	0.135343817	0.62713525	0.52328215	0.617363479	0.494168109	0.441724992	0.246118313	0.72532833	0.459439347	0.608942193	0.303753387	0.727908971	0.340187519	0.457418045	0.359088544	0.307129946	0.414424091
NEC score.low	0.114474103	0.436841734	0.422750168	0.64388181	0.597872492	0.568465168	0.203629096	0.633182022	0.447308248	0.683275438	0.399858454	0.399554623	0.258859958	0.748508649	0.459774888	0.538044861	0.075310354	0.757054552	0.387891664	0.523043395	0.454168382	0.464268945	0.501121443
NEC score.high	0.59655803	0.745752655	0.800757737	0.781132844	0.616846161	0.720108414	0.411451203	0.719808413	0.727792417	0.745411451	0.90351057	0.545616727	0.674122846	0.825242492	0.653386431	0.724896867	0.442058124	0.835560081	0.678290875	0.640580869	0.710062103	0.438410202	0.540659178
NEC score.low	0.387047008	0.598085866	0.670893537	0.727345642	0.575555718	0.603390723	0.336276284	0.633090951	0.760008502	0.675718136	0.763694751	0.577847757	0.429473956	0.813204023	0.534263419	0.654043799	0.413959713	0.778435903	0.630062335	0.571493747	0.534065392	0.470346031	0.549553601
NEC score.low	0.148078916	0.374542068	0.476234399	0.607078287	0.591643797	0.613640665	0.207623187	0.587654489	0.479956337	0.599738611	0.611273764	0.47338635	0.327537487	0.804515895	0.471343521	0.594464758	0.308624966	0.737023697	0.486478322	0.495841374	0.515214567	0.440013311	0.359921779
NEC score.low	0.100179953	0.431237352	0.425402746	0.648754126	0.535022609	0.606388329	0.255003476	0.592944418	0.420682858	0.697596658	0.453935048	0.349341493	0.208523608	0.665241188	0.429593867	0.550206683	0.208653677	0.698418865	0.325413651	0.508144765	0.408182072	0.444861309	0.432730635
NEC score.low	0.118299267	0.324262255	0.469161704	0.590302244	0.581860602	0.598716121	0.21987406	0.595287065	0.515906765	0.637451243	0.510264241	0.333687421	0.240224441	0.707676849	0.416968335	0.581279129	0.255919459	0.749366295	0.342868107	0.483569184	0.430788564	0.444835524	0.432008036
NEC score.high	0.225643764	0.527516635	0.52743879	0.797924658	0.627817278	0.635292422	0.157300301	0.640670187	0.706700692	0.717801663	0.730000628	0.580582654	0.488731967	0.825842617	0.6160416	0.661182725	0.240092122	0.804887621	0.614269235	0.584585511	0.525129972	0.454117618	0.431846579
NEC score.low	0.208332724	0.494379281	0.638339208	0.702804601	0.636017698	0.59306436	0.196613436	0.656627433	0.654907181	0.679171035	0.565772852	0.424020958	0.406157818	0.778566679	0.46978199	0.614681467	0.206514516	0.753050604	0.512753169	0.570496463	0.492354287	0.410098422	0.423736628
NEC score.low	0.077930332	0.540624156	0.405694108	0.646449112	0.621676903	0.584177805	0.232980712	0.670846075	0.525563031	0.741053796	0.571180157	0.479475008	0.457673493	0.767797115	0.545559561	0.682806144	0.335113941	0.733885349	0.41913036	0.537366831	0.471092386	0.405724838	0.528331832
NEC score.low	0.168550558	0.46141588	0.485652493	0.652648877	0.603808303	0.614900407	0.306377992	0.628798176	0.636949443	0.652747001	0.52675039	0.438253943	0.348209999	0.762335308	0.457412471	0.620531049	0.37133367	0.792334421	0.551845915	0.489735255	0.46677679	0.464639598	0.520936194
NEC score.low	0.139443057	0.583657697	0.526967794	0.69232774	0.658388431	0.606153323	0.246804524	0.667499229	0.51391971	0.675765797	0.505494423	0.359595834	0.290380156	0.711585817	0.486112175	0.535189995	0.209012155	0.740220028	0.425893793	0.544590826	0.474552671	0.435113984	0.478682103
NEC score.low	0.180734105	0.41042216	0.49305702	0.676467136	0.580562469	0.613931482	0.242346533	0.629721821	0.436289767	0.661269605	0.606070551	0.42864028	0.306079677	0.812226825	0.494464997	0.592490272	0.274574398	0.705440791	0.402361121	0.469411948	0.4722447	0.502356713	0.347728917
NEC score.low	0.247494651	0.618930102	0.563281414	0.727100216	0.600473634	0.687405773	0.320820691	0.697503606	0.645194499	0.705929119	0.629275411	0.462279527	0.428584389	0.792296682	0.540933635	0.669169949	0.38420919	0.794498912	0.500511729	0.547451139	0.556331955	0.464013301	0.446438067
NEC score.low	0.179258678	0.567036198	0.606476214	0.701645599	0.58909272	0.616733527	0.257903651	0.655004414	0.691178063	0.715738138	0.614013532	0.494855706	0.348499348	0.730107687	0.50030555	0.537538001	0.148770299	0.732619892	0.496549287	0.565782609	0.492926699	0.406433362	0.476570809
NEC score.low	0.285182728	0.573942094	0.754675245	0.782749104	0.594688189	0.604468739	0.228014411	0.682749863	0.738030095	0.69797096	0.728281981	0.492289649	0.403832166	0.761446045	0.505335503	0.592370404	0.215289362	0.753780366	0.530482286	0.576837065	0.529556956	0.434993788	0.470658269
NEC score.low	0.232939443	0.499146864	0.570267024	0.736971244	0.537831512	0.604836622	0.272921563	0.60395582	0.570823412	0.662914316	0.643232626	0.480553546	0.337539969	0.79345643	0.501803381	0.578483006	0.45749044	0.779624209	0.481232156	0.504154329	0.485983767	0.542963552	0.463887297
NEC score.high	0.162313144	0.546695118	0.495824664	0.683952973	0.636371066	0.644451711	0.308238392	0.648596073	0.536382745	0.685979105	0.595140833	0.48357758	0.320795273	0.76096325	0.513205734	0.661089167	0.433653895	0.763814515	0.443757529	0.517332925	0.528841241	0.452196317	0.461438366
NEC score.low	0.244123204	0.66010654	0.63486626	0.73016671	0.602005895	0.675503328	0.278448916	0.67115919	0.669811767	0.728907398	0.717362314	0.5066996	0.412243457	0.789426305	0.580182361	0.609032625	0.350272972	0.771714839	0.549287625	0.558232717	0.572539605	0.475164805	0.421405402
NEC score.high	0.255838427	0.639312877	0.678012574	0.809670519	0.665862327	0.690523761	0.338841227	0.764196118	0.716014195	0.75284446	0.92722806	0.632585036	0.493721849	0.820992314	0.632318682	0.647196348	0.237363355	0.815820476	0.751623872	0.670931105	0.656432839	0.524523513	0.428542684
NEC score.low	0.429492351	0.540245623	0.636269477	0.734520905	0.578722425	0.602503442	0.275955766	0.623402292	0.569049395	0.680255002	0.630464845	0.440326892	0.300893199	0.74119219	0.474007922	0.562536114	0.090657529	0.75951983	0.441362525	0.569852237	0.512009314	0.433702329	0.463161013
NEC score.high	0.470974354	0.792056185	0.86489738	0.791040488	0.580588747	0.619728667	0.308764494	0.706728865	0.721103882	0.706595694	0.789841932	0.49349985	0.425630154	0.825372955	0.573800102	0.633860744	0.205625642	0.773021808	0.616585184	0.662902183	0.637055203	0.451001428	0.463759262
NEC score.low	0.327055956	0.582209992	0.637811051	0.756270806	0.60938193	0.580889063	0.174305845	0.639727628	0.702195685	0.709088223	0.701596962	0.552899879	0.462999333	0.762039995	0.504936908	0.641775492	0.404882534	0.796596233	0.597912419	0.559134993	0.49581481	0.430880732	0.496729797
NEC score.low	0.250676918	0.605866765	0.605622455	0.767781147	0.611588673	0.600052752	0.286665031	0.663581719	0.695865732	0.727301307	0.793632296	0.59115073	0.554955207	0.811769977	0.594700114	0.649892759	0.552670213	0.821325298	0.655904863	0.595526275	0.544313857	0.479374072	0.532370641
NEC score.low	0.0917413	0.492316277	0.443143931	0.623113824	0.610898344	0.580697944	0.163303513	0.657354384	0.426527997	0.690195847	0.517487852	0.394389712	0.35467283	0.776600036	0.46920327	0.671289907	0.318608755	0.785124021	0.350453752	0.48224895	0.44692088	0.494278927	0.519521635
NEC score.low	0.168007584	0.563358119	0.530766131	0.679351914	0.618183415	0.650953806	0.266043286	0.685127865	0.625685523	0.710443095	0.622664214	0.471010458	0.308326599	0.769367721	0.507028992	0.62149896	0.437214081	0.787797275	0.47388839	0.540125364	0.47321845	0.505248835	0.49430982
NEC score.high	0.081580207	0.551092713	0.471214253	0.746431586	0.695123881	0.723477395	0.212445359	0.677769018	0.631710688	0.727072173	0.632189535	0.445455234	0.372880498	0.862248581	0.497643215	0.647311717	0.349103224	0.807181667	0.512142292	0.562385111	0.521945103	0.505817496	0.474818648
NEC score.high	0.231885457	0.63824532	0.662630415	0.67698652	0.639626611	0.683204038	0.239152705	0.684266141	0.511310656	0.658787693	0.583704478	0.426261461	0.362253206	0.84489417	0.504618648	0.63420469	0.352022799	0.713251356	0.44113063	0.490785716	0.52023148	0.507328518	0.487193678
NEC score.low	0.247461148	0.447628217	0.629414377	0.740334588	0.59586901	0.604098448	0.202522366	0.644985199	0.643085238	0.668494968	0.614062171	0.498748655	0.370999928	0.785788232	0.509095	0.63367504	0.372751822	0.779954806	0.545502306	0.516768626	0.48745001	0.471755164	0.40033838
NEC score.high	0.617722354	0.663713909	0.799401732	0.739365823	0.599921758	0.674852792	0.235823279	0.635870089	0.623641414	0.679614806	0.722557615	0.477961842	0.396818706	0.776848987	0.569109107	0.625400258	0.318070743	0.791589774	0.561953424	0.578648298	0.579667492	0.4309696	0.463634137
NEC score.low	0.119083157	0.490481217	0.491083202	0.678381758	0.584052461	0.520765943	0.213306536	0.636243961	0.506877083	0.656717836	0.528099105	0.455642132	0.333512931	0.709894941	0.476393465	0.597071211	0.356215984	0.750093416	0.411225847	0.466013697	0.446237447	0.394619655	0.465748172
NEC score.low	0.142218385	0.338555076	0.482372919	0.605511011	0.592459252	0.621831744	0.233979969	0.675713144	0.463381554	0.683920564	0.458562308	0.354521044	0.265974639	0.724685956	0.438566768	0.534526936	0.094678531	0.720743933	0.405639733	0.53322747	0.459803433	0.378375662	0.419984454
NEC score.low	0.194957766	0.506896659	0.528861351	0.673235059	0.576680016	0.622042122	0.242554693	0.638459656	0.53970264	0.691902435	0.552396617	0.438467786	0.292905545	0.760248965	0.476611749	0.588373243	0.332898665	0.800334021	0.428977046	0.496607902	0.437463352	0.439360851	0.450748095
NEC score.low	0.17613716	0.479712916	0.51538225	0.690572587	0.595123108	0.589017319	0.291676537	0.603876802	0.501695976	0.68298984	0.62187034	0.460321626	0.307934114	0.796999768	0.465541463	0.598144903	0.394758799	0.746206332	0.480519804	0.521254478	0.491144881	0.476883928	0.405242745
NEC score.high	0.287757424	0.525222639	0.565612087	0.718223813	0.595159417	0.675380171	0.246395499	0.607566248	0.568888057	0.688728449	0.703876058	0.508628486	0.387965279	0.751705431	0.58873239	0.63574417	0.369908743	0.826495215	0.508046764	0.54532762	0.519025924	0.389791422	0.422095668
NEC score.low	0.107125882	0.492863843	0.427949339	0.673459585	0.602287458	0.538950107	0.202535077	0.597894586	0.429075053	0.719443881	0.469222324	0.439055392	0.268501544	0.755487326	0.431558766	0.564989323	0.394479933	0.743713392	0.332359079	0.490473405	0.453625432	0.419965425	0.507061325
NEC score.low	0.174274932	0.394671237	0.474094429	0.709162066	0.592254111	0.593096002	0.192071991	0.578859477	0.481460161	0.666143913	0.632358341	0.503661089	0.278721981	0.782586864	0.421504428	0.595817588	0.421403321	0.748759833	0.456644074	0.467012747	0.470171848	0.502270577	0.381905982
NEC score.low	0.278510365	0.481344376	0.630618821	0.725033036	0.627656232	0.685360644	0.237215034	0.656698056	0.544719859	0.679998733	0.717293082	0.522717178	0.466509925	0.772703002	0.572438516	0.656014723	0.423401419	0.782958377	0.536102569	0.555428107	0.537131547	0.447375958	0.439058093
NEC score.low	0.112674065	0.398024103	0.406693404	0.643137679	0.618784874	0.612973332	0.329770263	0.587882081	0.567409873	0.689792397	0.528990241	0.459940012	0.343519255	0.762400776	0.476952423	0.649275834	0.364915415	0.750975517	0.469797347	0.502367056	0.464102424	0.471735684	0.490669422
NEC score.low	0.08935767	0.472108604	0.439999079	0.713124056	0.624310419	0.635886739	0.187689984	0.628547513	0.590339236	0.708704768	0.558639853	0.438349446	0.305675274	0.746619967	0.507900777	0.591111298	0.301254655	0.772675745	0.491075497	0.510560666	0.425733161	0.471335036	0.440639718
NEC score.low	0.278435726	0.644968008	0.706155396	0.766896274	0.57773598	0.550472556	0.178852455	0.678070884	0.642997979	0.69859392	0.722399863	0.526192986	0.385670751	0.759070647	0.541354364	0.63303325	0.356213268	0.777026629	0.542268737	0.577634673	0.508373227	0.434425673	0.445392323
NEC score.low	0.259179124	0.557603434	0.667427232	0.698718037	0.566749473	0.650420621	0.31577062	0.727366577	0.649778617	0.69439866	0.579527122	0.396613994	0.339908759	0.758380058	0.511250563	0.591766322	0.355154459	0.722026906	0.487755079	0.550860409	0.501668433	0.402553184	0.464740015
NEC score.high	0.092026792	0.521118789	0.514205905	0.691150945	0.599448808	0.669167436	0.18708232	0.644559076	0.624137595	0.672536451	0.60708354	0.463292178	0.328314718	0.775174369	0.523592194	0.62233768	0.301535388	0.775958808	0.52747806	0.519062181	0.436419927	0.520775584	0.49280104
NEC score.high	0.232733656	0.517774758	0.571005626	0.68547023	0.575807984	0.636716269	0.169302732	0.605363824	0.595842039	0.664702705	0.603608022	0.461422287	0.365179146	0.756877395	0.490405529	0.591571271	0.25909828	0.768625807	0.411945062	0.518833065	0.447710881	0.316740317	0.481332026
NEC score.low	0.218927377	0.550526483	0.549030762	0.652943447	0.571985906	0.6026208	0.193725507	0.610827182	0.47292792	0.681362303	0.505078881	0.419940096	0.328028697	0.743829361	0.454817632	0.586817752	0.305697627	0.747910053	0.39970384	0.480242418	0.437372372	0.444737428	0.467654314
NEC score.low	0.182424462	0.290871997	0.447177844	0.590236879	0.5536739	0.676118113	0.123295611	0.615290889	0.462222423	0.671070125	0.527880228	0.412322072	0.352396694	0.765754648	0.455642792	0.607174537	0.347906042	0.768122062	0.412321296	0.462867239	0.510906202	0.488745943	0.407185308
NEC score.high	0.13248218	0.737603589	0.723237819	0.69703964	0.650430183	0.576626954	0.196847678	0.696616414	0.565267229	0.659381984	0.722410091	0.442781536	0.43706525	0.732436081	0.531656284	0.601929568	0.175973918	0.779962198	0.568296742	0.60829587	0.50395972	0.36579222	0.546664411
NEC score.low	0.084509737	0.46736783	0.459085729	0.632758771	0.642061371	0.607419544	0.284563101	0.662728226	0.526472927	0.685764664	0.463105532	0.39959425	0.261870746	0.740326511	0.463443822	0.536802441	0.170290029	0.70296421	0.433409234	0.52285364	0.457271926	0.434515091	0.541322592
NEC score.high	0.093227444	0.478079796	0.470511317	0.741886085	0.62968682	0.596345909	0.189096929	0.724187447	0.589573513	0.682967901	0.621735946	0.514738058	0.360073061	0.885451781	0.521570438	0.589838333	0.261191772	0.79341665	0.53948786	0.546539643	0.529886204	0.423805651	0.471470373
NEC score.low	0.138131802	0.320850321	0.44159776	0.624963057	0.599830235	0.598534357	0.301381019	0.618937547	0.486496038	0.690824865	0.441784402	0.348388906	0.281829061	0.698688066	0.454559763	0.533251305	0.107307723	0.711835525	0.370408872	0.503425046	0.42624732	0.444158203	0.416577399
NEC score.high	0.300464652	0.674136295	0.653761619	0.795456404	0.653889223	0.612951644	0.288481988	0.63554281	0.673161362	0.707631253	0.798094548	0.56239745	0.575940386	0.756468479	0.607544932	0.652436003	0.433105197	0.840230333	0.61700324	0.609353296	0.543023096	0.410984702	0.477500955
NEC score.high	0.200407597	0.443344844	0.458693294	0.752628893	0.537381412	0.700109363	0.202255888	0.650509647	0.578515021	0.648777298	0.558562229	0.444036254	0.31344451	0.820824395	0.543441103	0.645762879	0.318900645	0.757376562	0.45896825	0.487385773	0.510872849	0.473197766	0.406835921
NEC score.low	0.157885066	0.480294242	0.61122118	0.68286457	0.615708474	0.63567382	0.263787364	0.651910639	0.569601176	0.681928522	0.591948722	0.478164391	0.336933334	0.733204495	0.540568164	0.614440544	0.314512744	0.770894937	0.472076578	0.529226487	0.470505783	0.469422438	0.431476414
NEC score.high	0.507321449	0.710919892	0.783445514	0.818240876	0.604406536	0.656484399	0.320280941	0.665954574	0.753681991	0.72023325	0.884200698	0.604715485	0.530193007	0.797628289	0.60878334	0.682080605	0.48942185	0.81361344	0.645260785	0.653870343	0.580186145	0.431005332	0.442500888
NEC score.low	0.172550274	0.543032084	0.553488364	0.753321374	0.621402533	0.632983565	0.195071734	0.635577945	0.646801738	0.702136811	0.638105514	0.483247076	0.418155195	0.772455161	0.54390848	0.624889101	0.355778057	0.799386642	0.497518606	0.551097707	0.485048051	0.476272743	0.423071949
NEC score.high	0.273593334	0.718950946	0.748200499	0.680742877	0.609139357	0.616379991	0.246361557	0.642299294	0.59079995	0.694009346	0.69447065	0.462462583	0.375874698	0.849883692	0.541892612	0.61428644	0.289898347	0.769189134	0.604614352	0.511093762	0.542955268	0.433994544	0.522311833
NEC score.low	0.09156264	0.428622841	0.544237925	0.656299493	0.659189608	0.669649132	0.259638345	0.587571702	0.502597644	0.668769971	0.56139327	0.430180236	0.356933926	0.761755482	0.450525895	0.561444706	0.350579859	0.795277165	0.526374279	0.499595712	0.445432753	0.466206855	0.412228196
NEC score.low	0.264978882	0.58922078	0.671070782	0.743510555	0.634450918	0.667092757	0.153311693	0.656383185	0.696419488	0.701104642	0.747747337	0.530471704	0.437124201	0.792537998	0.561593467	0.617442162	0.354315401	0.797979025	0.612345609	0.561269619	0.53159723	0.434422052	0.490680793
NEC score.high	0.043293533	0.549908684	0.413783842	0.691937199	0.623139277	0.709082617	0.24242989	0.674152864	0.687344352	0.734515037	0.684349879	0.59227061	0.367091886	0.775863388	0.548509022	0.682261053	0.210575559	0.837387583	0.600259179	0.581054114	0.532485671	0.398296591	0.473708321
NEC score.high	0.341766014	0.652187946	0.605511934	0.823135179	0.61152319	0.696882012	0.241675779	0.668115971	0.682441516	0.701402401	0.766229085	0.51560724	0.390876025	0.827721412	0.558229946	0.707356514	0.424209441	0.814955069	0.601864822	0.552528968	0.579075674	0.497476033	0.450866445
NEC score.high	0.276134181	0.610346657	0.622687215	0.763025347	0.588440384	0.656111844	0.224432555	0.620283482	0.702684233	0.70033497	0.699376996	0.484361197	0.35363497	0.7801166	0.522085092	0.612974072	0.390033195	0.804767463	0.53163603	0.558926472	0.510589476	0.50620601	0.442300599
NEC score.high	0.166945524	0.609686589	0.579802573	0.699448143	0.562922147	0.656645537	0.185131464	0.731344144	0.629244854	0.688038563	0.629343353	0.438266142	0.378884347	0.784397172	0.498075032	0.628353401	0.296864713	0.784113732	0.512765541	0.506647705	0.514574249	0.487435585	0.52099123
NEC score.low	0.132290023	0.43517609	0.453166335	0.66320613	0.529241724	0.61690862	0.252629585	0.620356855	0.497000133	0.690338006	0.534233438	0.374465586	0.243518664	0.684970706	0.467411305	0.50799475	0.181563686	0.664525004	0.369810697	0.483619575	0.410425626	0.465710415	0.448040842
NEC score.high	0.209730957	0.578964709	0.496975642	0.750621933	0.618457073	0.675739516	0.234593505	0.663418683	0.607930487	0.70510666	0.661891056	0.503556185	0.425829636	0.808473572	0.569674687	0.699673185	0.395024291	0.790270383	0.545334521	0.547262351	0.546596082	0.454553095	0.420275678
NEC score.low	0.158420388	0.54043615	0.475624605	0.729833613	0.597023964	0.599508266	0.298841881	0.606186979	0.489870075	0.690453381	0.679874057	0.478262541	0.352417033	0.83370223	0.51019969	0.572030091	0.451109385	0.770376879	0.466630451	0.540629597	0.48608753	0.501270074	0.440508358
NEC score.low	0.106991425	0.486647323	0.517965279	0.693551891	0.594147017	0.646566021	0.270245608	0.659797494	0.432618367	0.687892501	0.559916189	0.366878516	0.320307125	0.832323099	0.483864148	0.60682618	0.377197028	0.736756502	0.395611019	0.469957254	0.478230645	0.545217473	0.413354256
NEC score.low	0.231336642	0.406450967	0.52535291	0.642855434	0.648540168	0.616538762	0.19556417	0.650477002	0.545740295	0.690043232	0.514799179	0.378831277	0.316712476	0.724857044	0.478613357	0.504878965	0.124608872	0.754015349	0.432886119	0.46833418	0.460083327	0.479352866	0.490962363
NEC score.high	0.111391995	0.516615592	0.465422338	0.709301765	0.633222905	0.583964318	0.22810791	0.666386668	0.61010676	0.714554767	0.560762022	0.460654038	0.310552827	0.813808233	0.470121299	0.599906827	0.390965042	0.776380592	0.442133324	0.493707292	0.473682952	0.477898017	0.463035275
NEC score.low	0.112525846	0.400594842	0.463898371	0.621208783	0.613275917	0.570955718	0.259730079	0.669756974	0.453854695	0.671793315	0.431346392	0.377882817	0.244004065	0.696440389	0.451155414	0.533142454	0.132022282	0.714535715	0.38573545	0.500192997	0.410418485	0.415472259	0.478367977
NEC score.low	0.198337423	0.435498713	0.521095103	0.716829839	0.582237637	0.672422492	0.174545211	0.667236125	0.625500646	0.712769253	0.651450511	0.509672683	0.42411084	0.790975848	0.555387246	0.640088267	0.329058676	0.800226552	0.601016754	0.527211833	0.522240999	0.459925994	0.434122193
NEC score.low	0.104944794	0.424787168	0.464496213	0.688122308	0.574856845	0.514071659	0.152871125	0.656883932	0.477026231	0.657961525	0.544481872	0.454807616	0.296185825	0.756124552	0.462160088	0.606600582	0.312155515	0.72432937	0.404157455	0.483963497	0.419022652	0.315102717	0.487306973
NEC score.low	0.541967539	0.658520986	0.736933011	0.746107802	0.569246534	0.618259182	0.305202738	0.61576429	0.723318687	0.712946988	0.759279485	0.521114914	0.430148964	0.813212339	0.544556874	0.686099548	0.345404254	0.78985165	0.637163302	0.573269118	0.56239647	0.48149919	0.529383152
NEC score.high	0.188830325	0.503800487	0.560146451	0.727151543	0.609819428	0.576824429	0.22070555	0.681181367	0.49324701	0.663612732	0.595585323	0.44373735	0.341498705	0.778609996	0.47876464	0.639364623	0.389845595	0.783095231	0.451812526	0.499095357	0.482590205	0.456074051	0.449469294
NEC score.high	0.154140892	0.498763704	0.521469644	0.73833888	0.572031708	0.598592486	0.137204045	0.650137909	0.491869965	0.666016148	0.619110786	0.483140756	0.355773759	0.812799926	0.510150755	0.641324699	0.275653658	0.806159409	0.421160064	0.534970526	0.484722993	0.455200593	0.422090671
NEC score.high	0.135301942	0.575419487	0.496637159	0.682481942	0.580460001	0.597412138	0.202248452	0.655661557	0.492675726	0.659780425	0.485584425	0.462824675	0.335080946	0.78699323	0.501724554	0.639701806	0.332586698	0.778097874	0.404027728	0.518629151	0.46644067	0.381210685	0.523968098
NEC score.high	0.180979338	0.336877987	0.41297548	0.634547071	0.529732613	0.673593654	0.148313081	0.628375216	0.400032525	0.613654975	0.456718075	0.37679078	0.34545896	0.837653737	0.450944437	0.643175175	0.183705536	0.741885766	0.419417969	0.528442429	0.417213469	0.365253004	0.369319805
NEC score.high	0.139290022	0.431435438	0.437601661	0.694798347	0.582548397	0.646112991	0.193353268	0.649084094	0.512650912	0.691118082	0.542400309	0.412843569	0.320951363	0.811739717	0.502967265	0.66843351	0.470000837	0.798892381	0.391049655	0.464819624	0.476784577	0.487880909	0.450062562
NEC score.high	0.116426832	0.466866026	0.501384621	0.639676629	0.601376272	0.581704356	0.164123093	0.687644368	0.591168382	0.64340515	0.476241888	0.407701512	0.33994448	0.830471882	0.460106333	0.588404677	0.275910982	0.722724916	0.386971515	0.484918475	0.462818305	0.361413032	0.479463402
NEC score.low	0.155075379	0.488746805	0.537588074	0.710923508	0.541527026	0.604555816	0.309153387	0.594753695	0.533872212	0.692225327	0.686816975	0.501586687	0.359477232	0.807499562	0.490543666	0.5865262	0.540318363	0.778597905	0.524762393	0.510084726	0.471423235	0.509565962	0.478506261
NEC score.low	0.071611552	0.496737837	0.423265219	0.659530417	0.538393003	0.607241318	0.193351313	0.647592967	0.535781156	0.681344319	0.619897017	0.425138924	0.387874785	0.696330158	0.535508265	0.59793414	0.277727492	0.758237376	0.456836767	0.550376278	0.429501318	0.432886689	0.47941138
NEC score.low	0.256342013	0.585677814	0.64708873	0.69104183	0.545026217	0.588976092	0.263730458	0.691610231	0.589759532	0.647787208	0.619348542	0.452679164	0.314077158	0.750743645	0.49990746	0.612831175	0.403667712	0.740963686	0.486470117	0.528506596	0.530902622	0.496109103	0.520765038
NEC score.low	0.175509727	0.460043222	0.563783556	0.723688642	0.605759411	0.645946473	0.250999298	0.661391676	0.608838464	0.720179814	0.665516423	0.554978338	0.475182085	0.782452631	0.585031923	0.639194166	0.334739424	0.794594892	0.594661398	0.592194768	0.530077441	0.493154807	0.439517569
NEC score.high	0.244996797	0.554774169	0.584579346	0.754697388	0.633789866	0.621745226	0.166370988	0.63443826	0.64436035	0.677653448	0.575312601	0.520294623	0.459260016	0.722704567	0.501864453	0.608304874	0.32172041	0.776353333	0.490637855	0.517164073	0.477951759	0.354392707	0.401750883
NEC score.high	0.174226163	0.481768741	0.412844673	0.694412751	0.578584324	0.619821635	0.121286448	0.597538961	0.535754265	0.69005124	0.586504002	0.427022782	0.316089959	0.864575419	0.507707614	0.68107402	0.181290796	0.797422657	0.486569949	0.549126924	0.443723157	0.489874785	0.429746145
NEC score.low	0.136796107	0.447756473	0.440678554	0.711713561	0.544877391	0.66654067	0.136261163	0.617140227	0.623407941	0.679297425	0.591320141	0.472462831	0.360344218	0.775941476	0.524636462	0.651838879	0.291831563	0.77757137	0.556869335	0.516778987	0.472672653	0.486998571	0.454752939
NEC score.high	0.269725141	0.604782774	0.631719307	0.667036847	0.61195704	0.672554943	0.236540369	0.605585158	0.455102292	0.734438332	0.750534651	0.426111704	0.337091158	0.788817545	0.398556566	0.596418224	0.590149738	0.756685762	0.377771641	0.468516094	0.47772357	0.409376335	0.478948442
NEC score.high	0.239891486	0.64132941	0.632658703	0.730006527	0.668151676	0.689943342	0.19499144	0.643627881	0.595543092	0.802940677	0.750775508	0.449865587	0.437266204	0.730594891	0.502977486	0.584564185	0.414998551	0.77800407	0.540076721	0.484109173	0.517304869	0.428408995	0.459302679
NEC score.high	0.165671466	0.561832077	0.460444228	0.729252619	0.584588945	0.644905267	0.211435156	0.643629729	0.454440187	0.684335782	0.563296648	0.419420256	0.393592172	0.791018474	0.530061834	0.678682704	0.414536742	0.805133144	0.439047652	0.504507377	0.510595798	0.435260702	0.528762835
NEC score.low	0.187642732	0.408778757	0.506061514	0.708463483	0.577711349	0.590850426	0.29200798	0.603969622	0.604344298	0.687368835	0.634281458	0.472326491	0.37599642	0.820394003	0.462665541	0.603884354	0.423088303	0.762032759	0.507965591	0.529492225	0.506263228	0.487509379	0.463964576
NEC score.high	0.165196794	0.54657225	0.494241765	0.665174542	0.599321371	0.591302652	0.230260919	0.651207859	0.463557967	0.70569757	0.694312826	0.419812444	0.333373301	0.841185513	0.442342956	0.599015229	0.493339792	0.753643385	0.459235265	0.486985931	0.483001098	0.403092682	0.473555878
NEC score.high	0.112121837	0.534090995	0.49201736	0.709792434	0.539208261	0.596812604	0.188153595	0.674514792	0.489318824	0.692362998	0.495588724	0.40528408	0.301049481	0.824116339	0.479174435	0.60899913	0.310578806	0.783926265	0.411411979	0.476153076	0.472126724	0.500166258	0.436905956
NEC score.high	0.183598221	0.555858456	0.538981308	0.743431899	0.599297206	0.61109895	0.225771506	0.689625876	0.64805802	0.690829867	0.648741059	0.490414038	0.32441325	0.832388226	0.526141327	0.610015452	0.33738472	0.781661434	0.575458713	0.531045464	0.520056907	0.452456305	0.45715322
NEC score.high	0.22698566	0.525318632	0.51139487	0.759218329	0.678655444	0.650307927	0.197617052	0.616493261	0.671286186	0.719848408	0.678088718	0.505451313	0.419844721	0.784701183	0.551873885	0.632750579	0.322197589	0.813617968	0.57974187	0.548182735	0.504357265	0.462433791	0.408142885
NEC score.low	0.318586402	0.74179632	0.603008263	0.756589767	0.596693651	0.631543917	0.32858183	0.671897072	0.757708092	0.684353482	0.737873657	0.481073461	0.424956502	0.789450336	0.542521562	0.719658647	0.377700092	0.808757759	0.577663647	0.570505497	0.553248886	0.483376684	0.505658274
NEC score.low	0.088438255	0.403171625	0.430419745	0.700444505	0.599097063	0.639320063	0.208203098	0.656883558	0.619102992	0.694946767	0.548184635	0.423435223	0.256779344	0.746243156	0.436912844	0.563858573	0.268709607	0.735418111	0.411866695	0.497584536	0.418469015	0.415672101	0.423073687
NEC score.low	0.296466147	0.490653421	0.636184566	0.745032638	0.612451572	0.62917263	0.288879295	0.639769801	0.568610054	0.704470976	0.73957881	0.519582156	0.468699022	0.808276232	0.552227842	0.634416175	0.350789754	0.810288905	0.56594902	0.541998637	0.508243527	0.46606044	0.43337614
NEC score.high	0.212295088	0.625350483	0.578940364	0.789125109	0.610842361	0.688672183	0.284374865	0.680926508	0.690830772	0.70891314	0.728513435	0.502739707	0.458419677	0.822969327	0.537993452	0.72464179	0.433732567	0.829705129	0.648264974	0.564461177	0.556582905	0.53145702	0.54069283
NEC score.low	0.235748676	0.584075627	0.600911933	0.729833093	0.609499623	0.661791507	0.23728724	0.629297278	0.648000144	0.703526135	0.72459732	0.517984541	0.474024685	0.766207515	0.609502885	0.661703495	0.352173679	0.818390792	0.586049161	0.583086596	0.550356097	0.440044348	0.456045605
NEC score.low	0.193190685	0.604130041	0.516357248	0.696874572	0.629331967	0.629498233	0.205015073	0.662838537	0.640328612	0.724223719	0.675287784	0.482069147	0.343372272	0.740495909	0.527186116	0.621415801	0.286323452	0.761907233	0.558324723	0.526337488	0.46646287	0.458486443	0.521752649
NEC score.low	0.182744931	0.606181188	0.629142586	0.676775736	0.58462009	0.648148297	0.240528996	0.639721618	0.62253191	0.655121244	0.523810899	0.378884092	0.298924974	0.773826135	0.478719179	0.662976658	0.447530606	0.736287815	0.430737077	0.471682514	0.496275704	0.434333047	0.449199007
NEC score.high	0.192841074	0.603829949	0.600221154	0.742220052	0.604903372	0.618413176	0.217011481	0.686593115	0.531423209	0.664323454	0.576647795	0.430994518	0.317759899	0.794406061	0.49621151	0.594454671	0.444970764	0.773949844	0.439088452	0.527130267	0.508771532	0.494539637	0.530933435
NEC score.high	0.330979253	0.520797318	0.582878929	0.70552938	0.607785151	0.658750528	0.273725792	0.597274062	0.517493365	0.658895956	0.819414212	0.464203404	0.329707325	0.784382529	0.539538272	0.600883921	0.412314542	0.80948424	0.446378571	0.566929935	0.53660286	0.45481372	0.420086475
NEC score.high	0.188756712	0.522217314	0.528587104	0.737186556	0.609611272	0.626261629	0.180072034	0.583681412	0.567659392	0.670047416	0.583732101	0.430311735	0.423695246	0.76888463	0.529023346	0.614979916	0.293558306	0.787430722	0.45973266	0.518300589	0.472229005	0.431873303	0.388676751
NEC score.high	0.196037789	0.582817226	0.404434858	0.69701455	0.568155754	0.725473275	0.17095454	0.627626955	0.468819414	0.705082942	0.519490386	0.373077399	0.339259341	0.708729113	0.511299291	0.579265409	0.21202737	0.790836901	0.360689425	0.462546527	0.503865671	0.403458561	0.607488067
NEC score.low	0.210029206	0.579186807	0.530917326	0.636324992	0.556352768	0.618533963	0.244450542	0.672862609	0.555981925	0.671207499	0.540280126	0.399707331	0.333818114	0.771189701	0.48733747	0.65509067	0.377491796	0.786882702	0.45242218	0.516597407	0.470590466	0.374737814	0.50983502
NEC score.high	0.291181892	0.542671736	0.595779051	0.757582414	0.551761178	0.691022715	0.201391718	0.56724054	0.579279076	0.710559919	0.757561589	0.471075623	0.335401166	0.751916777	0.56850537	0.626520802	0.204607936	0.802355033	0.491745402	0.565222929	0.567867138	0.365836343	0.406290643
NEC score.high	0.254807274	0.52021867	0.559689347	0.737739875	0.569575241	0.701651875	0.17972447	0.618134126	0.603918266	0.706521899	0.690477926	0.464299682	0.34376364	0.771290405	0.560773306	0.697378823	0.245967672	0.797217894	0.446964901	0.520022471	0.594098608	0.467328525	0.416577966
NEC score.low	0.20464687	0.591557018	0.496848387	0.675995115	0.575120561	0.662416778	0.205694856	0.574969266	0.513592381	0.665470281	0.552966201	0.415664274	0.346948838	0.710371063	0.532971753	0.649630945	0.281420773	0.767888668	0.395908747	0.499133013	0.441664601	0.420901898	0.479311812
NEC score.low	0.201619921	0.565767848	0.630727482	0.68569102	0.639781668	0.620751756	0.253661384	0.640848075	0.586445799	0.69415859	0.582579647	0.422928804	0.31537861	0.755567636	0.486498712	0.614412418	0.314417158	0.778110193	0.48433235	0.508211795	0.487174726	0.463437723	0.436663545
NEC score.high	0.091469498	0.583509988	0.47964982	0.700291329	0.599897424	0.672218579	0.250348113	0.716248899	0.621251005	0.739991452	0.740061901	0.487025645	0.352958142	0.793209149	0.545772147	0.631150884	0.4501266	0.775683052	0.5118452	0.541489121	0.51713127	0.485511685	0.474031318
NEC score.high	0.235982564	0.498466835	0.42370461	0.641187224	0.500293772	0.668433363	0.1714809	0.614172668	0.510572716	0.654529127	0.526207437	0.395149663	0.295891189	0.818912352	0.486558032	0.615930785	0.252952678	0.746212557	0.404337978	0.5324785	0.431092487	0.448998569	0.424046981
NEC score.low	0.188880752	0.577073056	0.691459463	0.741204992	0.613376234	0.68507426	0.277237466	0.671595426	0.691585035	0.696234649	0.757720335	0.540545482	0.49630237	0.754822404	0.58594617	0.662704027	0.428338506	0.816760024	0.542252047	0.603987159	0.543493716	0.43883857	0.455740317
NEC score.high	0.155775873	0.63588838	0.463161216	0.761369299	0.600953387	0.671616612	0.238614513	0.619345345	0.598451368	0.683908217	0.699993689	0.448925897	0.370540864	0.812639014	0.53946115	0.708977854	0.441795662	0.78507716	0.491472928	0.546704974	0.524221355	0.4633838	0.508683582
NEC score.high	0.249263936	0.61730814	0.591527004	0.757735419	0.639965714	0.523338146	0.221833782	0.660964714	0.652481785	0.738206607	0.65249597	0.526526721	0.416774372	0.792807216	0.48703602	0.634770479	0.455379076	0.770174927	0.521357783	0.557249571	0.514210657	0.447265044	0.523823189
NEC score.high	0.14971392	0.535545987	0.47263165	0.708266833	0.598663825	0.656597427	0.18233742	0.679558339	0.496962363	0.716715481	0.535682296	0.428600865	0.324663203	0.791926195	0.485581027	0.550862618	0.276092372	0.715470495	0.462576166	0.510503379	0.462876922	0.398609767	0.481136315
NEC score.high	0.156074221	0.603899557	0.541155754	0.703900559	0.64038066	0.649998216	0.210913367	0.658864923	0.438087053	0.685827703	0.556223601	0.404180871	0.312626734	0.774320791	0.509881287	0.58104005	0.382786229	0.774848305	0.485402543	0.470468527	0.466285495	0.560494088	0.523282028
NEC score.high	0.170318527	0.541151708	0.524413847	0.727003504	0.618410649	0.705153546	0.195959019	0.658356031	0.66116587	0.707040118	0.703011465	0.493250827	0.442545724	0.826855199	0.581481058	0.68857483	0.439584959	0.824522123	0.529205678	0.566121727	0.547196678	0.478711659	0.415245344
NEC score.high	0.09391765	0.703103537	0.546193912	0.723449567	0.660651098	0.722037128	0.20904748	0.60693092	0.628552983	0.698423819	0.723672007	0.500513495	0.395645161	0.818228738	0.504561624	0.608643491	0.246282686	0.832736028	0.571116012	0.584885826	0.496710796	0.400937664	0.537632199
NEC score.high	0.433843267	0.679843718	0.773494983	0.821335809	0.608779714	0.65704093	0.238711821	0.732631068	0.749004342	0.727941222	0.959246019	0.628702426	0.47402077	0.827025702	0.646302441	0.717472238	0.40782366	0.834104604	0.768209357	0.679261346	0.613244836	0.529759449	0.465691409
NEC score.high	0.149999466	0.477931295	0.438463069	0.761523045	0.5675889	0.712249352	0.170836082	0.52610847	0.646274158	0.808626104	0.682220836	0.485904151	0.373123891	0.778134417	0.583215205	0.671157455	0.249907077	0.798001849	0.474878631	0.498929937	0.564133869	0.520352552	0.348294503
NEC score.low	0.192201498	0.461045764	0.517277171	0.75586705	0.514120819	0.616834193	0.278344933	0.580342606	0.578664129	0.738855411	0.635029224	0.498033937	0.316001866	0.814823022	0.509669727	0.592831299	0.397706816	0.734146861	0.508339416	0.506138558	0.508282918	0.5202687	0.444839232
NEC score.high	0.246816765	0.583784008	0.605446923	0.669290679	0.571639197	0.715257797	0.248130411	0.564968021	0.619815113	0.758972788	0.62084794	0.42484067	0.373847361	0.796477013	0.550048404	0.665721133	0.174180574	0.845553159	0.485608085	0.572609484	0.551061847	0.49063127	0.413531777
NEC score.high	0.201790241	0.608786574	0.636523428	0.76783318	0.584621369	0.769194646	0.175579364	0.682353517	0.683685285	0.757046309	0.864739949	0.572544387	0.443221679	0.798712591	0.586787031	0.707322675	0.373802977	0.786365419	0.733748567	0.549476346	0.584923286	0.38696838	0.437069915
NEC score.high	0.617796512	0.825602019	0.905703721	0.778050962	0.605507904	0.74292787	0.246457031	0.704161011	0.792243646	0.665817843	0.905466168	0.560880194	0.437808252	0.834801663	0.600833056	0.717455327	0.246011068	0.803224398	0.639013786	0.622793199	0.651235839	0.427788783	0.523516396
NEC score.high	0.114345929	0.435119461	0.471146199	0.68931834	0.561883435	0.716137153	0.194978859	0.620910661	0.477194606	0.647868607	0.590685786	0.456850619	0.34851076	0.798455082	0.494625094	0.65698905	0.31530193	0.805994728	0.464473541	0.485284872	0.475701096	0.438655182	0.379441069
NEC score.high	0.034573567	0.512766719	0.462011639	0.738457915	0.529856754	0.767082718	0.144235045	0.619820028	0.567448924	0.754021484	0.767948022	0.457122995	0.421973011	0.804535457	0.524119138	0.665976398	0.257946625	0.799469855	0.555641297	0.518028031	0.54443381	0.473274987	0.454915146
NEC score.high	0.075113699	0.568179286	0.493715929	0.636480188	0.517780872	0.760394294	0.284308213	0.623860372	0.423427688	0.656732601	0.54790532	0.361047683	0.355005715	0.777167747	0.555541192	0.604837229	0.192409147	0.73553917	0.444512321	0.44702548	0.46699863	0.425664308	0.474603038
NEC score.high	0.229580045	0.591774946	0.541044968	0.689249626	0.517053455	0.743198809	0.294223679	0.648927579	0.510472281	0.741176837	0.663263724	0.431201865	0.371189378	0.770064411	0.563304501	0.667004562	0.235577913	0.718346059	0.442950835	0.49872428	0.538471856	0.458499251	0.481383187
NEC score.high	0.194328535	0.425864225	0.525340614	0.699760378	0.533468085	0.657319634	0.216694436	0.575331596	0.687591868	0.692140785	0.681659016	0.464318005	0.359452201	0.764826634	0.521585056	0.651046701	0.173016907	0.80188273	0.520085282	0.521689034	0.485834104	0.402892174	0.271887993
NEC score.high	0.133536802	0.531042636	0.5330904	0.744184311	0.532122484	0.704876014	0.190231454	0.612835092	0.535240648	0.708501557	0.629887256	0.389979594	0.366352297	0.781218023	0.521961039	0.64687107	0.258321359	0.778400164	0.474889921	0.508103731	0.518121659	0.384070662	0.337650385
NEC score.high	0.474375274	0.640875443	0.672621874	0.772996796	0.609647559	0.725017742	0.29490154	0.706948782	0.652476712	0.73986485	0.899259599	0.608971911	0.473772315	0.772343754	0.650355056	0.698301162	0.251738462	0.815148056	0.759857542	0.603718837	0.629416781	0.399802788	0.500323633
NEC score.low	0.153593332	0.439212722	0.523503015	0.682145527	0.642773485	0.643397048	0.287177867	0.660719156	0.628902619	0.693141737	0.614198719	0.426613104	0.483993384	0.732088866	0.529376148	0.59187843	0.197508126	0.747510257	0.520870545	0.596700129	0.472116368	0.480892219	0.473284571
NEC score.low	0.221667459	0.351592248	0.578306173	0.619806298	0.608674045	0.622129721	0.278829876	0.606507667	0.531872395	0.681650145	0.618981969	0.531157192	0.352811263	0.814941644	0.455632447	0.619897917	0.382680927	0.741800363	0.506332709	0.512499078	0.500033299	0.496735631	0.468827876
NEC score.low	0.070271561	0.338028867	0.420713052	0.590268683	0.575239947	0.62587498	0.255174032	0.612191853	0.48294926	0.683948246	0.459795769	0.331842723	0.268817415	0.693664283	0.419379398	0.57359978	0.086201643	0.724501483	0.421739691	0.503973547	0.408406527	0.413948388	0.441966671
NEC score.high	0.284012845	0.591598946	0.595037328	0.696233461	0.620888867	0.673151318	0.250441993	0.736584488	0.655533114	0.705890493	0.677502623	0.509183779	0.494690846	0.821793056	0.548521653	0.615984898	0.248395356	0.783803485	0.584188533	0.568142171	0.559587147	0.474299788	0.501467129
NEC score.low	0.021084961	0.47774315	0.473674342	0.630965314	0.601391631	0.571883998	0.165383181	0.695810012	0.470904104	0.662934386	0.465614182	0.37666964	0.349581389	0.798933582	0.393078454	0.589959583	0.144630796	0.741473164	0.384801882	0.503128533	0.480255653	0.416188253	0.51912817
NEC score.high	0.05313156	0.483595065	0.465861621	0.639608583	0.642391021	0.729922072	0.250580697	0.651338555	0.489143692	0.704035799	0.486272506	0.421466211	0.277454384	0.787189857	0.470898354	0.590263358	0.449060945	0.779616498	0.442936393	0.461637073	0.4654736	0.48570664	0.466189443
NEC score.low	0.38793518	0.657426618	0.814057113	0.75955367	0.604321576	0.66818621	0.303785362	0.704566057	0.681002009	0.687122611	0.769458804	0.492519476	0.424681906	0.816051642	0.5116062	0.608116774	0.387111027	0.761770336	0.554083935	0.575861655	0.582438968	0.486401519	0.469113704
NEC score.low	0.124295988	0.380509311	0.4353338	0.622254822	0.581069652	0.619234481	0.251156952	0.64073943	0.551224521	0.694450946	0.49784599	0.381193022	0.262077787	0.748304378	0.452965351	0.536888646	0.129680121	0.685764493	0.427828428	0.497631752	0.415220537	0.428888332	0.431975644
NEC score.high	0.29217726	0.591244011	0.704624692	0.729343685	0.599249382	0.67684261	0.167883542	0.664747281	0.641388685	0.681052805	0.732030449	0.520625118	0.393849982	0.811949693	0.549132757	0.673130591	0.369740152	0.77493274	0.563256031	0.553828214	0.574889196	0.418911718	0.439775115
NEC score.high	0.250472812	0.567186305	0.612833406	0.780785911	0.635457945	0.702802399	0.284863865	0.700588638	0.627714639	0.727385001	0.782304208	0.564278807	0.418913428	0.815076674	0.562400625	0.679052958	0.525025629	0.816165559	0.609627831	0.583217611	0.558671373	0.479461713	0.410891267
NEC score.low	0.196760531	0.527208043	0.553844165	0.665348069	0.603128362	0.680116708	0.177399444	0.617515648	0.534990135	0.678055654	0.675717063	0.412629161	0.4163458	0.796521079	0.497514729	0.611764178	0.355856832	0.780062334	0.419380527	0.496166003	0.499563401	0.41314195	0.438949558
NEC score.low	0.192194679	0.588897737	0.526419102	0.733140532	0.594269664	0.665356622	0.250151998	0.665741981	0.577779906	0.699295581	0.639663132	0.462487051	0.374793385	0.780155966	0.510850811	0.669598603	0.390518459	0.779519673	0.467051637	0.520438433	0.528010699	0.484005055	0.458412234
NEC score.low	0.111183866	0.477512324	0.497655881	0.679841817	0.569552901	0.54286118	0.154932282	0.653031711	0.505980457	0.704230972	0.46849275	0.373954792	0.262101129	0.731728652	0.405124615	0.518760444	0.246213967	0.689889794	0.375143222	0.473440376	0.39914297	0.326733723	0.492040375
NEC score.low	0.159409933	0.538099744	0.518763063	0.744312653	0.599344212	0.685037761	0.16048104	0.646014956	0.580157319	0.691311955	0.65939159	0.472279671	0.386108205	0.837224206	0.528994252	0.693809891	0.387817349	0.765461151	0.523157216	0.538902481	0.531547772	0.477617674	0.445750618
NEC score.low	0.439354834	0.595052365	0.66941442	0.716914078	0.593217128	0.584597208	0.285987254	0.704174157	0.586305525	0.639682212	0.6101391	0.480375797	0.341552541	0.800980007	0.472421782	0.633805553	0.386645693	0.718202784	0.433653599	0.504874844	0.524624256	0.430228557	0.500844979
NEC score.low	0.219951108	0.516649487	0.613848563	0.742721389	0.580701119	0.618146393	0.155197243	0.691884462	0.629615506	0.686888677	0.634476277	0.512718883	0.364240439	0.759967539	0.540855909	0.603162388	0.359104312	0.784923626	0.524140377	0.554595367	0.480480209	0.470299844	0.469051519
NEC score.high	0.141449988	0.563812041	0.568610965	0.679661963	0.592138071	0.721847346	0.153323614	0.678827046	0.477354477	0.632783298	0.611816	0.439108396	0.33670918	0.781570739	0.474989726	0.634147641	0.308197268	0.772125333	0.428177504	0.527505874	0.50315205	0.427124938	0.46097994
NEC score.low	0.148239546	0.359750652	0.554757098	0.657143783	0.609816912	0.601447321	0.245873382	0.612299475	0.562777074	0.689346484	0.517450601	0.399563178	0.323725014	0.734828963	0.449369455	0.561226374	0.125855362	0.793181724	0.448480533	0.547267521	0.473020781	0.426848899	0.488459039
NEC score.high	0.253604936	0.744027023	0.621188963	0.79880085	0.653645553	0.641634622	0.384216401	0.716829373	0.733780221	0.738034672	0.816005059	0.619358238	0.61098479	0.796824701	0.61965552	0.700117395	0.408170529	0.851211295	0.686410655	0.648856173	0.61085185	0.50575935	0.537924036
NEC score.low	0.106155998	0.392908777	0.496316466	0.647410831	0.625492222	0.59059805	0.189740975	0.636706729	0.486720022	0.645045283	0.491961566	0.379343046	0.214336791	0.705383906	0.410022802	0.613448987	0.26607839	0.742878161	0.33633537	0.443620094	0.433192157	0.402150926	0.414820169
NEC score.high	0.105865868	0.56771919	0.487987817	0.714488373	0.612002954	0.638740373	0.254366038	0.695361604	0.609159266	0.71471072	0.652277451	0.445587628	0.321244994	0.792285146	0.491317031	0.588648282	0.387186583	0.764892724	0.460866715	0.523557812	0.516878767	0.496500671	0.496972817
NEC score.high	0.24344293	0.623093963	0.637931629	0.78521852	0.604482553	0.670466989	0.327666801	0.690956687	0.614255365	0.69267763	0.739274643	0.503195876	0.44333402	0.839751982	0.547494257	0.664743311	0.458090424	0.801295024	0.497266932	0.57351977	0.558499775	0.469385653	0.475541781
NEC score.low	0.093537958	0.333009676	0.420560998	0.590672277	0.591564886	0.624258245	0.198145438	0.631015638	0.550885144	0.67379511	0.473608684	0.350479403	0.283673272	0.674306359	0.473235856	0.590302433	0.307713884	0.73218206	0.413576617	0.458774483	0.430901075	0.486355199	0.469647721
NEC score.high	0.495699608	0.738660824	0.794828659	0.820091832	0.594502686	0.611499672	0.189017725	0.707854628	0.714093753	0.712753019	0.790867448	0.537509724	0.44730489	0.833207798	0.582894318	0.718317135	0.408353926	0.84604079	0.586550325	0.606390757	0.588642088	0.471673246	0.447896387
NEC score.high	0.241848014	0.629117636	0.563866584	0.741541836	0.626621555	0.598197859	0.276395017	0.688865363	0.669753066	0.726810311	0.730641853	0.492523639	0.469638857	0.8106173	0.545321085	0.646347406	0.372818184	0.782082907	0.54304261	0.590486389	0.512577526	0.45009222	0.481399614
NEC score.high	0.133305781	0.544087935	0.46593239	0.753353268	0.598086858	0.64374731	0.24645906	0.629853415	0.6846841	0.704000478	0.717449574	0.459636963	0.378934366	0.811565101	0.517719676	0.697444084	0.295080998	0.80148736	0.539068642	0.545710612	0.53053314	0.484267429	0.372321651
NEC score.high	0.285139938	0.58354965	0.600036641	0.756407463	0.598917786	0.635715147	0.218405733	0.624992378	0.696817933	0.684376252	0.743437292	0.492634079	0.501163682	0.777233377	0.570138834	0.630306411	0.426627359	0.835918253	0.598332288	0.583834021	0.52950006	0.477983192	0.425079029
NEC score.high	0.361878294	0.574159154	0.706930133	0.705763637	0.569352212	0.611740203	0.119852867	0.636810447	0.637319737	0.6829494	0.680811018	0.438560083	0.349051473	0.777478814	0.502873084	0.595677354	0.300384356	0.786962477	0.46537659	0.563639729	0.515831753	0.291504999	0.452980146
NEC score.high	0.190313765	0.53809659	0.532950843	0.749123891	0.595342753	0.599465729	0.207552234	0.706013434	0.558405324	0.660072744	0.682841691	0.479017139	0.402474566	0.792135189	0.492229148	0.592190153	0.376927998	0.790262326	0.501440495	0.53355421	0.536494619	0.422488978	0.513261362
NEC score.low	0.148844278	0.567764519	0.603926825	0.615777426	0.677245665	0.723714225	0.187047271	0.723698529	0.449467277	0.682266943	0.675316904	0.392666413	0.352240706	0.806620808	0.506063969	0.599931928	0.423251761	0.724416588	0.404135586	0.499155727	0.536482639	0.487404001	0.492461815
NEC score.low	0.202180069	0.48754057	0.512561264	0.684866345	0.621374712	0.609305252	0.279152014	0.640587928	0.63646039	0.708307501	0.656140544	0.455033281	0.451330255	0.750766751	0.529752483	0.61246205	0.381820697	0.783195257	0.594762494	0.534177747	0.50150768	0.492747786	0.462274319
NEC score.low	0.290054846	0.596960617	0.529585823	0.762510055	0.635399173	0.678539311	0.313247925	0.607300605	0.657243625	0.699579062	0.694050897	0.493438945	0.40902999	0.747784658	0.573246981	0.651789339	0.3149819	0.778341317	0.533009694	0.548496029	0.511614685	0.461859353	0.47712152
NEC score.low	0.072572422	0.36528314	0.438564879	0.628591066	0.573169338	0.617535014	0.196308781	0.655345795	0.516019811	0.71821212	0.517563069	0.338722068	0.269594048	0.699149032	0.438167897	0.544796762	0.17197675	0.73345969	0.389993594	0.509607968	0.449302417	0.395833473	0.480520388
NEC score.high	0.549231634	0.736991327	0.808931269	0.785889767	0.596295994	0.747823461	0.35209843	0.733361341	0.651259736	0.713296668	0.940803032	0.638041053	0.526576074	0.842447686	0.613789337	0.721754066	0.422370603	0.760931893	0.769551067	0.653360106	0.607225631	0.422575645	0.516507932
NEC score.low	0.10503281	0.422940927	0.462448593	0.538758653	0.572275261	0.629152989	0.291602033	0.658724439	0.380846353	0.707291962	0.428019198	0.349875133	0.278786187	0.74429103	0.454289622	0.587286817	0.236005195	0.725043473	0.366156893	0.480313954	0.450354438	0.478161303	0.500555949
NEC score.low	0.066555858	0.479522174	0.447561914	0.64447836	0.56616306	0.507070922	0.176040545	0.70891767	0.48505067	0.652115318	0.432342527	0.353002621	0.23592531	0.770107662	0.450831664	0.594398838	0.182105503	0.720299742	0.378895338	0.505106392	0.427544432	0.389211599	0.48172492
NEC score.low	0.165014437	0.441212188	0.578529161	0.657726187	0.59738452	0.659988474	0.285438962	0.683596068	0.583816186	0.692256116	0.67445518	0.49187772	0.388053773	0.752571946	0.527509845	0.609035762	0.364238706	0.737823125	0.509131574	0.566408445	0.469291221	0.41582971	0.438851134
NEC score.low	0.176267815	0.503955289	0.527683866	0.743903377	0.599647768	0.581948726	0.299262086	0.644668731	0.584592386	0.689623891	0.700358936	0.548508578	0.406939664	0.804185227	0.492716364	0.638381462	0.421850282	0.799943998	0.619373273	0.522244865	0.480841136	0.429638984	0.494657463
NEC score.low	0.12182153	0.615227559	0.586880515	0.797681119	0.64047147	0.630982694	0.265870625	0.594957377	0.711242904	0.714524073	0.711481047	0.492434043	0.426665928	0.753547473	0.506268409	0.635697272	0.37143639	0.830214062	0.523216595	0.55180131	0.498561776	0.453507647	0.49147541
NEC score.low	0.134051546	0.593732857	0.55621919	0.765065018	0.648268944	0.671429553	0.221883271	0.635101886	0.679049631	0.69288476	0.706303796	0.489942191	0.457531979	0.764749745	0.541757836	0.688356072	0.402976885	0.849872967	0.600683001	0.536143458	0.488101866	0.486846361	0.516517882
NEC score.low	0.175405353	0.468629002	0.540912347	0.713627829	0.620994753	0.639531402	0.234481549	0.612172385	0.589782432	0.705777904	0.712175153	0.489508669	0.448224121	0.790861778	0.516938443	0.63455045	0.347264711	0.79041127	0.48219354	0.522292063	0.498846407	0.431251588	0.428950321
NEC score.high	0.372512365	0.772152071	0.698909358	0.778422205	0.663425885	0.645506703	0.272828227	0.706764254	0.691885724	0.73832306	0.82277529	0.598103994	0.503749284	0.812777166	0.616691497	0.711029967	0.383696743	0.826182186	0.72439819	0.619901918	0.598929488	0.50447194	0.498780325
NEC score.low	0.128025186	0.382028348	0.51009027	0.655341095	0.609597619	0.639605073	0.219338695	0.657836036	0.468101051	0.684480109	0.51205528	0.358801585	0.298487647	0.736354928	0.454351951	0.545045412	0.147912235	0.743531541	0.406653923	0.517537753	0.45546127	0.380484309	0.45084704
NEC score.high	0.124287006	0.545355877	0.551520077	0.675537116	0.574394362	0.683399756	0.248332912	0.635652401	0.488203069	0.693489682	0.569375118	0.415824475	0.306503509	0.778446165	0.495547773	0.585270166	0.437297526	0.691779067	0.4325485	0.478738656	0.506431691	0.468708408	0.468712968
NEC score.low	0.375160409	0.630441299	0.720042118	0.753473089	0.607570905	0.620985301	0.255743802	0.676038438	0.714048051	0.708760833	0.728950755	0.513767073	0.458943592	0.777861276	0.540232219	0.61790435	0.202610344	0.796164394	0.607417011	0.640893983	0.514576733	0.462742125	0.487446368
NEC score.low	0.13433253	0.504225347	0.473451398	0.687820811	0.646079622	0.666350155	0.220804698	0.619258891	0.545963081	0.637218379	0.538631198	0.468121195	0.375188745	0.726169829	0.453004715	0.626323925	0.353868234	0.788052323	0.398446939	0.500438364	0.443204264	0.482581686	0.470240033
NEC score.high	0.222395379	0.598831198	0.621251228	0.736748615	0.607530154	0.6949025	0.216622655	0.678346325	0.572041478	0.677116836	0.64298205	0.437014011	0.326466926	0.834171575	0.498815084	0.631252637	0.421668409	0.768484325	0.464092549	0.467844967	0.53085342	0.483523915	0.430697528
NEC score.low	0.125026982	0.461818394	0.52794694	0.694293756	0.62394239	0.628771234	0.178184981	0.633806506	0.525558183	0.700739701	0.540764294	0.38838751	0.270088428	0.765463949	0.479414166	0.58195352	0.330082388	0.758653273	0.343276754	0.490615692	0.468733256	0.46606536	0.491603623
NEC score.low	0.135392768	0.546973212	0.495892372	0.668669027	0.605102503	0.708235524	0.310941336	0.675862581	0.50339893	0.688651975	0.653444973	0.407448531	0.3400812	0.780106905	0.510869132	0.665389365	0.560103908	0.718451182	0.380585955	0.485918656	0.506613705	0.544458706	0.513627801
NEC score.high	0.294591645	0.53502194	0.690841545	0.697854264	0.60781177	0.598115607	0.179485461	0.68529468	0.533347321	0.701909805	0.639567231	0.482317239	0.363868732	0.782682472	0.521475752	0.643316423	0.390714438	0.722501374	0.43799749	0.502293533	0.502531412	0.408068247	0.445684876
NEC score.high	0.23894251	0.543010439	0.664476427	0.767921358	0.64941998	0.708632614	0.291347712	0.684858905	0.659161057	0.703033062	0.740732848	0.593047238	0.468430616	0.784882262	0.6158174	0.693004906	0.398474375	0.809597084	0.627275889	0.62515838	0.549814276	0.380261233	0.446727286
NEC score.low	0.128247755	0.401447092	0.450502474	0.649869202	0.540064132	0.573781285	0.224516308	0.629278931	0.511190595	0.683322374	0.511766337	0.356837042	0.294723791	0.724151877	0.446713538	0.554955092	0.171646077	0.722151362	0.429886191	0.487448451	0.439523593	0.415491574	0.437440962
NEC score.high	0.483425413	0.706139749	0.741707218	0.76758414	0.615574123	0.653926534	0.348344108	0.707120174	0.780545745	0.726009367	0.825341335	0.532368822	0.511801808	0.848071046	0.570503648	0.69308092	0.44238677	0.795026011	0.690608763	0.618523534	0.622143049	0.516194521	0.459219872
NEC score.low	0.125355037	0.350983442	0.469308337	0.653682528	0.562889518	0.623815704	0.197873864	0.648118952	0.537375247	0.690196147	0.507866459	0.402437045	0.282244402	0.745730746	0.458124874	0.593021628	0.29571256	0.748468812	0.425741803	0.486781388	0.425396273	0.46742413	0.396894947
NEC score.high	0.264367155	0.59691134	0.654450166	0.771596214	0.61737737	0.648433927	0.242509827	0.636346921	0.644911808	0.723801638	0.79161037	0.557533471	0.491401864	0.763199602	0.591792985	0.65278815	0.437742418	0.801887003	0.646827348	0.594175055	0.552416258	0.470671473	0.406248033
NEC score.high	0.319780529	0.60441052	0.697179862	0.684804765	0.609213597	0.673425509	0.212075896	0.713402622	0.575752349	0.691470825	0.693277226	0.517670663	0.365345222	0.811730206	0.531798746	0.632202978	0.423013499	0.772648866	0.51205728	0.544032589	0.559799381	0.525210016	0.480063668
NEC score.low	0.130543767	0.566957276	0.493201055	0.745358412	0.544289341	0.644323615	0.282533612	0.645375393	0.57999134	0.675573381	0.599222513	0.523517869	0.413862311	0.758211786	0.464104717	0.623491299	0.400543267	0.785947305	0.509978282	0.500314984	0.479219481	0.476727235	0.50514142
NEC score.high	0.163760708	0.514057258	0.564085739	0.6860993	0.659181806	0.706997896	0.294568535	0.678957605	0.598045731	0.696817288	0.682106695	0.471041794	0.446674538	0.798285546	0.547971481	0.662177833	0.375189162	0.763402493	0.48391015	0.540234623	0.523643855	0.531606442	0.399200647
NEC score.low	0.142195338	0.551055956	0.496812657	0.697404077	0.586573284	0.711004965	0.251279506	0.667430411	0.543468255	0.692515624	0.679639683	0.44143835	0.384118334	0.797187078	0.531219551	0.675931273	0.420390365	0.760602286	0.506119047	0.502345276	0.499757306	0.492885153	0.425544581
NEC score.low	0.091346307	0.381783951	0.47507731	0.66054073	0.568309416	0.616358269	0.21182666	0.623450764	0.423227131	0.653784758	0.474975138	0.329380929	0.231767457	0.723466686	0.449478961	0.534764383	0.155905956	0.704264475	0.342010098	0.480475674	0.395627062	0.432480131	0.411272596
NEC score.low	0.086419288	0.449709695	0.520469292	0.701872623	0.586728794	0.641363931	0.235893862	0.623627688	0.556705558	0.698560901	0.603136542	0.409687179	0.336532033	0.753192575	0.507482846	0.600922076	0.340384201	0.782061145	0.433770344	0.485421359	0.463961214	0.448509885	0.415455896
NEC score.low	0.284013843	0.408940843	0.59978681	0.65745509	0.586986275	0.644194537	0.311767728	0.649417784	0.458723544	0.659720175	0.590420449	0.415422846	0.334130611	0.767929075	0.485408686	0.548296227	0.21869338	0.703892926	0.417972915	0.526489741	0.47939168	0.341514318	0.402484205
NEC score.high	0.219662156	0.744006062	0.489692505	0.689532948	0.604484337	0.611836899	0.314715305	0.6353716	0.59549911	0.718011688	0.679559569	0.443970627	0.403507394	0.771318995	0.501249043	0.565216164	0.512121975	0.73715303	0.470772531	0.566401939	0.484963285	0.464163256	0.577116519
NEC score.low	0.20423723	0.398294838	0.547397014	0.633533213	0.611787648	0.624989225	0.247665165	0.640132982	0.457702034	0.673274665	0.539676679	0.348216331	0.322442257	0.730820924	0.434349952	0.521830172	0.163830473	0.703431237	0.417801973	0.540656249	0.459820472	0.483883527	0.392254263
NEC score.low	0.183562398	0.46673827	0.559353795	0.673454596	0.558781657	0.601742479	0.32744199	0.625627454	0.49188481	0.671311931	0.549672076	0.347597048	0.289653279	0.719690093	0.447289039	0.549127231	0.263201875	0.710255622	0.381263198	0.538063507	0.442303293	0.423668357	0.444474689
NEC score.low	0.351024589	0.483342665	0.658094655	0.675698042	0.613416459	0.631415095	0.225321886	0.670826089	0.614743781	0.663927161	0.621126828	0.493279521	0.362282246	0.776236801	0.48634722	0.624828619	0.256318915	0.758310728	0.505711063	0.552533436	0.505425862	0.470638399	0.456577631
NEC score.high	0.41621589	0.742603716	0.779239791	0.775279294	0.59924715	0.730994228	0.368155856	0.718521678	0.682748615	0.694675906	0.833962008	0.592823842	0.424269748	0.841650936	0.571262013	0.723824322	0.470825197	0.812620905	0.659334352	0.632405099	0.620533058	0.444783807	0.462790248
NEC score.low	0.124963391	0.578299158	0.515561114	0.68664947	0.559519712	0.555692675	0.247850773	0.670385607	0.547184284	0.63257348	0.544664246	0.439410184	0.379579199	0.791990748	0.47749382	0.655896874	0.39999901	0.742415375	0.415822958	0.480495842	0.470295571	0.415765667	0.524235955
NEC score.low	0.156821419	0.507926036	0.586519752	0.762059046	0.62076583	0.675248306	0.255218271	0.719923646	0.589796042	0.723861077	0.623077193	0.486860794	0.398514062	0.796894399	0.477443715	0.596075336	0.285231127	0.781813519	0.530010142	0.558988667	0.550734303	0.46743938	0.46872603
NEC score.low	0.105149176	0.459338786	0.51583737	0.647681157	0.626084028	0.582609652	0.195803339	0.688674942	0.479421706	0.709535517	0.521914883	0.440464359	0.270015497	0.736837473	0.500407121	0.544806727	0.151658886	0.75695402	0.471164364	0.522736683	0.433995513	0.389249391	0.450082175
NEC score.high	0.426032728	0.68535446	0.619624089	0.755200377	0.642820406	0.739203541	0.226513818	0.695000233	0.693264443	0.698415103	0.833514477	0.539784609	0.472383453	0.78928829	0.542609665	0.628803449	0.184703723	0.811506484	0.637803225	0.589664304	0.57939338	0.444331075	0.53483377
NEC score.low	0.052957869	0.40778605	0.512221219	0.607115439	0.600492303	0.65577736	0.162341628	0.636664695	0.439839934	0.66123613	0.568222115	0.317851059	0.255020265	0.731163372	0.438576205	0.59685685	0.218383166	0.791437316	0.392961172	0.475845263	0.435579405	0.450061132	0.453688729
NEC score.low	0.185015567	0.26635735	0.493724967	0.571925135	0.589757156	0.67284696	0.254802327	0.641981335	0.331412736	0.695658446	0.577786004	0.430022433	0.379170075	0.724801088	0.424655266	0.534808276	0.213340057	0.711599841	0.449979424	0.517288875	0.459924909	0.4474877	0.382344141
NEC score.low	0.099280775	0.545970465	0.4988679	0.684612681	0.607703232	0.64628376	0.140094188	0.63240676	0.520812273	0.680236245	0.643300582	0.426913775	0.288858547	0.726349432	0.454859436	0.589896807	0.277238892	0.769282061	0.428966294	0.444831682	0.452216875	0.398924478	0.469533681
NEC score.high	0.094076379	0.435847875	0.410206715	0.647544069	0.620258173	0.641494346	0.276362701	0.590149382	0.429980681	0.622615183	0.505560801	0.432182069	0.32433504	0.780531472	0.415495046	0.538260339	0.472354967	0.729476637	0.281242426	0.453780232	0.433783947	0.535658231	0.463198353
NEC score.high	0.193644493	0.594597009	0.533096227	0.720178073	0.623756436	0.591697332	0.370804248	0.658506529	0.520136059	0.680842365	0.776328054	0.436800939	0.359240258	0.824525112	0.558439863	0.626653429	0.54558555	0.795802062	0.50601361	0.558898432	0.586772531	0.428460545	0.418426256
NEC score.high	0.268560854	0.590638782	0.535547215	0.756568006	0.635598085	0.700639483	0.292833419	0.685368596	0.665459131	0.721724596	0.66018901	0.473536143	0.380224215	0.862979996	0.526396665	0.653671723	0.377501905	0.795840133	0.537192305	0.55809759	0.558860421	0.538916992	0.439686843
NEC score.high	0.27784323	0.570659649	0.629843643	0.771254969	0.559778475	0.591344216	0.131641558	0.583828343	0.522336399	0.640357918	0.66924227	0.421173269	0.364271024	0.763811944	0.544114419	0.643287506	0.320289834	0.810941311	0.450514748	0.535474319	0.496192365	0.328310858	0.441622352
NEC score.low	0.18390767	0.589672858	0.556297577	0.677437205	0.616934434	0.659190136	0.252320585	0.672824675	0.572278618	0.659638885	0.550871471	0.4182462	0.336068947	0.757815456	0.45987609	0.619288436	0.4243752	0.784398667	0.400741124	0.502442156	0.509294232	0.462748865	0.502671539
NEC score.low	0.142379091	0.326499123	0.429690391	0.634202641	0.57807286	0.616616836	0.253423253	0.61337804	0.474903014	0.684971497	0.467283183	0.325554929	0.283779181	0.689932962	0.451558579	0.51622167	0.133614682	0.72472226	0.373331637	0.481899154	0.422353694	0.448322855	0.480702539
NEC score.low	0.148809524	0.542918063	0.480160075	0.753437909	0.595075213	0.691208569	0.220123117	0.719042983	0.664120943	0.703773004	0.641523436	0.500247468	0.356480652	0.822336125	0.525032597	0.626650627	0.36131192	0.780998888	0.505699834	0.535202683	0.535126642	0.497704667	0.444357374
NEC score.low	0.341785007	0.597640962	0.715375891	0.755555555	0.559950693	0.62275579	0.18805857	0.669200059	0.691471769	0.683432904	0.662807147	0.456622925	0.379042846	0.777435571	0.489632523	0.640963452	0.376072063	0.814191692	0.569850366	0.557412991	0.524622295	0.4757176	0.420292212
NEC score.low	0.149769395	0.454762222	0.471505527	0.640950134	0.59743214	0.652856561	0.166625482	0.597108621	0.521722444	0.6595044	0.477047334	0.473875726	0.287441996	0.73783127	0.421504889	0.577263063	0.265470352	0.77235453	0.411862404	0.49591526	0.407291007	0.35886237	0.463858313
NEC score.low	0.195454838	0.530344615	0.529749817	0.780795325	0.57953044	0.619906201	0.268112307	0.695814911	0.636665848	0.698606823	0.689358686	0.546781918	0.41119837	0.756816405	0.500704601	0.616011478	0.417449752	0.824183335	0.560312573	0.553939425	0.505694649	0.460472319	0.45888704
NEC score.high	0.257088183	0.584642851	0.541867176	0.807739044	0.649776807	0.649396107	0.18269497	0.618200418	0.711680091	0.720392023	0.77381761	0.549729339	0.445992545	0.75735534	0.562505132	0.635192858	0.366190171	0.81216303	0.665846944	0.582401722	0.520721015	0.450875103	0.39828752
NEC score.high	0.270387045	0.656691953	0.609708039	0.768210806	0.60947825	0.679621567	0.321001351	0.699926916	0.699062724	0.747760153	0.841709797	0.54972505	0.43906736	0.833733101	0.574096444	0.726394312	0.384199317	0.827634134	0.656393103	0.593581138	0.599650059	0.498324854	0.467133338
NEC score.high	0.366351987	0.678267947	0.780542147	0.751921532	0.628425984	0.594971327	0.211521096	0.716084466	0.681287502	0.726066331	0.824865561	0.546774216	0.458613393	0.841434878	0.532434113	0.636709185	0.360556158	0.803507838	0.668157084	0.586866039	0.559741578	0.552943528	0.477883536
NEC score.high	0.140197019	0.426925316	0.46007871	0.630903568	0.563684402	0.610449607	0.284429942	0.662279178	0.491215039	0.67980044	0.514057708	0.442693052	0.27152388	0.754024093	0.434595189	0.628382831	0.307182794	0.77426503	0.38890119	0.484267705	0.424547531	0.484084032	0.481228469
NEC score.high	0.173544539	0.653243721	0.622526222	0.695028954	0.605596974	0.623993713	0.142007503	0.605820935	0.592150498	0.704184007	0.63718909	0.518044916	0.33486074	0.749314444	0.532838578	0.566736966	0.331909121	0.755309859	0.464000789	0.504471715	0.47574026	0.412730657	0.558655117
NEC score.high	0.267720841	0.481517104	0.677485247	0.719573694	0.613349322	0.633293991	0.218127785	0.617644005	0.586023352	0.700450845	0.713912875	0.459535152	0.392835244	0.773155953	0.513816394	0.589405255	0.34177567	0.781926242	0.508217305	0.515787966	0.501135155	0.487156553	0.403203932
NEC score.high	0.197554733	0.534371637	0.500585214	0.765006442	0.557631249	0.651622973	0.140833095	0.634750903	0.600994767	0.723731036	0.649371537	0.421558205	0.299640652	0.785133483	0.510446126	0.659739212	0.291262672	0.75104981	0.468189052	0.487970991	0.537776662	0.47123366	0.342338115
NEC score.high	0.478772554	0.511947798	0.739972405	0.716155819	0.710001858	0.692058257	0.228978559	0.652917751	0.634164215	0.691968409	0.717136131	0.594665566	0.69888737	0.797953834	0.498097511	0.585346411	0.303390094	0.784693702	0.596718204	0.587751785	0.514440354	0.349122791	0.372615885
NEC score.low	0.194517213	0.468356563	0.581554305	0.620284212	0.627151785	0.595111122	0.177784009	0.622088571	0.548474942	0.674999709	0.615301345	0.440819646	0.327695788	0.747582262	0.472261547	0.632507418	0.280324412	0.734624754	0.498962418	0.499422256	0.473486507	0.486207734	0.472513423
NEC score.high	0.244598945	0.517879726	0.50554461	0.730830301	0.571978579	0.659414964	0.190743734	0.641131363	0.511870215	0.691564258	0.598644098	0.426887224	0.390559572	0.779931503	0.542135291	0.669691373	0.379848396	0.78618497	0.445620337	0.520624604	0.512315166	0.40929591	0.433723725
NEC score.low	0.282404515	0.516127623	0.574663804	0.747350092	0.632177881	0.661244438	0.22665101	0.620759636	0.639066899	0.671709096	0.708928799	0.527752652	0.40962524	0.786490182	0.541144869	0.606845923	0.309525321	0.758315932	0.528823291	0.537993454	0.500393783	0.378280642	0.379821498
NEC score.high	0.143919965	0.528962186	0.545926189	0.68975173	0.604433462	0.559695006	0.189812482	0.660158528	0.584630483	0.732035484	0.573023109	0.467048015	0.322024119	0.754357679	0.493542614	0.649216095	0.463790963	0.792200711	0.403103379	0.523004259	0.510356605	0.482925422	0.501547331
NEC score.high	0.287678689	0.56492339	0.65452711	0.672663951	0.494220255	0.636491811	0.169922671	0.636057738	0.602239469	0.669531654	0.742906298	0.475694418	0.395002479	0.850004195	0.470731952	0.668964398	0.382094237	0.730214574	0.482381532	0.519787653	0.501920815	0.446008391	0.45232999
NEC score.low	0.162089196	0.4827534	0.495248123	0.707270478	0.60130266	0.656933544	0.266646111	0.622451559	0.614087226	0.680574054	0.620704551	0.466950369	0.346009391	0.76115968	0.451055307	0.5937573	0.392757976	0.771990232	0.422215604	0.506470227	0.468001014	0.437386379	0.390890745
NEC score.low	0.114130258	0.478468291	0.441860471	0.683897929	0.592893014	0.673374338	0.230170824	0.692785943	0.497626836	0.69729958	0.589009114	0.404482058	0.328397338	0.782707225	0.482717342	0.606081259	0.179138295	0.734819254	0.444034898	0.512621573	0.487432851	0.486735512	0.407244756
NEC score.low	0.217895905	0.567860841	0.624913888	0.708130838	0.646194249	0.637672982	0.2066637	0.646221763	0.655800677	0.689598289	0.644398508	0.487608092	0.344050909	0.762680794	0.531155397	0.635285831	0.351768548	0.80072249	0.491684725	0.532530413	0.488311395	0.427320036	0.406703969
NEC score.low	0.238523255	0.528526574	0.600413156	0.671301938	0.547037047	0.622540658	0.291214664	0.644107188	0.604835639	0.684726707	0.615606478	0.407568811	0.325655642	0.743433612	0.456684762	0.566262386	0.258378352	0.733265848	0.434486629	0.521577778	0.483107704	0.413076054	0.423937198
NEC score.low	0.164790297	0.530814593	0.487244968	0.711775896	0.599923604	0.608036231	0.253513363	0.670961915	0.599343918	0.698910832	0.613551499	0.434365557	0.332108505	0.720811496	0.47153763	0.627968918	0.27834283	0.775041791	0.458866895	0.501437248	0.470502419	0.457287785	0.493488415
NEC score.high	0.160546025	0.512039177	0.463814805	0.666965526	0.621688482	0.62765152	0.317124639	0.64092756	0.499924499	0.678266801	0.504776154	0.428680193	0.445291908	0.77067541	0.468927138	0.615395851	0.343454398	0.75478531	0.436203144	0.481725104	0.434028083	0.377447852	0.507635736
NEC score.high	0.11772969	0.48245346	0.500001964	0.748898984	0.641449252	0.719742234	0.182972535	0.65289461	0.450256323	0.68583216	0.586042887	0.448220675	0.309834336	0.794322627	0.531109739	0.630046162	0.378024615	0.793070176	0.419408477	0.511669806	0.507425221	0.419837536	0.436452033
NEC score.high	0.450353438	0.655044138	0.697451848	0.758671476	0.596701639	0.654430366	0.205676754	0.688665765	0.649641873	0.672644127	0.78801511	0.554414549	0.413608146	0.830767434	0.557116875	0.686979935	0.335795796	0.774503352	0.612208284	0.589479202	0.585273447	0.468785089	0.436727121
NEC score.low	0.138198752	0.475502717	0.564762246	0.670590704	0.605571586	0.624605672	0.303179959	0.686712281	0.661070585	0.68832187	0.525289437	0.359682568	0.36283975	0.75984946	0.47174086	0.582348329	0.214235917	0.761259208	0.485629352	0.517022966	0.504760156	0.500570376	0.505032284
NEC score.high	0.238088827	0.497133472	0.593817733	0.717130658	0.641467038	0.59747652	0.14802054	0.637565198	0.595043603	0.672545189	0.684211582	0.519494778	0.417973725	0.748736637	0.6151614	0.632420569	0.407767922	0.824639929	0.56919117	0.562589935	0.521577091	0.389508273	0.481569507
NEC score.low	0.245936423	0.55179132	0.585845742	0.721696588	0.592627758	0.636298671	0.288785584	0.637775497	0.674040513	0.688103159	0.711859143	0.527854115	0.495778015	0.821325669	0.578478975	0.650483354	0.342307267	0.807630521	0.63499893	0.584580883	0.503490677	0.488574573	0.486845984
NEC score.high	0.245662323	0.642320463	0.694472409	0.78383005	0.592625421	0.665709367	0.179038607	0.659274549	0.69768773	0.712840315	0.711066168	0.51513337	0.372352796	0.800069346	0.550765488	0.709299675	0.405622843	0.816562731	0.584542904	0.55408881	0.580096329	0.509941749	0.447275431
NEC score.high	0.286045566	0.715578186	0.671370419	0.825291072	0.594200739	0.668283067	0.224146496	0.744955959	0.778276044	0.720098441	0.847540822	0.559133817	0.481279436	0.82564883	0.561344875	0.709795196	0.537824702	0.842418018	0.670929768	0.591082434	0.586012514	0.544462276	0.546249127
NEC score.high	0.094302387	0.524044138	0.514223188	0.690179133	0.543426309	0.620330026	0.225451547	0.564736391	0.605051746	0.671520436	0.595110605	0.464889073	0.335171199	0.806554475	0.494563903	0.659690192	0.168866037	0.772527578	0.452810167	0.499323494	0.521715141	0.466761768	0.387006969
NEC score.high	0.118071218	0.40142822	0.404739003	0.687618767	0.614886022	0.705538427	0.144274218	0.562738122	0.546054961	0.65997251	0.563410896	0.460154877	0.333907642	0.764079992	0.548875562	0.611903158	0.357203109	0.781132741	0.493444461	0.520635726	0.435544535	0.46307746	0.387244034
NEC score.high	0.226684769	0.524134972	0.621219776	0.713489041	0.590734736	0.632904745	0.291968018	0.674479768	0.637625098	0.693481104	0.734226007	0.562709981	0.41937664	0.763637908	0.556441609	0.639196992	0.344018064	0.782786993	0.563990023	0.565908988	0.518618524	0.448233518	0.442268743
NEC score.low	0.159320205	0.496567023	0.531480875	0.648767243	0.639018955	0.655091198	0.291052212	0.619726297	0.549645547	0.734104787	0.569578983	0.497804331	0.488685887	0.773019762	0.536107768	0.638547506	0.259060237	0.761239032	0.512341252	0.515251633	0.463655546	0.433403089	0.484395602
NEC score.high	0.065253309	0.47268448	0.469766159	0.743736967	0.629539306	0.649955338	0.184953518	0.598494237	0.54284543	0.746354922	0.605150604	0.39476481	0.302269193	0.766572827	0.461282918	0.566783799	0.298492788	0.801379751	0.458672874	0.49213032	0.439810743	0.428554164	0.444072149
NEC score.high	0.110372488	0.602287237	0.469022303	0.733203944	0.572044932	0.673567278	0.211533484	0.672732973	0.592992912	0.750357828	0.727974663	0.469188436	0.352888474	0.774731016	0.566772208	0.645380055	0.303658578	0.766781802	0.55628451	0.560898681	0.490105711	0.472797253	0.536050743
NEC score.low	0.210242477	0.560092267	0.54480358	0.687735729	0.618045355	0.611277975	0.292317896	0.638256322	0.69922046	0.710205931	0.723504103	0.53570809	0.40839022	0.796339344	0.539062337	0.625623382	0.418975994	0.765907331	0.627505114	0.557600277	0.513876821	0.443909239	0.541737163
NEC score.low	0.16840707	0.613345127	0.541763853	0.704252736	0.553374028	0.595952204	0.208050205	0.638559795	0.599009556	0.650574822	0.616327869	0.49276645	0.303693298	0.776753341	0.510573733	0.603110209	0.247840295	0.748158046	0.446282138	0.492278626	0.46034589	0.44178996	0.473062514
NEC score.low	0.118715851	0.449639082	0.395246422	0.674048684	0.582617511	0.590786446	0.238050426	0.661367008	0.486181572	0.682055903	0.506271316	0.440733638	0.251008337	0.795061224	0.454127892	0.672522084	0.482700502	0.737302064	0.392250378	0.441548652	0.462781812	0.531547699	0.443963568
NEC score.high	0.272456026	0.596137408	0.60917476	0.743760135	0.615303986	0.665220316	0.31579828	0.634494225	0.656170697	0.756609991	0.834642425	0.589747346	0.55020542	0.82085675	0.604291702	0.659479858	0.52639017	0.802941018	0.670128451	0.585212706	0.575503389	0.462753306	0.509812079
NEC score.high	0.244908816	0.566510527	0.472034122	0.718195046	0.636417131	0.676627419	0.18833186	0.621552723	0.55167211	0.707151255	0.6317359	0.443181032	0.343424068	0.792023923	0.58016751	0.669328114	0.119916834	0.801466843	0.514366728	0.533079771	0.507312428	0.502900395	0.458993125
NEC score.high	0.175725415	0.729664492	0.669570399	0.772920489	0.584669689	0.712371305	0.239548088	0.671003006	0.50359054	0.659332866	0.706526753	0.465112415	0.345845732	0.794422028	0.511292775	0.629938963	0.425438523	0.756552738	0.417827361	0.497205692	0.519493095	0.495345357	0.539302175
NEC score.low	0.198212895	0.589638759	0.604607648	0.711388096	0.6032275	0.587781608	0.137374137	0.62403959	0.597836867	0.677613008	0.649921264	0.504864149	0.307016981	0.758096066	0.512285518	0.586210718	0.369469314	0.772121735	0.465424409	0.492753876	0.475463706	0.345034532	0.498807441
NEC score.low	0.116527363	0.454828091	0.467242094	0.674125731	0.609681569	0.6166406	0.195782702	0.634435548	0.452117276	0.687436774	0.538829981	0.448171603	0.345529022	0.781178198	0.460281617	0.61038422	0.293525662	0.758723148	0.424403922	0.465093632	0.442045967	0.458221074	0.463767174
NEC score.high	0.115233361	0.635107285	0.46971159	0.634540436	0.563850224	0.577275232	0.204573778	0.618662988	0.572598335	0.72490842	0.656973223	0.421799462	0.278434846	0.769641179	0.448659657	0.611830951	0.439997809	0.744691862	0.402137315	0.470667454	0.457162471	0.414092818	0.513282482
NEC score.low	0.120782768	0.365949957	0.502576807	0.658336219	0.673834918	0.651256475	0.188431062	0.583236133	0.401904321	0.675835618	0.553613585	0.396036953	0.293348928	0.821356814	0.445993924	0.559937768	0.084475065	0.746427671	0.34120949	0.469639756	0.438004233	0.465943342	0.399298317
NEC score.high	0.158793791	0.565443423	0.592848465	0.707879575	0.630735613	0.702483134	0.199281639	0.660195287	0.605078937	0.708390996	0.759916361	0.509112895	0.428569779	0.834006158	0.512551908	0.600387946	0.361265399	0.774093495	0.56604654	0.568990433	0.532773559	0.463938296	0.462617446
NEC score.low	0.191837939	0.423460389	0.544398672	0.695613743	0.600928029	0.631114701	0.337985644	0.650972117	0.553953653	0.699224174	0.663797692	0.443824868	0.435255586	0.756763047	0.514198763	0.586336941	0.218021264	0.745722694	0.47658774	0.56224055	0.496754767	0.465529484	0.448076444
NEC score.low	0.219767415	0.697119973	0.6537368	0.772628212	0.544531304	0.656138887	0.230128202	0.689356941	0.722864795	0.708456161	0.687579387	0.500751976	0.340208142	0.789189027	0.545213677	0.633117705	0.291199142	0.7412576	0.585698568	0.568240918	0.534528466	0.501130243	0.5324487
NEC score.low	0.200436117	0.506373044	0.58351667	0.679815255	0.586483233	0.65973581	0.249770908	0.634851345	0.501055043	0.67213717	0.646825279	0.435920779	0.352955485	0.788574406	0.461465253	0.604200896	0.30912691	0.76703371	0.414536621	0.496609583	0.47380362	0.418142909	0.480850339
NEC score.high	0.536381153	0.631737204	0.625869689	0.725811557	0.586564855	0.727925832	0.337820051	0.659980289	0.650247891	0.681873622	0.694951905	0.468509318	0.373011578	0.828714737	0.550804131	0.680446206	0.417722313	0.839889091	0.56787878	0.607405032	0.589410372	0.456556758	0.431755178
NEC score.high	0.203737597	0.519195344	0.470230839	0.801004644	0.584901384	0.629163396	0.234806472	0.616675588	0.57677814	0.719954319	0.673540802	0.500218993	0.384966294	0.800374123	0.553834305	0.637463054	0.37132762	0.813141332	0.522874638	0.562898679	0.503040057	0.457308031	0.404333857
NEC score.low	0.221857443	0.540540939	0.598499164	0.681815232	0.612356003	0.594820827	0.156964559	0.65500302	0.587248665	0.691533067	0.718041719	0.452143058	0.423003927	0.761601838	0.50086828	0.611326877	0.397494292	0.762745327	0.517871979	0.509240684	0.488507953	0.447901686	0.454298458
NEC score.high	0.205918187	0.594740653	0.545450813	0.729133832	0.593819719	0.605740673	0.192969145	0.685047004	0.591810118	0.749421955	0.602376739	0.452469971	0.408688898	0.794107279	0.526428475	0.656569643	0.440704858	0.780894263	0.543274854	0.56945511	0.510171723	0.481995924	0.491047866
NEC score.high	0.168059713	0.545185565	0.620399854	0.724705799	0.675860841	0.601989624	0.130476031	0.612140431	0.494327184	0.668990885	0.67778305	0.455293498	0.3425501	0.780469644	0.508842147	0.579346917	0.439203985	0.813877984	0.373493755	0.463708882	0.468741991	0.408971358	0.504013914
NEC score.high	0.163508503	0.578995496	0.558556586	0.736756791	0.574437625	0.671135587	0.138787501	0.618719684	0.66541613	0.688494482	0.657236587	0.446521629	0.328531139	0.765979526	0.559870979	0.681807574	0.158322234	0.821506984	0.545334011	0.537269349	0.557799165	0.398390723	0.392263466
NEC score.high	0.43263265	0.643648096	0.60537808	0.73371794	0.592566898	0.633942347	0.212277804	0.641564205	0.636330029	0.724672971	0.707676651	0.496922353	0.380967071	0.815956196	0.554560658	0.713869114	0.355122796	0.821362266	0.503389776	0.565156972	0.58083343	0.361625111	0.498704089
NEC score.high	0.221542513	0.615266143	0.640854494	0.755675284	0.66139165	0.716347108	0.244853598	0.703486151	0.615355564	0.725442195	0.76552879	0.516089782	0.413812404	0.832222829	0.556570969	0.706210057	0.525748111	0.796093307	0.571475617	0.566067734	0.571917913	0.518884193	0.45899431
NEC score.high	0.100053806	0.608153027	0.441490978	0.797112118	0.582363529	0.671438491	0.198053623	0.625225634	0.69225774	0.68371206	0.678826353	0.432531463	0.409719068	0.80690327	0.522433877	0.664683645	0.37021929	0.756405314	0.577365363	0.531928676	0.473911735	0.500454064	0.530142523
NEC score.high	0.122483103	0.572867999	0.547265343	0.736623961	0.590981614	0.665870097	0.171111777	0.67966911	0.470033911	0.688285909	0.575619584	0.406025317	0.303005784	0.828726847	0.539072722	0.623093707	0.328464139	0.766180251	0.440192495	0.498774075	0.466926187	0.425905299	0.523557218
NEC score.high	0.244651511	0.513221394	0.558474221	0.730844539	0.606060068	0.556073688	0.216066094	0.620292969	0.580392322	0.693815047	0.626306772	0.488387518	0.414269377	0.77288308	0.529999753	0.584387365	0.397311225	0.777217797	0.472386991	0.528116703	0.467349228	0.329781403	0.458360455
NEC score.high	0.335920023	0.714788628	0.753083214	0.78407651	0.598429491	0.527738567	0.203457008	0.659371813	0.736040688	0.817512179	0.871999906	0.55084136	0.436402256	0.769027207	0.595751138	0.733151096	0.350042308	0.811597054	0.716874776	0.601850191	0.596122908	0.463053702	0.529417303
NEC score.high	0.355202938	0.745800189	0.852760714	0.761380049	0.620958361	0.662189318	0.274721577	0.721678377	0.748185563	0.688806901	0.95031207	0.652354593	0.513734718	0.760062266	0.650989064	0.718292231	0.305714618	0.836413066	0.811376423	0.713153957	0.632638576	0.442537685	0.555660919
NEC score.high	0.129257438	0.492028444	0.489306316	0.66937408	0.51569449	0.693028841	0.174459317	0.650339752	0.503397	0.701825518	0.569931593	0.355640609	0.292168331	0.788129905	0.509133164	0.655810873	0.155936575	0.773777849	0.482225638	0.521896137	0.517180672	0.383502958	0.471113459
NEC score.high	0.113409355	0.600104734	0.511582827	0.685204601	0.585691202	0.663956462	0.221686261	0.656938432	0.524422867	0.678849935	0.573584665	0.423828797	0.304876575	0.834943749	0.490539992	0.642003046	0.444328514	0.786196485	0.469668527	0.510831653	0.488330769	0.508451268	0.471029677
NEC score.high	0.18188905	0.5489482	0.474315926	0.732611939	0.636570483	0.701503582	0.175747899	0.637422685	0.505323929	0.693147847	0.687710814	0.507796611	0.332521493	0.795796072	0.558256405	0.677840236	0.395589424	0.77609648	0.444304668	0.545734199	0.512175492	0.510124195	0.470296303
NEC score.high	0.256967996	0.609144124	0.580719627	0.71547496	0.612265928	0.664708168	0.224279228	0.691426598	0.546395359	0.748713089	0.637487438	0.473992209	0.386683538	0.793441373	0.533447218	0.640828893	0.391860452	0.771115839	0.526550558	0.52738611	0.523364513	0.445196519	0.476718725
NEC score.high	0.10750077	0.528468562	0.523756313	0.680448006	0.553764678	0.666203342	0.218477218	0.667069263	0.47512994	0.659765424	0.483997231	0.379130928	0.34106152	0.807649288	0.535925077	0.568971847	0.127125771	0.805220739	0.461862215	0.571550635	0.464734011	0.478823358	0.485788411
NEC score.high	0.090859073	0.52480442	0.523575635	0.718567466	0.559572477	0.674252541	0.200936657	0.707952634	0.544095548	0.741537148	0.57235143	0.407289639	0.305814544	0.827891334	0.516550252	0.592574919	0.381188562	0.726271572	0.46604091	0.510828126	0.502050946	0.576945571	0.522965539
NEC score.high	0.331742627	0.703622532	0.717048358	0.710336934	0.618791956	0.59734569	0.31892514	0.643671214	0.586647421	0.706890611	0.724542682	0.471317955	0.4000287	0.809298851	0.533637184	0.620779325	0.411181468	0.797323244	0.530428889	0.566936469	0.56221198	0.411808537	0.429988287
NEC score.low	0.184689576	0.420109243	0.46399807	0.689368523	0.572979757	0.659457903	0.192765752	0.613318339	0.468099896	0.678159802	0.484105718	0.450450893	0.27535958	0.701263835	0.475405536	0.597011094	0.302025049	0.732394693	0.361854493	0.467080415	0.449161913	0.491266962	0.407607603
NEC score.high	0.159757113	0.536532791	0.513486523	0.71488868	0.615253756	0.675718921	0.241053365	0.610372686	0.538388213	0.687085514	0.742955225	0.468028801	0.333526249	0.800077856	0.486168796	0.633401721	0.439276887	0.760825234	0.460053424	0.564860804	0.525582344	0.3973297	0.485467974
NEC score.low	0.104011642	0.373465686	0.483693561	0.604482657	0.557561615	0.558106352	0.295700337	0.641108374	0.504169031	0.693122494	0.451504927	0.358692944	0.331189951	0.725580783	0.425356763	0.556657245	0.097045061	0.751560321	0.394254821	0.523351742	0.446203351	0.452222282	0.523900256
NEC score.high	0.171693237	0.521936075	0.47504987	0.627721836	0.55618872	0.725421636	0.363844869	0.583225808	0.335555084	0.713457368	0.60200564	0.412379785	0.330806936	0.718215858	0.500295547	0.583693407	0.18040427	0.722032921	0.473996689	0.471819783	0.458393853	0.296750173	0.50784955
NEC score.high	0.190720949	0.708335575	0.753448583	0.713713158	0.69910739	0.654623318	0.200180921	0.661101642	0.739552272	0.734953406	0.806585016	0.585735912	0.383605536	0.720461486	0.576159875	0.695728935	0.148288483	0.820341622	0.648131477	0.633550746	0.590699124	0.509156082	0.554369265
NEC score.low	0.098864814	0.456973375	0.452286495	0.646138787	0.559714142	0.621961447	0.232156583	0.700750919	0.476187964	0.693843555	0.43946728	0.341869661	0.275778383	0.821997724	0.476934883	0.57580436	0.08	0.714196364	0.409868306	0.514415204	0.470990218	0.429838798	0.47621448
NEC score.low	0.09217373	0.376545262	0.464211693	0.612105812	0.544019306	0.637965028	0.284157766	0.645721133	0.479598173	0.689204221	0.464649614	0.406319245	0.263369277	0.729726825	0.474387737	0.56191526	0.245996669	0.712244775	0.380107713	0.475116778	0.400221992	0.491165066	0.398314823
NEC score.high	0.178487717	0.532925117	0.475725705	0.677612757	0.586633978	0.580307935	0.232929599	0.629481533	0.440948923	0.700153188	0.537380629	0.39298415	0.289564414	0.778455352	0.469909695	0.638748984	0.339011546	0.711820508	0.376882497	0.48993155	0.447224103	0.414644355	0.542096568
NEC score.high	0.144492624	0.668053285	0.553144517	0.757866616	0.648951585	0.59157611	0.179804817	0.715577976	0.598636371	0.732078251	0.71269211	0.459768783	0.416110707	0.800702847	0.558313766	0.640913037	0.393189785	0.784581269	0.531256714	0.526810091	0.512486725	0.442529385	0.48494068
NEC score.high	0.118637235	0.48175071	0.444414828	0.670487306	0.580028007	0.677165771	0.21654719	0.630254681	0.431300601	0.688449728	0.624154324	0.459403174	0.346841905	0.814960428	0.532506616	0.625195594	0.383578793	0.714837489	0.38846471	0.519147111	0.476674327	0.431210922	0.438137009
NEC score.high	0.172851961	0.49401156	0.474641154	0.672700205	0.57337063	0.645688247	0.197918658	0.606174365	0.440230984	0.71908315	0.667749606	0.437238198	0.282435848	0.800488871	0.438525679	0.610708762	0.507294102	0.758595649	0.332483013	0.459745901	0.492461388	0.454272115	0.434218223
NEC score.low	0.186375998	0.525841858	0.509015602	0.687229885	0.613102269	0.65179266	0.302700083	0.65485982	0.535975604	0.690349671	0.473170557	0.471393362	0.319923291	0.796976202	0.528585326	0.633284755	0.406976005	0.738694024	0.431426728	0.493914328	0.509192641	0.514290682	0.460395567
NEC score.high	0.221473681	0.526194165	0.569557334	0.667282081	0.573324683	0.575362814	0.211431334	0.711184769	0.509445542	0.723211278	0.630037974	0.382772612	0.433158611	0.816627734	0.487711681	0.551432052	0.244429859	0.740803021	0.473140461	0.515255073	0.509498413	0.405875634	0.456586665
NEC score.high	0.140854258	0.610761006	0.511059621	0.753960983	0.635264324	0.695512489	0.197796681	0.620576857	0.559182625	0.696934877	0.645260741	0.490119337	0.36326113	0.79129589	0.542873412	0.671404684	0.394454397	0.766953836	0.487615415	0.509803863	0.483306223	0.442308094	0.468967414
NEC score.high	0.374827452	0.716768756	0.645086787	0.732624536	0.650622673	0.70425878	0.223371371	0.696714863	0.71568563	0.756660349	0.771446973	0.518741465	0.466907501	0.803616588	0.577370559	0.719233048	0.285487844	0.792245107	0.621997381	0.593600578	0.578277008	0.475280341	0.525901981
NEC score.low	0.154291082	0.545271817	0.54926718	0.693523285	0.59871199	0.721157882	0.235116166	0.70324752	0.614677066	0.695936306	0.644559534	0.457644667	0.363624449	0.846731693	0.493663348	0.702036968	0.387737625	0.75966289	0.469677898	0.493224266	0.549388866	0.567867886	0.465060006
NEC score.high	0.216077745	0.450724449	0.556472786	0.672289921	0.659085993	0.627831766	0.212362491	0.652375204	0.528848616	0.697045875	0.589740562	0.442574732	0.446083241	0.73313531	0.554245677	0.549352704	0.094486708	0.74200061	0.460348831	0.538168696	0.481072561	0.488804133	0.467594991
NEC score.high	0.104503359	0.412359406	0.465790757	0.644421891	0.637008976	0.747829621	0.231724062	0.616694129	0.580254452	0.659725184	0.539176403	0.436312236	0.313925092	0.813618622	0.467541637	0.589426862	0.323660619	0.785661364	0.457944186	0.505917802	0.475000552	0.432598878	0.41295102
NEC score.high	0.192922233	0.498038995	0.540638812	0.705430796	0.589144275	0.643060979	0.219491854	0.604015113	0.550739086	0.693059471	0.63698473	0.491200634	0.372893488	0.771764252	0.584133233	0.585015531	0.336504704	0.746049864	0.498380051	0.524442228	0.476518973	0.424856894	0.402632691
NEC score.low	0.109985763	0.491812695	0.451722812	0.670612344	0.627858872	0.647739681	0.278158239	0.643908705	0.452765028	0.704795733	0.625811082	0.444324697	0.316248281	0.709037361	0.546331545	0.60715411	0.34562722	0.720829677	0.408670858	0.471327214	0.43598871	0.486798296	0.49776589
NEC score.low	0.17156581	0.459321952	0.458371561	0.702393521	0.579635985	0.602388429	0.19327801	0.619026154	0.468637542	0.683246172	0.461379337	0.45066616	0.328509075	0.761705619	0.448558273	0.620838351	0.353452766	0.733744086	0.426077851	0.490972536	0.450673531	0.444728336	0.43728157
NEC score.low	0.203418229	0.539162544	0.505640881	0.66958757	0.554150193	0.618975581	0.300605855	0.669314324	0.564853184	0.6679302	0.610838225	0.475460055	0.40161113	0.737553602	0.518782953	0.634857667	0.360538904	0.78487919	0.489415147	0.534456722	0.451231091	0.475438401	0.506150836
NEC score.low	0.180487715	0.427347316	0.469958222	0.679197848	0.597327541	0.635953078	0.264334822	0.641507492	0.542844904	0.687719265	0.581884278	0.444597464	0.310333793	0.80331217	0.461002713	0.62752605	0.377005433	0.781186681	0.441523958	0.507183623	0.453034824	0.470642194	0.413948695
NEC score.low	0.264833859	0.575460215	0.563498966	0.724544912	0.52602358	0.6126872	0.29446969	0.68021829	0.654482493	0.689863154	0.596846941	0.400530215	0.288476558	0.77793382	0.502366867	0.612047412	0.121685417	0.77862264	0.534988351	0.552460662	0.518088748	0.4687988	0.514450797
NEC score.low	0.147478854	0.401542354	0.504971769	0.682825974	0.558523814	0.645065753	0.235000949	0.594930555	0.53264232	0.682214853	0.545692747	0.399514658	0.271699491	0.786525767	0.441850569	0.607466769	0.263074888	0.776098854	0.484317622	0.50907127	0.456094561	0.383740991	0.420384124
NEC score.high	0.317296581	0.670655733	0.865174483	0.80301088	0.593886072	0.714327467	0.279499724	0.677999257	0.746577635	0.675840649	0.771664758	0.542298212	0.418029439	0.879211293	0.587605613	0.681904989	0.266408525	0.796737427	0.656810287	0.594699424	0.588067735	0.530051162	0.526568042
NEC score.low	0.231057087	0.573970157	0.571151315	0.754188914	0.617605322	0.614638687	0.363080594	0.641211952	0.659650493	0.726929159	0.706946529	0.497356949	0.580767626	0.761197159	0.504148003	0.606869933	0.351082739	0.786447328	0.559821181	0.591064496	0.544472907	0.445892092	0.541704593
NEC score.low	0.114580557	0.496088277	0.430986612	0.7640128	0.582303347	0.652996257	0.292401933	0.699413031	0.549891036	0.706308179	0.50005061	0.393698577	0.271663175	0.785355873	0.485410525	0.592774706	0.198156573	0.783697954	0.4632722	0.552593927	0.480326909	0.479702418	0.441198818
NEC score.high	0.358266902	0.580329392	0.589623583	0.689361907	0.595105335	0.58650065	0.186981385	0.669473147	0.54646739	0.677745483	0.577456773	0.452713687	0.342165203	0.831580706	0.496916778	0.628347642	0.286012056	0.695496729	0.558296276	0.555347142	0.505227369	0.418846324	0.422012479
NEC score.high	0.280350105	0.605593058	0.630709383	0.772754083	0.627769811	0.691915161	0.200434804	0.694306691	0.67675454	0.721428565	0.734838734	0.536907775	0.448692046	0.833865495	0.565490269	0.688509099	0.384050985	0.800082657	0.593485146	0.574342633	0.576076776	0.485191544	0.425421195
NEC score.high	0.174322981	0.577979453	0.500849459	0.669602038	0.545835344	0.579932378	0.140707117	0.695719767	0.539565975	0.659770449	0.551752728	0.410157392	0.324328749	0.818563041	0.520378735	0.692157201	0.343233441	0.771679134	0.432206012	0.52536181	0.479139675	0.384886744	0.475111026
NEC score.high	0.177118148	0.550904341	0.50557728	0.724128076	0.609210976	0.67546615	0.219369856	0.663248415	0.599183229	0.705846251	0.593035371	0.46318508	0.396384086	0.807491701	0.533881659	0.68283086	0.418720172	0.81916089	0.542862053	0.533167298	0.5213772	0.503848041	0.468179088
NEC score.high	0.064457216	0.539772389	0.499944206	0.691972728	0.65841595	0.548523161	0.174197553	0.69059572	0.586379994	0.729134937	0.620914481	0.453935185	0.376087084	0.842916354	0.525576315	0.56991188	0.322145573	0.773466854	0.492908322	0.534298548	0.521524275	0.408006698	0.495443992
NEC score.high	0.127834185	0.493031842	0.501038388	0.750071072	0.621402844	0.672724926	0.165758209	0.672387214	0.631450937	0.707718181	0.811464465	0.521204684	0.384369053	0.780745976	0.53191177	0.598235214	0.337862873	0.785894512	0.549667419	0.537646567	0.493975716	0.454115515	0.447549781
NEC score.high	0.100440286	0.556738631	0.507583742	0.723011218	0.596773638	0.565460501	0.234650463	0.705645493	0.685438667	0.699623219	0.520927482	0.434451983	0.31797489	0.779720209	0.519599669	0.546834935	0.184420841	0.810112288	0.565023024	0.535903767	0.50998664	0.395658066	0.448148928
NEC score.high	0.282507393	0.558932805	0.739564255	0.668113515	0.619039511	0.568338199	0.210111878	0.689329907	0.636867171	0.704049056	0.747516474	0.501410501	0.438473282	0.759871849	0.530374081	0.568073737	0.160355287	0.758349852	0.579998389	0.575184567	0.523800148	0.442563603	0.470829977
NEC score.high	0.190831013	0.443172643	0.497507548	0.65484159	0.581941453	0.492429053	0.246452018	0.653314248	0.592842566	0.718292219	0.507501818	0.358947323	0.360592439	0.754591953	0.446190911	0.531391037	0.1406606	0.785824702	0.424739561	0.559953946	0.425548526	0.325977404	0.487298381
NEC score.high	0.229620927	0.473497796	0.564290915	0.704466103	0.580094256	0.659516599	0.185412266	0.587806007	0.582839141	0.675544432	0.66172283	0.504066653	0.40503361	0.792355575	0.531813298	0.583293062	0.28586355	0.754947445	0.502290911	0.519041728	0.488200792	0.438982098	0.345929796
NEC score.high	0.100931665	0.565880403	0.496960247	0.683814711	0.618999514	0.673459994	0.159178332	0.69231184	0.533266993	0.743299416	0.598247887	0.443209183	0.311078347	0.82551994	0.527193148	0.602718708	0.355527214	0.759169746	0.474422498	0.482457185	0.500684124	0.539134303	0.43657924
NEC score.high	0.153921601	0.481875717	0.55771818	0.674271394	0.572284398	0.6442739	0.236102123	0.642015878	0.477142249	0.692015078	0.50339443	0.351350913	0.282464652	0.75446039	0.424006846	0.569482528	0.30476197	0.766182406	0.385331306	0.493393017	0.432235273	0.418913684	0.448246635
NEC score.high	0.114207761	0.571459076	0.616671797	0.743349206	0.624520948	0.602588912	0.197856078	0.625180438	0.639702131	0.713982607	0.768352429	0.465001343	0.356230961	0.772733111	0.510051864	0.632558316	0.381021769	0.792314585	0.551086954	0.52177422	0.477181011	0.475701885	0.4082478
NEC score.low	0.17213468	0.38956439	0.52163158	0.63430615	0.554120291	0.600878843	0.245857982	0.620381299	0.557319741	0.718879663	0.548203719	0.455725151	0.300685217	0.774015096	0.433388681	0.615551281	0.3543519	0.76653693	0.563418391	0.498675442	0.493395949	0.40010844	0.428839273
NEC score.high	0.145218016	0.475996974	0.524917135	0.693479113	0.577895427	0.622226689	0.186844092	0.624977024	0.497484197	0.70301714	0.621081935	0.47512602	0.387974832	0.749780686	0.535257374	0.550550264	0.353975227	0.739540378	0.429832153	0.490664333	0.48960099	0.477259196	0.397647975
NEC score.low	0.156611457	0.330393176	0.463253728	0.642488058	0.609200352	0.602826578	0.212626717	0.605069639	0.499984472	0.684668227	0.445904199	0.411284036	0.254128334	0.79754532	0.479075282	0.589831823	0.36420149	0.767916291	0.40831861	0.45687786	0.410855646	0.47313636	0.456390208
NEC score.low	0.184824544	0.494290026	0.562096556	0.624731491	0.572835047	0.63102799	0.243137412	0.622723689	0.480483781	0.636831603	0.59480324	0.400365524	0.314365818	0.791912476	0.429276151	0.613987184	0.293709466	0.706984292	0.44150171	0.450693603	0.45768012	0.498994119	0.394412304
NEC score.high	0.281345232	0.468924777	0.719098178	0.638706769	0.623130599	0.653036314	0.267397516	0.609618093	0.526259917	0.698429961	0.676231362	0.517806975	0.587327153	0.763019876	0.579917826	0.578426366	0.145974988	0.805186101	0.502801719	0.608442801	0.495755876	0.338780705	0.476412473
NEC score.high	0.243989495	0.549427542	0.564105304	0.703638975	0.647454423	0.684649086	0.17040922	0.628488589	0.490792663	0.696519095	0.730795802	0.451610712	0.334577862	0.776013738	0.469301589	0.579396143	0.399677376	0.758734748	0.389445498	0.50208963	0.431436181	0.367574851	0.395930658
NEC score.low	0.198495169	0.393961099	0.485509877	0.641265577	0.620638395	0.616422814	0.243256034	0.630569405	0.435549141	0.704076283	0.510736786	0.36265309	0.339292621	0.755633815	0.44960089	0.531049068	0.092254327	0.737993832	0.39549584	0.525088014	0.460360152	0.452361231	0.464037214
NEC score.high	0.251995971	0.499463144	0.64235449	0.674977302	0.648075701	0.689680289	0.150125873	0.584030106	0.545429984	0.705183565	0.740116727	0.443207633	0.376263398	0.771299227	0.487387297	0.583564147	0.325379538	0.784891965	0.487456153	0.524318118	0.499597258	0.324840893	0.413552207
NEC score.high	0.148896404	0.554190966	0.489044795	0.73130096	0.595828034	0.721238261	0.154596658	0.602984046	0.718998935	0.737713517	0.670983932	0.485719022	0.33343427	0.794709737	0.492195537	0.676796951	0.466351346	0.805749125	0.619728165	0.508331806	0.487792319	0.450818992	0.420847479
NEC score.high	0.175869151	0.528227047	0.599579077	0.744768938	0.621695125	0.667543566	0.282831531	0.592491255	0.591211569	0.681376641	0.639022528	0.455350573	0.43587111	0.771731453	0.567030802	0.629564602	0.334269565	0.818795177	0.564426713	0.539542691	0.514904242	0.412542108	0.471743643
NEC score.high	0.207936138	0.656141214	0.59489656	0.75560563	0.60546742	0.668095685	0.307178981	0.695483474	0.64625504	0.712760143	0.7050398	0.506333129	0.430313041	0.782640028	0.559497026	0.719381536	0.431697048	0.800045148	0.614253007	0.561092536	0.552292885	0.45150136	0.485842102
NEC score.low	0.066397166	0.53316344	0.38353999	0.707929377	0.565984448	0.718718792	0.201350745	0.655030639	0.441638143	0.654070646	0.499871376	0.460630296	0.25409282	0.802884231	0.445886082	0.659138236	0.395548307	0.791917868	0.455454816	0.510593312	0.48171591	0.41215901	0.521137359
NEC score.low	0.11303552	0.343662343	0.466710562	0.671436046	0.602081614	0.582920351	0.292219126	0.629442758	0.499307784	0.713939146	0.479893338	0.351495979	0.29473821	0.728091612	0.471812498	0.516949821	0.101346035	0.763580762	0.430204288	0.533692949	0.445996144	0.441007122	0.474106402
NEC score.high	0.189951728	0.569779868	0.567610054	0.734625299	0.599087223	0.569116142	0.230808953	0.654328855	0.550126772	0.677111929	0.671180434	0.44657603	0.318610022	0.752099757	0.502173728	0.584628059	0.247513374	0.778334453	0.487187909	0.547468324	0.494274048	0.450642873	0.46999912
NEC score.high	0.185468888	0.596370081	0.503714858	0.847849141	0.654535892	0.649014105	0.176360686	0.664866869	0.545226794	0.74162955	0.783687179	0.533201381	0.402691236	0.798661562	0.51035007	0.669580627	0.595957772	0.832662283	0.5579752	0.588524965	0.570765695	0.366641812	0.5362894
NEC score.low	0.28390901	0.522188406	0.620810188	0.716267558	0.59858329	0.619920271	0.300942012	0.657736404	0.655360634	0.704890687	0.642897119	0.492837901	0.377754824	0.783579486	0.510943993	0.63281896	0.291922725	0.767967664	0.586367807	0.564689924	0.522091041	0.470809566	0.460175268
NEC score.low	0.178438161	0.65703776	0.486848604	0.786630769	0.571761638	0.66132243	0.277403409	0.695424344	0.720864136	0.720154855	0.706303996	0.508398233	0.380440291	0.805120608	0.551353271	0.67715545	0.363391494	0.797177529	0.581203617	0.549451476	0.535815339	0.484319117	0.488883274
NEC score.low	0.094786259	0.367536073	0.456539064	0.664910207	0.555718439	0.631243985	0.200332335	0.651860596	0.52874228	0.661269878	0.566326542	0.437574172	0.278395712	0.770374957	0.451766306	0.62259094	0.29325428	0.722266937	0.461645515	0.50034318	0.456639735	0.491617828	0.435702549
NEC score.low	0.179138439	0.477324208	0.493114817	0.756576604	0.600090807	0.624126484	0.268955008	0.646662191	0.536725426	0.707045723	0.618006917	0.470564036	0.366200773	0.761610906	0.498080596	0.626615358	0.471846315	0.799056861	0.480176834	0.526414653	0.491844119	0.480974144	0.520137492
NEC score.high	0.137192884	0.441748029	0.472016581	0.620770982	0.56316289	0.581838472	0.166923536	0.681310543	0.422766714	0.665199899	0.592023246	0.427863055	0.30100354	0.825124478	0.463888729	0.621808656	0.257014046	0.761500634	0.414814962	0.541741871	0.467142187	0.350102781	0.490882419
NEC score.low	0.115463331	0.444392397	0.488585884	0.709658704	0.601260673	0.616951203	0.202428506	0.600641969	0.551536838	0.718501409	0.571605719	0.466321849	0.353974895	0.728707608	0.515237251	0.59805362	0.358884203	0.804740339	0.482918305	0.514930272	0.451809781	0.464857228	0.437294863
NEC score.low	0.150311285	0.302259658	0.532276288	0.685120816	0.636965977	0.568622835	0.245211229	0.653178385	0.533553621	0.676404406	0.547149626	0.443548485	0.444848431	0.760948711	0.436524481	0.553112314	0.213015395	0.770559508	0.474226136	0.520234725	0.483541763	0.455178718	0.488820257
NEC score.high	0.104847588	0.598475012	0.491626037	0.819535378	0.725495846	0.669794811	0.185652857	0.703468318	0.509992951	0.766298664	0.682356571	0.479379254	0.380107268	0.830842754	0.537975285	0.608001184	0.366571016	0.787167826	0.560974499	0.534783137	0.548167597	0.52578633	0.538004743
NEC score.high	0.258229101	0.749602174	0.795765472	0.816795447	0.603745236	0.587441165	0.261557802	0.717308769	0.720170676	0.732633592	0.845427974	0.602112677	0.432021655	0.831671469	0.569753974	0.704841448	0.455671032	0.818029736	0.65681385	0.621873718	0.603331202	0.465089492	0.427399798
NEC score.high	0.222360407	0.567400548	0.641952304	0.745235255	0.576090372	0.636250106	0.296262076	0.638620402	0.629375311	0.742980775	0.731470823	0.500433889	0.45687352	0.766753994	0.571210136	0.647186365	0.259186819	0.796450111	0.600751021	0.581478265	0.535646998	0.427669603	0.491340933
NEC score.low	0.164650893	0.442926693	0.484116402	0.666409845	0.564502835	0.586394366	0.261289966	0.624701094	0.557529627	0.693615564	0.594720512	0.432968657	0.346381786	0.764767852	0.484554668	0.587845873	0.34646061	0.789886981	0.516892112	0.489569439	0.478411507	0.474165005	0.437796413
NEC score.low	0.136624846	0.550876213	0.624459415	0.76150731	0.57770246	0.62367088	0.266503602	0.611445282	0.610297144	0.692308481	0.681257915	0.447330867	0.346286086	0.770397233	0.497399889	0.591397445	0.358745865	0.792252673	0.444815657	0.500882426	0.504495837	0.47820564	0.417319689
NEC score.low	0.099708907	0.461104176	0.464224906	0.672461949	0.604629027	0.694096014	0.240772407	0.673963923	0.426328089	0.684579859	0.578023841	0.452794086	0.328588066	0.805848562	0.460091148	0.640230604	0.454492589	0.741357252	0.437339666	0.471725327	0.509648926	0.475202929	0.46202137
NEC score.low	0.118130841	0.372898468	0.545917673	0.63033798	0.521334761	0.648851951	0.214624522	0.638416892	0.597581256	0.685588946	0.522526902	0.448758527	0.344960954	0.748078566	0.499138363	0.607325888	0.317625426	0.807546746	0.536698779	0.50721885	0.479303202	0.389122423	0.481568576
NEC score.low	0.126689637	0.335781946	0.476424584	0.629463033	0.542539734	0.576163054	0.243195693	0.65988437	0.507271389	0.709138236	0.468441693	0.340511134	0.254216727	0.697475038	0.444206972	0.519050188	0.130057004	0.684643599	0.344836908	0.530765199	0.402702018	0.401251703	0.468896968
NEC score.low	0.099111833	0.367367675	0.439458199	0.60211092	0.660860706	0.592923609	0.286501684	0.659270709	0.464480155	0.693598141	0.410470043	0.312792349	0.393290932	0.703873801	0.403625859	0.538399875	0.05525532	0.773965572	0.421188307	0.521657795	0.440827455	0.40084762	0.483290973
NEC score.low	0.258435414	0.698765052	0.761712674	0.739704917	0.600637143	0.58442268	0.208068347	0.668400908	0.714002059	0.697658594	0.722969459	0.528357944	0.412541259	0.75712332	0.546214855	0.645002181	0.322850892	0.792388489	0.558565383	0.558082169	0.517609986	0.486418988	0.483909208
NEC score.high	0.256571912	0.458351717	0.551754388	0.673628709	0.610869174	0.683446002	0.20657848	0.629385414	0.476499383	0.672346594	0.704167684	0.528723456	0.498465966	0.7613236	0.49295414	0.551258614	0.296056764	0.760372432	0.514843854	0.556131976	0.429060315	0.353210444	0.384655299
NEC score.high	0.215259513	0.557540741	0.502315655	0.737158955	0.580279968	0.651869225	0.258707048	0.603310777	0.482400483	0.717632164	0.529535906	0.362349202	0.342087815	0.797007563	0.473151248	0.617359368	0.129060366	0.763946071	0.383492614	0.494379836	0.493319486	0.490980446	0.420753881
NEC score.high	0.175714998	0.446871576	0.526748875	0.700849692	0.575197638	0.618369257	0.221267524	0.706484641	0.543308208	0.690002292	0.615526458	0.416809009	0.297903358	0.788816722	0.52420715	0.566940684	0.181497416	0.793939904	0.501583825	0.569903076	0.495658294	0.437158178	0.446296404
NEC score.high	0.397534393	0.530341486	0.626808216	0.742732936	0.618333035	0.64588545	0.195217495	0.615937657	0.60434899	0.714417049	0.727869766	0.517810242	0.395309911	0.765537474	0.559584757	0.647643409	0.377773173	0.809527927	0.578937201	0.539179146	0.518978176	0.444389585	0.436862746
NEC score.low	0.178270307	0.486254564	0.483075314	0.663906107	0.589811951	0.57956932	0.238879792	0.643457027	0.498737863	0.70862965	0.477700523	0.361498443	0.244516949	0.749112868	0.478016589	0.562318344	0.084967911	0.732429534	0.435201478	0.522037595	0.433220253	0.438661377	0.475075182
NEC score.high	0.42052043	0.58838685	0.735888156	0.677261625	0.614471129	0.626825037	0.199669374	0.740937046	0.65047452	0.698853889	0.682794464	0.462861676	0.418546426	0.809743812	0.519552679	0.638810064	0.181296584	0.771634133	0.576711469	0.599640908	0.562920823	0.414257671	0.489675228
NEC score.high	0.6175173	0.786595977	0.854194811	0.801137115	0.614258209	0.542798247	0.261212503	0.659771949	0.738396779	0.722734516	0.866664224	0.613582373	0.535481327	0.815479804	0.589153308	0.666253644	0.379008913	0.81234716	0.66872185	0.658529286	0.561976327	0.418126135	0.471358595
NEC score.high	0.292615971	0.528834094	0.626489625	0.690638804	0.61021479	0.619795853	0.195541168	0.644735235	0.644900792	0.683154795	0.68887219	0.480768635	0.392401749	0.741047467	0.564667583	0.58318371	0.340981325	0.781869546	0.496041525	0.534085185	0.483584024	0.442121609	0.439182865
NEC score.low	0.17988839	0.401528118	0.455721218	0.624402764	0.584027603	0.592315061	0.255349303	0.62568619	0.532384246	0.720158162	0.517523541	0.397521513	0.284975768	0.738757724	0.462285695	0.597421861	0.22388464	0.753001279	0.434583384	0.497790487	0.425006201	0.400827265	0.390856522
NEC score.low	0.179233033	0.547512146	0.546208577	0.725724943	0.603120276	0.655871408	0.220011058	0.646562637	0.644836645	0.671397595	0.667011243	0.490309259	0.33802414	0.756737026	0.521071239	0.612516538	0.33914479	0.778918875	0.49257177	0.512987103	0.487606896	0.465227874	0.464506545
NEC score.high	0.193926278	0.570443506	0.581966244	0.724064915	0.624302114	0.628634533	0.214073655	0.729109459	0.609795596	0.704499404	0.69652741	0.514952738	0.405602443	0.847692644	0.550668666	0.593680031	0.414756244	0.77018466	0.486533203	0.539041588	0.522136438	0.504182778	0.485872631
NEC score.high	0.135793866	0.634401984	0.483120102	0.754070847	0.649702444	0.693781503	0.207917453	0.633221854	0.563416064	0.713007794	0.572729199	0.446833453	0.32256856	0.780294189	0.555433382	0.669648222	0.314495466	0.788407958	0.482336434	0.572036381	0.454081853	0.466068719	0.521805795
NEC score.high	0.327982875	0.627834676	0.796588313	0.771761246	0.625018621	0.689728909	0.255119783	0.600972744	0.663185966	0.681511821	0.826607749	0.557144326	0.452554704	0.76936279	0.580403188	0.655183125	0.45300721	0.784243426	0.568648985	0.580980073	0.511798334	0.42414148	0.418560491
NEC score.high	0.136664988	0.393483307	0.498779374	0.651208341	0.559201281	0.645144021	0.224327194	0.649062313	0.504136209	0.710160519	0.635339937	0.415741047	0.30893626	0.73162254	0.47766081	0.529125197	0.261270625	0.729876827	0.446838001	0.526276682	0.449960444	0.458206651	0.366196578
NEC score.low	0.109771028	0.550416178	0.51452945	0.728218119	0.613497195	0.63540778	0.318576873	0.687612369	0.5868969	0.715000254	0.574746371	0.398852106	0.302806291	0.811215799	0.466689657	0.606537831	0.416866792	0.767254171	0.448837658	0.492208335	0.525208507	0.469595154	0.464995668
NEC score.high	0.325476072	0.659093605	0.687681495	0.785281687	0.692265841	0.600709728	0.239894473	0.733162912	0.67706821	0.75493133	0.843143766	0.56475815	0.536443211	0.829039851	0.533358181	0.652676696	0.54803468	0.815621688	0.643174833	0.57283228	0.556240581	0.442670716	0.501398987
NEC score.high	0.242999243	0.55208832	0.523871553	0.67331027	0.535879056	0.653028269	0.219441738	0.651814415	0.555738036	0.646690449	0.593627492	0.446017084	0.3663076	0.773177955	0.509218326	0.668095852	0.370811449	0.804792934	0.487372503	0.547668241	0.520074232	0.399639069	0.431415363
NEC score.low	0.259913287	0.470427003	0.618504896	0.757341193	0.651502578	0.631210145	0.297088007	0.615885087	0.553284041	0.68462276	0.737424464	0.539795354	0.428299246	0.785457069	0.544167615	0.610376644	0.347220311	0.754334119	0.495610233	0.507537272	0.497649954	0.368973629	0.455471441
NEC score.high	0.1205303	0.563815159	0.5191706	0.672941391	0.58262678	0.583485463	0.185030092	0.700720184	0.433740105	0.715858721	0.555729002	0.381109508	0.323968244	0.796354818	0.464498236	0.52567569	0.234704368	0.773118042	0.429408703	0.504574689	0.498606363	0.375257542	0.51902438
NEC score.low	0.178078236	0.42983317	0.4273229	0.703248105	0.615037438	0.643367927	0.173493345	0.608221028	0.468246048	0.717408411	0.547331017	0.440083478	0.227719331	0.740608432	0.454990886	0.59753724	0.390509442	0.721967763	0.349253204	0.4698538	0.43857376	0.47354614	0.419828152
NEC score.low	0.098108568	0.515209974	0.43283768	0.69531237	0.627817476	0.579933867	0.214546395	0.62137808	0.501275724	0.722221248	0.595414115	0.424996287	0.293859622	0.744174494	0.497292604	0.607991441	0.33186264	0.703485566	0.390649982	0.474088688	0.449644434	0.447412397	0.452805339
NEC score.high	0.290265083	0.558557826	0.635750617	0.771927718	0.599711955	0.590420144	0.128491635	0.627880881	0.539993156	0.686104331	0.695900111	0.505810293	0.350998552	0.831517075	0.512034023	0.615720914	0.412528778	0.770180375	0.544556574	0.540449437	0.502483355	0.42111967	0.435027266
NEC score.low	0.191631366	0.493788327	0.52546359	0.693385225	0.593324217	0.668484404	0.250857622	0.658592082	0.565826934	0.693623744	0.606971657	0.42903263	0.349391851	0.863296526	0.469888167	0.665834641	0.362926278	0.793336169	0.466889835	0.5171348	0.530786363	0.518371092	0.416911026
NEC score.low	0.069627079	0.47945594	0.438102608	0.617289344	0.524020716	0.617162011	0.203180189	0.635409257	0.449002137	0.643178611	0.522217878	0.451355438	0.23282116	0.717978775	0.476522376	0.617127816	0.298209117	0.714680138	0.426985328	0.457282009	0.424733519	0.462193973	0.4627689
NEC score.low	0.161310525	0.524581574	0.551202313	0.69736677	0.580985959	0.466088479	0.144686424	0.665825189	0.546992535	0.711074271	0.540328874	0.469384402	0.346279257	0.785913075	0.450010023	0.546268213	0.285655239	0.728016367	0.389820637	0.509025748	0.439892505	0.385126384	0.514800017
NEC score.high	0.15320517	0.506456151	0.490585841	0.706135401	0.586158761	0.62273966	0.21177615	0.653789816	0.565183839	0.722180641	0.556693064	0.433909076	0.323838436	0.765899118	0.461468339	0.517061775	0.176061316	0.750902257	0.476248918	0.501881253	0.480553747	0.408890601	0.393946977
NEC score.high	0.174508976	0.524719813	0.529160801	0.746506562	0.611581055	0.655799281	0.239234149	0.564560009	0.566599427	0.695905405	0.618611256	0.436518982	0.315968655	0.755204812	0.483677556	0.623483654	0.389200844	0.813409134	0.426912011	0.520555114	0.4526126	0.438359595	0.454904867
NEC score.high	0.327806294	0.730583637	0.736268893	0.753906672	0.650292811	0.595567343	0.270274878	0.698964635	0.736275891	0.781663619	0.784316536	0.605953322	0.646508083	0.817901798	0.584275164	0.649755244	0.434994192	0.805678181	0.669283463	0.629129728	0.565836639	0.457062939	0.438299794
NEC score.low	0.09914969	0.460011386	0.511206797	0.673502785	0.551244009	0.578823637	0.177122943	0.678515704	0.476584331	0.73666094	0.513394683	0.389651953	0.269685089	0.742780099	0.448933063	0.528208974	0.07079958	0.672147204	0.471164107	0.536032102	0.48200854	0.449432941	0.470749217
NEC score.high	0.43316239	0.645846523	0.652857931	0.771622867	0.560191441	0.692257853	0.27244962	0.664838554	0.687182256	0.672148837	0.699677452	0.464538689	0.419884695	0.798192833	0.579023016	0.704765172	0.396554359	0.832307302	0.575769716	0.591659679	0.584085465	0.480472611	0.437844693
NEC score.high	0.204691574	0.633073119	0.580127177	0.779886251	0.584547303	0.681442741	0.309498455	0.668176719	0.637526691	0.720782477	0.697170865	0.535610234	0.428235705	0.786156342	0.583258535	0.701952547	0.436982408	0.821705637	0.584572668	0.55664871	0.573501243	0.516436784	0.455181638
NEC score.low	0.201455583	0.536841376	0.524695994	0.695276498	0.592738847	0.666583149	0.224459829	0.614803557	0.594830228	0.68499553	0.630830697	0.459760396	0.396841782	0.782760145	0.523662361	0.673828209	0.339742343	0.810242322	0.506531851	0.54862297	0.50195918	0.431691801	0.439106445
NEC score.high	0.174093824	0.544472573	0.49522657	0.747602326	0.629303979	0.685417621	0.164762435	0.667242028	0.540296001	0.705987315	0.75972353	0.549276016	0.351708897	0.792540471	0.571950463	0.626286531	0.300506656	0.817992652	0.558965386	0.549299317	0.496023066	0.493421927	0.468824666
NEC score.high	0.107910665	0.565278067	0.490300014	0.696469796	0.624024189	0.545663298	0.20553555	0.634730228	0.472770076	0.720265785	0.5821443	0.437520552	0.317345129	0.772309595	0.505885101	0.485127252	0.144399875	0.740337676	0.404944491	0.544360648	0.440127965	0.48250787	0.483468712
NEC score.low	0.17805236	0.577821375	0.522518024	0.708201309	0.571159619	0.637033384	0.247976705	0.619492753	0.543844521	0.694351614	0.607689797	0.489981449	0.322889066	0.765658463	0.480174714	0.589193923	0.381551342	0.782014417	0.423498215	0.481285859	0.476779315	0.468607968	0.439700486
NEC score.high	0.357704734	0.541763921	0.648004454	0.712698707	0.631341453	0.616554562	0.207192044	0.610118492	0.588279912	0.692834799	0.638690139	0.490204917	0.351961495	0.747572215	0.475140243	0.597944531	0.314946954	0.803473843	0.496509362	0.517050287	0.483870638	0.31925789	0.377755006
NEC score.high	0.356664175	0.677187517	0.691391846	0.753552812	0.610562641	0.588080133	0.179821508	0.676696274	0.68998743	0.724488965	0.69259476	0.509106674	0.37825348	0.808117078	0.504914594	0.63578236	0.47205808	0.772919833	0.518543018	0.553361885	0.536889288	0.44457144	0.499199663
NEC score.high	0.118340656	0.61511948	0.495533036	0.637239796	0.596118349	0.612114287	0.22912501	0.66634089	0.532088809	0.706570112	0.564743759	0.415065005	0.348227463	0.776450371	0.485561237	0.584679214	0.127484331	0.763747315	0.45488799	0.512431204	0.501706004	0.467504204	0.545738295
NEC score.low	0.107287693	0.510118258	0.51936862	0.647102991	0.560014776	0.56453619	0.222089836	0.73555287	0.550983835	0.709629353	0.533899432	0.412960595	0.31010469	0.804476615	0.493574745	0.576319085	0.192185095	0.684916504	0.411885049	0.502619749	0.489662548	0.436799279	0.486565771
NEC score.low	0.270510127	0.532618846	0.60869838	0.666862824	0.608764673	0.591295445	0.225957138	0.643392175	0.509630837	0.69069328	0.640616371	0.474746914	0.324814156	0.777404573	0.463772744	0.612984463	0.343396434	0.747394661	0.397704487	0.464300267	0.429087976	0.406981816	0.443748074
NEC score.low	0.092606959	0.36092728	0.497085008	0.598357045	0.581021813	0.609853932	0.261974927	0.648979357	0.496109307	0.678786036	0.446086286	0.350714179	0.274981104	0.739501715	0.450089997	0.547310752	0.11795693	0.760268621	0.40464197	0.479814232	0.435414632	0.445047849	0.463111946
NEC score.high	0.39215051	0.606345463	0.749621212	0.73747064	0.577220478	0.598086891	0.214800594	0.631507193	0.649029807	0.691802508	0.709384746	0.478706533	0.447788355	0.80604895	0.510508458	0.654195391	0.313757769	0.793396193	0.571636155	0.586128768	0.528269785	0.302299699	0.434722846
NEC score.low	0.17499193	0.523812708	0.56328695	0.65742389	0.633107053	0.568963105	0.176119724	0.607043344	0.519315564	0.682928235	0.630010109	0.44178957	0.35322567	0.777948876	0.486156709	0.588071408	0.40835174	0.763789069	0.407132407	0.51534249	0.444366677	0.351016895	0.455538642
NEC score.high	0.404930983	0.527979082	0.589797723	0.725401464	0.625539953	0.664932592	0.141002559	0.592717139	0.563605899	0.685240399	0.666874912	0.515559803	0.349471031	0.751493291	0.586056412	0.61994036	0.338109571	0.798006938	0.505218708	0.531937105	0.520924113	0.440371335	0.375503601
NEC score.low	0.113983606	0.457625527	0.450787518	0.659126715	0.624375729	0.629929785	0.127793734	0.601621743	0.48607238	0.698009368	0.503843986	0.425663048	0.272504061	0.814465323	0.48299037	0.619341347	0.314143533	0.757299322	0.405827834	0.460251392	0.429274416	0.485350993	0.460783658
NEC score.low	0.236806196	0.528264891	0.568855217	0.704764222	0.607091467	0.632335061	0.198412816	0.628016908	0.550072204	0.709332647	0.664344481	0.450468065	0.370738294	0.771692308	0.509467936	0.607406716	0.341145113	0.76582344	0.484931356	0.50530485	0.461867009	0.472162189	0.427281702
NEC score.high	0.438965263	0.675411715	0.841288182	0.731959269	0.64934749	0.65664213	0.236572225	0.688356565	0.642697471	0.751282639	0.781082526	0.523770553	0.447609512	0.863945217	0.545760501	0.652904691	0.436348896	0.748694069	0.567297819	0.542136435	0.54265103	0.535538097	0.468566796
NEC score.high	0.370125867	0.639857035	0.758717871	0.757030515	0.558687239	0.602098837	0.187675708	0.623772639	0.633741731	0.692520214	0.757253226	0.480169815	0.486079083	0.791039419	0.517225246	0.58201476	0.364055475	0.759914909	0.560925819	0.585353755	0.503247727	0.387750177	0.442628802
NEC score.low	0.249778402	0.553860603	0.512473657	0.730053717	0.59220659	0.591044171	0.175122413	0.601529381	0.552659743	0.709992854	0.619928957	0.47362891	0.328054015	0.729310141	0.509975127	0.631274639	0.344993625	0.785987458	0.449131939	0.505115983	0.475049914	0.423817376	0.456271741
NEC score.high	0.15933296	0.510012935	0.619281696	0.739554843	0.592933245	0.552837952	0.168697968	0.651154297	0.530539843	0.687005094	0.617856594	0.404779616	0.320751838	0.755542788	0.485160546	0.597508792	0.503309015	0.803723581	0.422064452	0.48139752	0.458990869	0.464788557	0.463365469
NEC score.low	0.170155086	0.591116533	0.638169903	0.687137831	0.634639973	0.590439918	0.228744448	0.646754861	0.558758826	0.698985903	0.582937843	0.455330984	0.342874443	0.769266588	0.520379713	0.589995703	0.280771135	0.724202336	0.447211665	0.47871572	0.480216058	0.47731009	0.489725066
NEC score.low	0.30840165	0.482630672	0.742141613	0.6937105	0.590322763	0.639398576	0.314961443	0.638354992	0.603327705	0.682636748	0.710793157	0.500216538	0.43105849	0.786698803	0.47733663	0.617240154	0.322272039	0.756698698	0.549809618	0.535887508	0.515537111	0.49614695	0.425027858
NEC score.low	0.131705114	0.426588795	0.510691834	0.703643307	0.586669173	0.633749524	0.37301084	0.634739422	0.50661312	0.695984642	0.541799474	0.385682012	0.381277956	0.745959132	0.511834759	0.517305175	0.089687908	0.733109952	0.394878026	0.574020412	0.445460072	0.47967857	0.396969873
NEC score.low	0.150126251	0.486113999	0.477521722	0.678959754	0.601002961	0.681210121	0.227999518	0.675818393	0.577863683	0.684233671	0.588213784	0.451112333	0.322489097	0.802724274	0.503285967	0.698269736	0.349862303	0.762781051	0.514148208	0.493494499	0.513237526	0.503783824	0.443712406
NEC score.high	0.157567086	0.592426199	0.465635684	0.684259968	0.554733206	0.625448825	0.164514929	0.65877378	0.48587136	0.671860831	0.51891938	0.404398612	0.337313131	0.786120193	0.507641581	0.64266088	0.316635948	0.785679298	0.409101476	0.520245046	0.481718745	0.386075654	0.516658756
NEC score.low	0.1373079	0.443102681	0.469516093	0.713586676	0.589559041	0.651866578	0.235387975	0.608738597	0.524707634	0.668799637	0.484972514	0.411975708	0.238088868	0.756563015	0.425445319	0.641163383	0.339926413	0.758090627	0.384166914	0.4939882	0.444218153	0.385720189	0.514978571
NEC score.high	0.219207872	0.564638901	0.560842854	0.664892502	0.582127935	0.651772949	0.148961422	0.622495161	0.455312822	0.687739415	0.618173499	0.421953569	0.334181207	0.821115982	0.492514241	0.678668288	0.239518426	0.78072559	0.460140298	0.549403379	0.498882613	0.382034838	0.411765527
NEC score.high	0.171401719	0.506959726	0.544515979	0.718392398	0.595289952	0.51448246	0.124189833	0.647220881	0.572921082	0.697063588	0.590734594	0.428473002	0.369166529	0.751173446	0.452046278	0.570627591	0.277413042	0.749583571	0.411714124	0.52545006	0.435999339	0.344002016	0.46708267
NEC score.low	0.272288172	0.544717089	0.625328666	0.675233063	0.602740742	0.649419913	0.199514464	0.657709738	0.618735204	0.694497718	0.677956636	0.46272134	0.352153444	0.794180683	0.496293947	0.63989059	0.30838594	0.784834975	0.559770724	0.543785077	0.520543753	0.497869537	0.414028989
NEC score.low	0.189930989	0.350773332	0.531000777	0.644330304	0.616817253	0.670522695	0.332763767	0.675591438	0.575475993	0.692481321	0.641424624	0.477005709	0.372317542	0.768921078	0.508780953	0.609253258	0.27833191	0.764531865	0.488932714	0.5498093	0.459570616	0.451190644	0.399076201
NEC score.low	0.389978718	0.630926152	0.766673672	0.680606417	0.619336627	0.658022017	0.245956425	0.671921901	0.68981048	0.690512308	0.752874591	0.545227386	0.525958602	0.81589847	0.532497256	0.629109581	0.378539192	0.782142372	0.613063118	0.555078389	0.535424088	0.42317072	0.46688992
NEC score.low	0.129894495	0.442005225	0.389344416	0.612629494	0.555898143	0.630831592	0.192069006	0.573633599	0.399740231	0.701135937	0.549791569	0.412360749	0.240686775	0.729713986	0.431404861	0.583066154	0.318959448	0.704318391	0.319541204	0.426353727	0.411512754	0.492192885	0.438621526
NEC score.low	0.273425817	0.523100442	0.626749909	0.720129245	0.635433561	0.650829328	0.230283202	0.609922376	0.617300165	0.688472065	0.66917556	0.464494157	0.357229678	0.768373481	0.527364548	0.63823496	0.313931046	0.779840179	0.55686871	0.527452878	0.495806023	0.46014208	0.423763404
NEC score.low	0.142662932	0.420549924	0.507976805	0.665238523	0.598993879	0.622478197	0.27170251	0.712697111	0.47869052	0.691381905	0.489452897	0.394922967	0.339141332	0.796826964	0.504212356	0.549650633	0.18467877	0.729443279	0.397290943	0.482648201	0.497899781	0.481946496	0.46184343
NEC score.low	0.249658411	0.607369071	0.662277247	0.718560288	0.606144396	0.629054713	0.225484124	0.675133894	0.607432285	0.706620557	0.597168398	0.452018687	0.377306311	0.762032585	0.486673533	0.587522265	0.32135756	0.72960573	0.431292461	0.509798997	0.504405547	0.484592448	0.468896403
NEC score.low	0.203326668	0.4121624	0.597825342	0.629543752	0.639911036	0.639625635	0.347256467	0.638205813	0.528710683	0.700453971	0.570700403	0.373717471	0.349262706	0.733856763	0.477367462	0.528138249	0.196087587	0.75719354	0.433761424	0.530106155	0.497550176	0.378360367	0.463335534
NEC score.high	0.18862387	0.51528207	0.499041483	0.713186518	0.641712572	0.631917887	0.284706053	0.618272566	0.546817751	0.72915316	0.593027004	0.466219436	0.327869475	0.775745673	0.47083279	0.559775456	0.405711147	0.782155865	0.403424918	0.537549038	0.476899454	0.436838816	0.482993739
NEC score.low	0.14337863	0.48748196	0.496372087	0.65062312	0.599312799	0.615292685	0.166010103	0.638030124	0.471236185	0.730233089	0.518485812	0.369378512	0.245427944	0.758795002	0.468432341	0.561137986	0.228675892	0.776477787	0.389712067	0.485667474	0.444884301	0.448572207	0.467601753
NEC score.high	0.133498801	0.454469376	0.434207364	0.677730976	0.65309556	0.633020426	0.165465471	0.597740198	0.403839445	0.68585214	0.574171858	0.438523409	0.298001922	0.732012005	0.481194341	0.600605063	0.345089775	0.7853225	0.376516182	0.494727931	0.414398495	0.434068525	0.463714362
NEC score.low	0.353182596	0.590692778	0.801252327	0.674504292	0.583922921	0.649541628	0.212397934	0.658891329	0.628146588	0.697222887	0.664309413	0.447021623	0.411516578	0.741618907	0.5174043	0.671194988	0.32877385	0.769878139	0.539213513	0.585847597	0.541208715	0.456995938	0.485274705
NEC score.low	0.142592935	0.573260411	0.563718561	0.709659864	0.590803696	0.594476934	0.257302032	0.641583477	0.642655697	0.701663888	0.654318704	0.4663002	0.36447279	0.77644757	0.545947312	0.610193806	0.318706174	0.763171537	0.531373163	0.522469957	0.48643267	0.454750105	0.464017937
NEC score.low	0.370342059	0.6377838	0.675757409	0.741167997	0.615831169	0.633674692	0.197330891	0.65527134	0.719653819	0.67660435	0.71713321	0.518706715	0.349816384	0.75798407	0.506314803	0.612775309	0.178628913	0.779866216	0.548561988	0.592971662	0.533158364	0.448079067	0.496615237
NEC score.low	0.186882377	0.414488216	0.545813872	0.632493964	0.662985429	0.651175098	0.231979189	0.629280071	0.488093171	0.664072967	0.57329267	0.423160621	0.371958187	0.726367054	0.444801668	0.525954311	0.144157723	0.736346514	0.48615015	0.557591079	0.465641408	0.404829908	0.459644193
NEC score.high	0.619311979	0.725337553	0.794075906	0.750714401	0.580339975	0.633470458	0.265987092	0.704792668	0.692153432	0.641128021	0.765836067	0.516568887	0.56154368	0.851846992	0.531097911	0.65901555	0.330587748	0.779196967	0.556879781	0.59232983	0.599728669	0.406840802	0.480408362
NEC score.high	0.361120489	0.635668259	0.673657953	0.764204035	0.616415599	0.670253237	0.243720179	0.651018288	0.68971531	0.711949286	0.776228024	0.541911885	0.480842599	0.76217567	0.570781909	0.655052146	0.388622028	0.805560387	0.598298666	0.585770771	0.534764887	0.451080364	0.420908907
NEC score.low	0.180653012	0.576800594	0.557223421	0.695930938	0.545676712	0.643486488	0.198658821	0.674474204	0.526312946	0.689266183	0.586694849	0.462585628	0.319624849	0.827634828	0.530000465	0.662175914	0.359489547	0.766628849	0.412796926	0.492305745	0.478479065	0.432331839	0.444347654
NEC score.high	0.179544261	0.40260964	0.519445143	0.631594359	0.577152057	0.69623768	0.275947381	0.682554204	0.511797024	0.713012657	0.522535423	0.458786629	0.32273294	0.768746472	0.516530641	0.572833414	0.418888884	0.734783814	0.464846148	0.505476079	0.486187094	0.501878575	0.400422331
NEC score.high	0.356594907	0.61391538	0.630852216	0.767012138	0.621913554	0.694145133	0.261570323	0.687611168	0.650661255	0.689415203	0.738218705	0.507105639	0.440139373	0.813398154	0.566199493	0.676336183	0.411301808	0.811008506	0.602453791	0.593860825	0.573356662	0.497520655	0.461572409
NEC score.high	0.22282801	0.554799156	0.550781055	0.755820211	0.58874147	0.72571273	0.240905111	0.656225786	0.65761518	0.67545802	0.619961863	0.482096635	0.388926679	0.822615345	0.555182019	0.697056609	0.362518298	0.787206777	0.531205649	0.551922812	0.559716869	0.4474941	0.409585989
NEC score.low	0.266968751	0.522647067	0.609682264	0.728285477	0.58672593	0.593845074	0.233856241	0.677497036	0.643408159	0.69292297	0.64790377	0.452160826	0.346415456	0.764180584	0.509328584	0.574285264	0.307471628	0.75862241	0.488844406	0.554550963	0.496286224	0.502962129	0.476254445
NEC score.low	0.146614745	0.35910951	0.484236996	0.634406709	0.560358547	0.599118384	0.239294342	0.632818042	0.512883188	0.694333789	0.513608539	0.372730183	0.232917093	0.719798116	0.494813303	0.558310393	0.207046947	0.716112648	0.450643455	0.505377868	0.430908656	0.414560785	0.448480628
NEC score.low	0.19806663	0.511095564	0.48791224	0.718423656	0.595483796	0.646555265	0.193314775	0.663617048	0.592927833	0.668468635	0.565065796	0.464333093	0.288276909	0.772709482	0.478493546	0.631642168	0.401655006	0.772446206	0.382795981	0.510025562	0.498380213	0.397416039	0.482760133
NEC score.low	0.223936892	0.537488226	0.568988147	0.760959611	0.578213474	0.64967391	0.196236816	0.628626745	0.631076572	0.703610026	0.719336967	0.528468667	0.412993691	0.789148702	0.574274889	0.612513465	0.280654198	0.777705517	0.577493963	0.557421787	0.521628751	0.471211032	0.412370742
NEC score.low	0.161861649	0.376188987	0.461627037	0.662822855	0.595149125	0.608197553	0.291353775	0.614488808	0.521861407	0.700493874	0.492320869	0.342168244	0.268915383	0.724945473	0.466952355	0.540647952	0.087875211	0.736023357	0.406237271	0.516921627	0.459622772	0.471918266	0.454857363
NEC score.low	0.134668226	0.408596257	0.49821662	0.612196286	0.553908001	0.61194378	0.26657229	0.632620552	0.486569515	0.691331661	0.536817065	0.332286499	0.262545483	0.73324176	0.446446318	0.580960019	0.112897072	0.739116231	0.408377134	0.520048584	0.43202668	0.436571256	0.494311832
NEC score.low	0.151812083	0.368608597	0.472432484	0.627079113	0.541493808	0.59714981	0.235031019	0.658531522	0.498927039	0.697683498	0.532889913	0.370045009	0.280960302	0.739048449	0.447461887	0.579134674	0.09996313	0.756155235	0.412085906	0.498620348	0.441025605	0.448091033	0.460304315
NEC score.high	0.208946344	0.578215932	0.4235534	0.750946867	0.598484694	0.666985468	0.252577	0.661057268	0.578222313	0.717021961	0.695390087	0.462199418	0.391879263	0.795672461	0.53150193	0.622833217	0.423743852	0.801319749	0.482546486	0.523138567	0.523075118	0.537820499	0.483138899
NEC score.low	0.227568968	0.499734113	0.585881282	0.752560142	0.59870415	0.642401569	0.219894899	0.598460214	0.700509535	0.71132087	0.731120886	0.541648623	0.405810476	0.785867779	0.538423423	0.667163507	0.344230216	0.779224125	0.631938517	0.563333421	0.497599413	0.431157065	0.441761525
NEC score.high	0.841259715	0.860412932	0.911258683	0.785984097	0.602571261	0.626652279	0.306390479	0.703607246	0.869420166	0.655591165	0.813174567	0.538515612	0.451685364	0.845276836	0.575621314	0.722231282	0.286078968	0.841506264	0.706417402	0.668460984	0.649095325	0.389250427	0.505508
NEC score.high	0.338159539	0.673327998	0.725525263	0.768082264	0.585965523	0.625543004	0.297531396	0.637018888	0.689182826	0.746825162	0.817102058	0.549749358	0.54370711	0.806684389	0.587549049	0.666021307	0.315745359	0.80095925	0.666778174	0.592701017	0.579736662	0.440767659	0.494717669
NEC score.high	0.209339531	0.569991703	0.519776779	0.717097751	0.580364962	0.65093832	0.177487095	0.675190006	0.610159043	0.7244728	0.703813463	0.546499596	0.379969671	0.833679915	0.57312941	0.645275641	0.379944198	0.809719546	0.583718608	0.576993338	0.530344243	0.390782704	0.407490706
NEC score.high	0.145003982	0.510089913	0.435981859	0.641953963	0.506217274	0.686920057	0.132846166	0.604922449	0.427395321	0.634698135	0.542002295	0.359207997	0.263862046	0.852817807	0.519909559	0.611870384	0.421193747	0.773136069	0.346503768	0.492497722	0.442008343	0.407581175	0.439257928
NEC score.high	0.197349443	0.51981192	0.511939018	0.740611279	0.592946986	0.707807925	0.163805104	0.573578131	0.563724167	0.719755649	0.594632277	0.388764463	0.314972145	0.816323744	0.53940681	0.672086393	0.224030488	0.805662306	0.483739473	0.541049615	0.503558805	0.378226792	0.431803675
NEC score.low	0.187332261	0.476901173	0.517664453	0.701388415	0.557654737	0.548846465	0.164266733	0.596621158	0.533839367	0.665158497	0.535978085	0.458022762	0.268484244	0.72126106	0.444431114	0.551125803	0.300988438	0.754590204	0.33409224	0.496763746	0.435013384	0.313983629	0.43930817
NEC score.high	0.159028515	0.443275173	0.448106857	0.591531746	0.624490566	0.612065017	0.144740718	0.610839601	0.437641451	0.688647962	0.538632932	0.407198141	0.295628605	0.7453706	0.472025749	0.529835856	0.130662971	0.745759764	0.401365526	0.488884176	0.3904004	0.389197841	0.482944914
NEC score.low	0.238783849	0.612607808	0.561939631	0.664575256	0.588432534	0.688322371	0.36027747	0.640527929	0.577422712	0.708622311	0.757660738	0.511265443	0.435393279	0.861902436	0.522344146	0.712145261	0.431406812	0.74447609	0.619790868	0.534700523	0.538691468	0.485677259	0.482058162
NEC score.high	0.167618758	0.545266746	0.506459324	0.734427385	0.616282389	0.679409008	0.234270535	0.682048663	0.644976777	0.708125898	0.575763553	0.460554979	0.357532403	0.847795855	0.509859325	0.644000128	0.371659947	0.793439616	0.497278484	0.533081015	0.530830474	0.514857233	0.457368752
NEC score.high	0.125853155	0.429646253	0.47100232	0.706589405	0.611235621	0.652402975	0.165542206	0.55764441	0.546680982	0.682634629	0.627853867	0.404698003	0.299811469	0.743660693	0.509761015	0.635196694	0.161076941	0.817042409	0.479004929	0.5444924	0.498659759	0.349583492	0.347058224
NEC score.high	0.154069739	0.503738523	0.523282341	0.619721635	0.571295368	0.582459921	0.270599457	0.71014926	0.464425521	0.636135254	0.52759823	0.370037877	0.350690565	0.784486348	0.452470642	0.650833061	0.391167321	0.757087091	0.406860136	0.532716718	0.469803079	0.40164636	0.52365228
NEC score.high	0.109757941	0.530759349	0.536878662	0.717621425	0.598286931	0.61657486	0.148744951	0.641693069	0.522855036	0.727073979	0.636508422	0.426614601	0.307094387	0.801214405	0.538847292	0.635422537	0.335769968	0.753865768	0.44299023	0.521822735	0.493636753	0.372690529	0.403573183
NEC score.high	0.174913747	0.508408732	0.45040287	0.803542286	0.58810958	0.668688787	0.139979821	0.655592887	0.613613124	0.730645074	0.705567154	0.477092385	0.427737104	0.79434252	0.561002085	0.680718312	0.346276062	0.808193618	0.553582517	0.539309341	0.567110441	0.441225877	0.452165375
NEC score.low	0.16989048	0.450983589	0.506112444	0.646707752	0.597810333	0.585287397	0.225208374	0.646533738	0.593834418	0.694491109	0.533502888	0.368947674	0.241561834	0.74006103	0.438260206	0.562059589	0.116783368	0.732380769	0.434028177	0.523218654	0.45818786	0.48292393	0.515345478
NEC score.low	0.13624168	0.385390745	0.498297552	0.671336082	0.562424752	0.588069378	0.206965751	0.649647107	0.506642088	0.688418061	0.488245665	0.37461982	0.320431411	0.759824943	0.45644744	0.549081688	0.092388828	0.760558161	0.427295412	0.512758512	0.477801777	0.426118409	0.475251354
NEC score.high	0.26874127	0.699876301	0.713139358	0.77544421	0.560667015	0.63214384	0.269870077	0.654821424	0.631051087	0.691307333	0.73935754	0.498143085	0.398697542	0.761950452	0.551550649	0.624723863	0.376250055	0.767765962	0.547471872	0.5566982	0.498819701	0.518030491	0.499040214
NEC score.high	0.118820515	0.558372535	0.517028973	0.699063251	0.577834043	0.488607872	0.223562693	0.667610399	0.545325953	0.683926567	0.554672018	0.45948605	0.318629468	0.772455091	0.446836872	0.571577177	0.3388446	0.700717908	0.41343927	0.49943094	0.444337952	0.349113539	0.508659049
NEC score.low	0.176469175	0.487974193	0.48696343	0.719688119	0.602976887	0.645257115	0.245873892	0.728805799	0.561301085	0.704631671	0.534528865	0.416935158	0.332188284	0.79990217	0.487936954	0.601777261	0.237797304	0.776348132	0.453172023	0.520032671	0.518286384	0.472275009	0.487821541
NEC score.high	0.267368707	0.626281842	0.686541253	0.75354543	0.597286115	0.659934926	0.131561467	0.661531868	0.664672921	0.680676027	0.759702444	0.51555038	0.392018012	0.759626087	0.581955175	0.612188325	0.341174997	0.808154888	0.562016408	0.56815468	0.51574084	0.421517408	0.420119002
NEC score.high	0.345782518	0.692473958	0.726100876	0.726468019	0.621661063	0.647116698	0.26344367	0.794262405	0.688844528	0.709886774	0.782546308	0.526885331	0.471305342	0.822631886	0.553075608	0.606492802	0.234476444	0.798383767	0.630948004	0.605432121	0.602808271	0.478829841	0.543801569
NEC score.low	0.198539896	0.343851617	0.510653266	0.611229261	0.57988243	0.626577305	0.229149939	0.621943403	0.484897595	0.674171687	0.549785285	0.449894806	0.360667007	0.76026925	0.474589485	0.575125008	0.319324218	0.764309681	0.459710572	0.491677571	0.45649663	0.463685582	0.407721713
NEC score.high	0.252772123	0.45242266	0.577266037	0.736299961	0.616050973	0.702448869	0.271900094	0.610843789	0.559274384	0.68297867	0.712813274	0.484385611	0.385158193	0.808003293	0.535131437	0.60456575	0.432336264	0.806446208	0.50387542	0.511743956	0.509424094	0.496603775	0.38006275
NEC score.high	0.164336573	0.612367746	0.549508441	0.709268906	0.599533263	0.567973994	0.264556702	0.679723915	0.635818579	0.682310251	0.59521165	0.443903583	0.336741501	0.814395127	0.498548623	0.683206078	0.402420629	0.783557776	0.468546373	0.558555342	0.510487941	0.48722122	0.486909381
NEC score.low	0.228642324	0.55721307	0.618780836	0.725738085	0.604588145	0.638163694	0.183106361	0.634793658	0.610993288	0.69783405	0.679185013	0.499667094	0.369082653	0.768849965	0.528088999	0.603301238	0.360719627	0.777787323	0.504045154	0.524225924	0.496353826	0.376638305	0.397456614
NEC score.low	0.14228906	0.495723503	0.489705833	0.730691715	0.584351465	0.678817175	0.151865207	0.61589183	0.517429597	0.702276232	0.588514516	0.430278415	0.304335698	0.815198447	0.534227375	0.617309196	0.321509393	0.798346149	0.447057475	0.553019172	0.474978831	0.445844619	0.442316445
NEC score.high	0.132407262	0.520581669	0.463606044	0.700338256	0.597237183	0.684195532	0.273458031	0.537888641	0.595471568	0.712040849	0.665803154	0.456459752	0.384900054	0.749670514	0.50685596	0.652436567	0.19807929	0.785695662	0.497988167	0.525843414	0.502718783	0.407400009	0.354138468
NEC score.high	0.23774193	0.566474928	0.508772229	0.745943291	0.576331382	0.687505428	0.256902951	0.686452891	0.672762179	0.705272847	0.691641998	0.522765175	0.386270816	0.831311932	0.531303927	0.65847665	0.413013473	0.817942418	0.565894912	0.548368791	0.556940728	0.520171239	0.430716556
NEC score.low	0.109455381	0.512905006	0.491512678	0.694374554	0.636756896	0.654183845	0.251112941	0.627237025	0.557296211	0.713284906	0.533603628	0.405372599	0.284302817	0.795619652	0.440176047	0.65304744	0.330640779	0.745073218	0.427816148	0.508424501	0.447753816	0.456172784	0.45957206
NEC score.high	0.208793669	0.435554001	0.507467151	0.748045666	0.627911801	0.684210238	0.141603876	0.597600972	0.660027567	0.702621771	0.628325469	0.52529745	0.389860637	0.770258771	0.590506229	0.655954407	0.307115943	0.764037794	0.5415455	0.557772105	0.480538134	0.347476929	0.425193685
NEC score.low	0.37314474	0.57915968	0.665976972	0.702903914	0.597829821	0.65940835	0.184592382	0.634126805	0.588320241	0.696144937	0.76047629	0.513860274	0.483003802	0.78977171	0.552424674	0.618402524	0.327181393	0.778189894	0.587349879	0.53244515	0.521132066	0.41453273	0.473535133
NEC score.low	0.129895351	0.371048074	0.411165336	0.683249374	0.630557057	0.642601096	0.187462465	0.608247035	0.435094759	0.671900631	0.492561589	0.405357558	0.25195853	0.741841963	0.438108012	0.56150907	0.416031501	0.765998186	0.35664248	0.460388557	0.40866328	0.429418131	0.420679908
NEC score.high	0.249785885	0.557729705	0.673191062	0.683056274	0.58361813	0.734715814	0.235293117	0.629968617	0.576464752	0.685279362	0.792168795	0.5586467	0.408940829	0.867141987	0.56290664	0.64121034	0.451348191	0.779415212	0.555944519	0.568071906	0.534299143	0.505360151	0.377644647
NEC score.high	0.342356953	0.70425283	0.760922952	0.755611653	0.604070572	0.526869325	0.283135609	0.729409956	0.689188823	0.684953914	0.685418562	0.516910075	0.421143247	0.810918859	0.50599783	0.609592066	0.223937239	0.735553934	0.582130744	0.599319201	0.5682099	0.491896066	0.558075414
NEC score.high	0.127206595	0.559283161	0.586632172	0.693641636	0.652789202	0.684194087	0.259992061	0.727511083	0.595810339	0.697361946	0.717567159	0.485932574	0.377488623	0.805198438	0.540035942	0.606420152	0.452278956	0.793218686	0.487402819	0.518215619	0.510490676	0.485777459	0.443654274
NEC score.high	0.140805066	0.498777078	0.559903791	0.690139561	0.573516374	0.679256397	0.135643358	0.662761733	0.5828638	0.64053659	0.686790375	0.4268016	0.334123875	0.814624323	0.520297565	0.632221694	0.225389113	0.775077842	0.501153026	0.512561728	0.515356798	0.430401523	0.362842515
NEC score.low	0.110879099	0.503351528	0.460301402	0.637354427	0.577988534	0.607708642	0.244145116	0.617122911	0.558997523	0.685737909	0.542803792	0.430884394	0.275944975	0.706794154	0.421858006	0.614364418	0.34735905	0.748784023	0.457001673	0.467863398	0.459548089	0.413481382	0.467780004
NEC score.low	0.229795931	0.56744429	0.596585673	0.772088284	0.592799897	0.630398394	0.285918568	0.642923846	0.653985423	0.723277458	0.745221177	0.51137311	0.43561709	0.785433972	0.526589471	0.643084809	0.377671258	0.803991091	0.58576852	0.559636641	0.534403811	0.448152331	0.471039399
NEC score.high	0.235607665	0.664055058	0.710591486	0.727734033	0.614052079	0.687157028	0.212043508	0.638048897	0.646332747	0.711916384	0.807072348	0.561824241	0.461537949	0.804908695	0.58982618	0.703899942	0.345755687	0.779973489	0.595138884	0.602123022	0.550194307	0.477053585	0.528139537
NEC score.high	0.199455633	0.619283698	0.522069717	0.727076662	0.567631295	0.619637287	0.215276813	0.645930288	0.621440223	0.683096925	0.666432304	0.440744694	0.388675864	0.816814895	0.539528158	0.678679445	0.401524296	0.804418869	0.491023061	0.587057172	0.541652384	0.367839987	0.488748533
NEC score.low	0.173078219	0.469681334	0.483847799	0.699738941	0.634880573	0.634367008	0.211397049	0.604078201	0.595812709	0.704498742	0.640192787	0.433497473	0.35596358	0.770670469	0.527682797	0.621131392	0.372392408	0.798340805	0.489775863	0.505372211	0.463519641	0.468189236	0.447751881
NEC score.low	0.195798098	0.513694159	0.50841947	0.71356248	0.602555001	0.646936131	0.24172179	0.644275468	0.563265025	0.684967901	0.651754433	0.412507589	0.340052438	0.793965905	0.495496143	0.609869332	0.454325788	0.816376395	0.429657904	0.477631	0.456177211	0.482781973	0.442886568
NEC score.low	0.246046444	0.529460893	0.55653738	0.716698804	0.590326506	0.648433284	0.194680695	0.628905225	0.586471977	0.657703534	0.60517715	0.483416596	0.381962032	0.728716767	0.519127834	0.643546546	0.329963394	0.791947903	0.463532299	0.523894164	0.48198517	0.470836895	0.467468256
NEC score.low	0.257434166	0.449707475	0.574362745	0.73654205	0.584327514	0.612321859	0.288525844	0.64120132	0.587633135	0.728620753	0.714026473	0.466818503	0.474699202	0.774554743	0.493477061	0.600280192	0.522801339	0.805247558	0.492673551	0.515435687	0.471152684	0.434551555	0.493676067
NEC score.low	0.233303697	0.401023862	0.553939007	0.67620236	0.565914352	0.623740629	0.281980537	0.688570844	0.544999657	0.723669663	0.573366245	0.383122097	0.33404786	0.756709552	0.478348075	0.540347826	0.141828595	0.742157763	0.424315405	0.543757442	0.475228009	0.451660438	0.460608304
NEC score.low	0.24741535	0.526592743	0.612637776	0.712978821	0.621890317	0.581704536	0.266161704	0.653547483	0.629460504	0.708871019	0.581128876	0.431092948	0.305168628	0.744022819	0.481729484	0.565319086	0.195001623	0.758919934	0.52223564	0.548219215	0.501085139	0.435050673	0.498629323
NEC score.low	0.097002558	0.486254574	0.403230281	0.663523277	0.592217986	0.703652368	0.260760785	0.644820496	0.481975369	0.69602218	0.491387346	0.419471356	0.286544418	0.821619378	0.507135119	0.621205669	0.36039669	0.709692655	0.382390607	0.468061751	0.451708024	0.447409687	0.475021658
NEC score.high	0.254775017	0.673533462	0.666754869	0.75578165	0.617085926	0.709187327	0.211148	0.695356944	0.648208163	0.72836059	0.770517009	0.490699352	0.437541468	0.831685102	0.539251476	0.69120797	0.398885691	0.808476408	0.576854694	0.557496661	0.57598517	0.543408644	0.505503387
NEC score.low	0.229363045	0.543233298	0.632169988	0.715321645	0.589511576	0.616098472	0.284584647	0.63279549	0.637210996	0.704461579	0.677920589	0.517549702	0.371801884	0.799423732	0.494333132	0.618721478	0.412105247	0.782952012	0.60523745	0.516028143	0.555938299	0.453891301	0.479315141
NEC score.low	0.152874069	0.45563239	0.492357914	0.652389026	0.59940944	0.613381071	0.292466103	0.633995659	0.561066046	0.693667412	0.524047352	0.388407473	0.346395555	0.741553469	0.462055319	0.549503152	0.099101554	0.743818005	0.433223139	0.5205286	0.45137555	0.444170612	0.458325246
NEC score.low	0.290413122	0.546862847	0.532928154	0.762538798	0.593514065	0.652224902	0.13631848	0.625607261	0.650432203	0.699919154	0.70775795	0.493000058	0.399792341	0.817204323	0.562752551	0.625751285	0.373894623	0.7946083	0.552417189	0.535062472	0.496982449	0.448117004	0.475708387
NEC score.low	0.116556256	0.318676005	0.474554315	0.654440118	0.573548245	0.596891728	0.285261008	0.646831653	0.545184634	0.699269838	0.490477131	0.346495548	0.260391477	0.692278158	0.454345128	0.560930708	0.154757682	0.72573812	0.432629383	0.523426745	0.428751326	0.456311888	0.460419511
NEC score.low	0.136613183	0.411619359	0.589011652	0.611353734	0.552067921	0.628159229	0.27121307	0.598283459	0.512084544	0.669138242	0.66789304	0.491106892	0.31845396	0.761443352	0.448464971	0.605771638	0.388679571	0.732400046	0.380746496	0.495940872	0.467638799	0.455637736	0.380710528
NEC score.high	0.216525044	0.542616902	0.499863784	0.694149626	0.629057449	0.62772948	0.170848043	0.638610993	0.561778767	0.735563882	0.699188618	0.41263136	0.325063114	0.803671515	0.509709186	0.66484919	0.337024177	0.824108388	0.45332951	0.542268293	0.521310504	0.408494385	0.457535064
NEC score.high	0.157217957	0.399535894	0.510705878	0.692009566	0.594484878	0.641246263	0.180322349	0.59461629	0.455031508	0.692083575	0.562696769	0.395079909	0.31992225	0.751883248	0.509848753	0.594261176	0.440386264	0.758169546	0.439496311	0.482590094	0.446837072	0.437714397	0.378059017
NEC score.low	0.154486853	0.39311407	0.432111237	0.714852317	0.602454204	0.65313412	0.310493984	0.673104002	0.548134091	0.730930059	0.550548007	0.476219365	0.380363313	0.779465598	0.501944944	0.60798191	0.329967343	0.797591751	0.491607134	0.536385027	0.468383113	0.443487785	0.45772333
NEC score.high	0.154714031	0.573852533	0.508454462	0.669874942	0.612080636	0.597990901	0.18863302	0.645063396	0.444785521	0.748600103	0.619226172	0.434661161	0.347334908	0.765113927	0.509038616	0.624346597	0.373081812	0.735249049	0.436063802	0.486071274	0.462579941	0.39629825	0.466657233
NEC score.low	0.31476261	0.553264744	0.638847641	0.686216025	0.615240188	0.666153631	0.297117758	0.643777249	0.582532361	0.677627429	0.708486012	0.528191063	0.433493301	0.77622582	0.525082514	0.624818329	0.35195895	0.75411306	0.567560008	0.521490847	0.50525052	0.481854898	0.463348232
NEC score.low	0.276913708	0.445618928	0.581214931	0.628778995	0.587929305	0.616162554	0.245703098	0.600532365	0.517430671	0.648033658	0.5444414	0.442209685	0.354516526	0.805127744	0.428187582	0.558944321	0.335898511	0.761986989	0.456600894	0.461039385	0.495515143	0.427972812	0.411288473
NEC score.low	0.088587835	0.516694387	0.46823446	0.706064602	0.604173722	0.674062294	0.300058736	0.690806884	0.558520342	0.715957503	0.548634769	0.389442556	0.30035708	0.78488586	0.498633397	0.618965571	0.213658935	0.759590873	0.481547771	0.533586142	0.479234763	0.506522698	0.475198369
NEC score.low	0.12233112	0.326357235	0.476542335	0.653496557	0.628278208	0.601343336	0.251800196	0.634239905	0.540229594	0.698399164	0.541189473	0.373999538	0.387625674	0.747988492	0.462149811	0.528650863	0.066889888	0.764241807	0.430425189	0.529275544	0.457894374	0.437307006	0.435747183
NEC score.low	0.365572477	0.589944417	0.722210583	0.734185795	0.607827267	0.642817165	0.232561757	0.755823621	0.664879691	0.697416991	0.703036289	0.432678247	0.351090078	0.796350041	0.500177268	0.631050802	0.184230957	0.778551454	0.581590767	0.576075626	0.561652459	0.482349439	0.513323264
NEC score.low	0.141366379	0.44040579	0.521037888	0.626389678	0.619607636	0.614121581	0.271931275	0.614949291	0.570563948	0.712300093	0.483174769	0.364543502	0.30032399	0.731479866	0.467543113	0.576967075	0.05254454	0.755621074	0.445132935	0.554897406	0.425800973	0.476859073	0.506490981
NEC score.high	0.216553271	0.500911101	0.554060077	0.658133663	0.617625454	0.676954308	0.315236702	0.685686535	0.5566664	0.712438072	0.572826188	0.395248975	0.351525665	0.809610658	0.493591049	0.542223858	0.203880417	0.69146044	0.443542635	0.497538673	0.491918438	0.504356434	0.45950338
NEC score.high	0.108391627	0.537939781	0.532255721	0.657719311	0.608660297	0.57563303	0.174297136	0.667800083	0.410970079	0.673187554	0.582086915	0.361114631	0.370261201	0.818518904	0.449673728	0.572297364	0.313727906	0.732171287	0.398268818	0.494608719	0.48642655	0.394493569	0.500174542
NEC score.high	0.135949714	0.662318094	0.450807847	0.719322863	0.651383161	0.683478717	0.189005057	0.646337842	0.576134325	0.747310104	0.683946156	0.466728726	0.365019379	0.819829159	0.529647819	0.636152979	0.358586179	0.805740587	0.5862347	0.573115086	0.511592605	0.444188844	0.578929557
NEC score.high	0.32545286	0.702997004	0.703087685	0.820726285	0.663281057	0.706688579	0.208030712	0.759911406	0.746405578	0.746502091	0.890844184	0.630206672	0.551242	0.865588491	0.624686705	0.71378242	0.418404601	0.822717788	0.739860508	0.656400023	0.645506808	0.519489843	0.457679161
NEC score.high	0.153787611	0.599875119	0.514533758	0.784126936	0.677645464	0.720490305	0.213203469	0.72356865	0.706408843	0.719559506	0.826012566	0.52943119	0.390019148	0.853776845	0.52805586	0.669709312	0.480920244	0.792663499	0.60932788	0.545107297	0.573145137	0.479731255	0.502266448
NEC score.low	0.125179252	0.531181887	0.427002766	0.721504196	0.616008152	0.714326177	0.293887793	0.666444049	0.599725574	0.710059122	0.631112529	0.478354553	0.369626573	0.833803525	0.516452669	0.68401951	0.368483751	0.787548034	0.52523751	0.507792704	0.522112619	0.51145773	0.409759489
NEC score.high	0.278592615	0.610172493	0.638867725	0.775913228	0.605603776	0.657282581	0.218924298	0.658540111	0.638475531	0.70453514	0.7915642	0.535344955	0.451416969	0.757940243	0.581037946	0.646837871	0.403926718	0.809151992	0.598014453	0.586562824	0.549298652	0.438787123	0.435583653
NEC score.low	0.233061517	0.393063172	0.543081712	0.680809049	0.584418271	0.664261077	0.209251056	0.638394636	0.590790789	0.666794682	0.581017564	0.468456757	0.379626831	0.790673011	0.499680412	0.650301757	0.309073036	0.795205298	0.563280445	0.545193151	0.491187713	0.460380938	0.461601728
NEC score.low	0.333181056	0.57694239	0.609401038	0.681492603	0.597383603	0.609286731	0.342499505	0.624259617	0.710839833	0.740879785	0.755450498	0.544130595	0.481251909	0.814752796	0.569689543	0.669999499	0.446629938	0.798667524	0.637785905	0.550860595	0.534555888	0.48034524	0.500345301
NEC score.high	0.5405587	0.778900342	0.823741213	0.811486052	0.603455759	0.67382782	0.306298365	0.700310656	0.775488945	0.717768208	0.802942761	0.57080313	0.431757103	0.870409042	0.57024041	0.717082191	0.477127329	0.787287906	0.60864155	0.60693783	0.63441284	0.453795736	0.460489034
NEC score.low	0.256894407	0.532691938	0.60369287	0.716741694	0.625659667	0.634563832	0.205433882	0.637282089	0.609290165	0.699300484	0.689024281	0.499360683	0.380444325	0.775951638	0.531792689	0.617487606	0.418794058	0.797497499	0.527019291	0.530661885	0.488857953	0.462267312	0.443605996
NEC score.high	0.144991981	0.598445046	0.482117105	0.758455873	0.670788036	0.698797854	0.289312486	0.616520943	0.641591059	0.768665038	0.699212758	0.460446085	0.412424588	0.827115365	0.539038072	0.703427286	0.392313719	0.825100907	0.554135651	0.521923589	0.543813575	0.492778672	0.455359284
NEC score.low	0.138500374	0.534993883	0.508023187	0.740907236	0.617180402	0.61314141	0.259598252	0.653629988	0.58156581	0.69226385	0.554681156	0.438396122	0.335139761	0.740613353	0.499880278	0.602205165	0.232489259	0.770490894	0.508449719	0.561975348	0.479740619	0.428419677	0.449235436
NEC score.high	0.214415381	0.55483219	0.597862222	0.733035369	0.624040147	0.678811286	0.235251827	0.605800354	0.519248324	0.662959963	0.65622284	0.451681406	0.359688991	0.795241399	0.49275186	0.596272632	0.409788371	0.773833164	0.46938902	0.496534482	0.477867994	0.424718309	0.447977436
NEC score.high	0.273422197	0.694000392	0.724680054	0.751555987	0.588182071	0.561043991	0.196579463	0.72152525	0.559702123	0.675838696	0.742781452	0.454709039	0.338114505	0.832563428	0.498964727	0.592425102	0.375198523	0.779777272	0.491738974	0.543519558	0.53948781	0.348349594	0.488239517
NEC score.high	0.307075294	0.596397802	0.725947123	0.725802348	0.575708039	0.678432095	0.265937943	0.666095043	0.663646328	0.691478646	0.741123916	0.548243883	0.452353146	0.753683241	0.536926296	0.60878058	0.370420817	0.778363759	0.579582011	0.577323545	0.546862219	0.465805923	0.423411203
NEC score.low	0.138059661	0.47633841	0.443467595	0.728774033	0.611717385	0.669072465	0.302877026	0.671983584	0.548873983	0.70378016	0.598030661	0.392206776	0.290908799	0.806974998	0.491093027	0.642654824	0.464542955	0.82253521	0.418065819	0.474471309	0.495071687	0.533853553	0.478707039
NEC score.low	0.10785129	0.43985005	0.473744713	0.660284455	0.584932756	0.656984681	0.247564806	0.686293096	0.547437396	0.651098861	0.480200259	0.389924587	0.290272151	0.734546571	0.444860645	0.489808685	0.112273324	0.752243862	0.392136444	0.532379765	0.455172927	0.433899222	0.451516814
NEC score.low	0.311784846	0.474875377	0.571375156	0.712925913	0.576211018	0.577354448	0.282758496	0.631335717	0.575899833	0.665541182	0.583150581	0.442795195	0.340545036	0.735935151	0.481975887	0.608739161	0.405008971	0.774876495	0.456369434	0.485182356	0.476729213	0.525585454	0.408446314
NEC score.high	0.153023034	0.525461694	0.63210428	0.739747502	0.621467247	0.618227116	0.220568909	0.625341547	0.542307667	0.705895014	0.689721133	0.427143834	0.328636369	0.727089644	0.462443305	0.512694622	0.261971409	0.765120096	0.434846157	0.490102831	0.499174013	0.471071134	0.421853757
NEC score.low	0.267268451	0.536540162	0.619168119	0.730128642	0.602003134	0.637712605	0.229415158	0.62666349	0.613745294	0.725778876	0.717068967	0.47237317	0.382640869	0.782416164	0.512768431	0.653377913	0.349920134	0.812712343	0.540404369	0.530606756	0.513680104	0.472916543	0.417514967
NEC score.low	0.147414945	0.396830312	0.479705775	0.604003428	0.608060606	0.654712424	0.241368709	0.64730207	0.476753624	0.678816188	0.550734233	0.388382618	0.287591294	0.77051296	0.455284363	0.564856045	0.349747336	0.738540297	0.384668241	0.451774315	0.441273028	0.518827659	0.414411706
NEC score.low	0.208556295	0.520504887	0.662789582	0.672175631	0.628024164	0.598109551	0.27017384	0.652375848	0.616682119	0.712896914	0.595302853	0.417376871	0.370640326	0.76352959	0.510999793	0.589912567	0.078276195	0.728161544	0.473545907	0.55956554	0.505875628	0.429020317	0.453466507
NEC score.high	0.101331667	0.513905133	0.506213096	0.68151334	0.644196957	0.652820758	0.147818868	0.639232308	0.538859744	0.686911829	0.610402009	0.380189269	0.315470724	0.732116688	0.474196626	0.590570922	0.325410878	0.74549442	0.478838718	0.49308317	0.456160267	0.415723646	0.455162193
NEC score.low	0.159751287	0.382654388	0.522641365	0.688310551	0.586090511	0.614050175	0.182457458	0.623415585	0.558087334	0.710468862	0.604954758	0.415767226	0.35549779	0.76823017	0.446441369	0.578356637	0.393922924	0.769446983	0.427051953	0.464063463	0.436781138	0.432942294	0.473961079
NEC score.high	0.30849889	0.548529278	0.712452008	0.72304643	0.638211817	0.717755936	0.237529033	0.683409221	0.607860024	0.720908578	0.725210261	0.507344235	0.410367919	0.812250468	0.582627151	0.642633062	0.396701103	0.83318327	0.605980205	0.546682148	0.578992316	0.424630654	0.464071158
NEC score.low	0.103904242	0.410890211	0.451800799	0.627026773	0.571138531	0.645013447	0.265766464	0.588722495	0.541891416	0.718677626	0.577452094	0.353426615	0.325268913	0.766572804	0.494279578	0.606111961	0.285695823	0.788819067	0.49588057	0.516434197	0.49019124	0.402015861	0.445663374
NEC score.low	0.130648698	0.416959441	0.483183041	0.67766719	0.604458969	0.636087055	0.347261518	0.667208766	0.457634792	0.702767184	0.561726257	0.465493824	0.333717136	0.778571824	0.528543227	0.561732652	0.155057198	0.764222021	0.437272258	0.511102665	0.484084894	0.461573165	0.482834516
NEC score.high	0.286656508	0.551467894	0.629912047	0.754733245	0.619929033	0.697007192	0.201510768	0.701131568	0.630924108	0.701997141	0.747035012	0.50030107	0.430124731	0.816724236	0.565823335	0.662905113	0.391974639	0.768695509	0.573781534	0.556637923	0.547457743	0.48129133	0.408392739
NEC score.high	0.164740503	0.601894844	0.479685984	0.73059562	0.57236365	0.689362133	0.236535409	0.668439056	0.611391151	0.702385429	0.723401635	0.483927479	0.375442685	0.817822283	0.557544295	0.683388486	0.312984307	0.801122901	0.608064407	0.543998899	0.541403048	0.473581933	0.500873788
NEC score.low	0.178265038	0.596906106	0.521891753	0.683832382	0.545072654	0.617766956	0.152494422	0.685432915	0.497858152	0.673825381	0.53713094	0.393763634	0.301159047	0.795985029	0.428661381	0.582594142	0.384389667	0.729787758	0.383114426	0.421348654	0.51157754	0.406700674	0.518124442
NEC score.low	0.105634114	0.406574358	0.462404231	0.656238897	0.551818425	0.617795092	0.205378512	0.649447569	0.477662363	0.710191694	0.44159992	0.342795546	0.214289696	0.756014516	0.441201639	0.520386815	0.048557634	0.731849842	0.407974508	0.528035679	0.409413071	0.420525607	0.424070556
NEC score.high	0.233076275	0.345713987	0.477545277	0.708120035	0.631104008	0.636889625	0.192583497	0.608049478	0.478964871	0.677921408	0.574427169	0.464654601	0.350623408	0.766907504	0.558432075	0.601357081	0.413995728	0.818671973	0.48788629	0.497336249	0.4657975	0.416388848	0.409851418
NEC score.high	0.122889604	0.548062744	0.528172947	0.701561784	0.620359008	0.707763485	0.162825952	0.648841271	0.583639101	0.68447801	0.644499835	0.411067417	0.314590049	0.785374911	0.486928245	0.603347219	0.379900724	0.792940438	0.528307242	0.497153537	0.506178933	0.44831623	0.438585691
NEC score.high	0.224948899	0.538531725	0.559171971	0.774297767	0.594394513	0.689666085	0.192032915	0.664847811	0.524718461	0.707588264	0.548240866	0.508565262	0.332264624	0.835693588	0.483902293	0.61175867	0.391402652	0.767148507	0.397450028	0.486983473	0.486639074	0.542475874	0.546027184
NEC score.low	0.116412942	0.442431598	0.478637613	0.654089503	0.646276506	0.649733673	0.178335389	0.61963484	0.543283062	0.704804109	0.699388634	0.4328194	0.320461922	0.772276543	0.47426186	0.624783756	0.315634639	0.727104114	0.430446699	0.4663071	0.453112608	0.439104156	0.438061701
NEC score.high	0.188127097	0.558501562	0.569705027	0.716438452	0.584473554	0.597276935	0.241728987	0.630765746	0.495010916	0.661057774	0.600813379	0.401115488	0.319207438	0.753153563	0.507852903	0.588016023	0.396203523	0.776497426	0.456087357	0.475576195	0.481501603	0.507790314	0.412812523
NEC score.high	0.133811326	0.51188875	0.469300371	0.638024058	0.572924268	0.67881543	0.213169978	0.629743558	0.428054701	0.704110153	0.575752759	0.398743727	0.282667287	0.830420971	0.481646398	0.597252416	0.440891619	0.751910597	0.292273384	0.464685681	0.459967318	0.442523912	0.428632169
NEC score.low	0.140833801	0.366337629	0.460510545	0.726213665	0.563004228	0.632357761	0.184334275	0.594623085	0.443850795	0.696931266	0.51386515	0.436248231	0.246605542	0.781218621	0.493923675	0.591178812	0.221353669	0.72537687	0.392002269	0.45608634	0.418774657	0.46823547	0.381838181
NEC score.high	0.469515413	0.710968683	0.762925164	0.722203998	0.583062594	0.525093572	0.288480899	0.715184369	0.643466241	0.693681256	0.713509325	0.486538711	0.393544115	0.784281048	0.526019855	0.619008815	0.203330268	0.740128702	0.499003578	0.568489207	0.552776506	0.421949835	0.505627291
NEC score.low	0.172920745	0.363066534	0.47066513	0.702841308	0.600498254	0.680277885	0.179659664	0.584612648	0.542739851	0.75372599	0.594904167	0.449543858	0.327878695	0.80261892	0.491767259	0.607313292	0.364572121	0.80595707	0.503351982	0.497853273	0.456545325	0.460473911	0.325538505
NEC score.high	0.110129962	0.556671819	0.506720811	0.69371516	0.621663314	0.663752945	0.278525618	0.615506029	0.521870917	0.676550682	0.58042741	0.430769786	0.293728466	0.777705367	0.543952186	0.656618146	0.361047243	0.787937557	0.409135796	0.519466843	0.490307583	0.446012402	0.494048726
NEC score.low	0.073053226	0.512825524	0.449091454	0.622806682	0.570202062	0.670911176	0.217496951	0.702976907	0.51617805	0.675445302	0.506105619	0.404033209	0.256797062	0.754762511	0.454921433	0.643571446	0.405126706	0.743406859	0.389338948	0.462101318	0.508014705	0.489133929	0.516805442
NEC score.low	0.124838589	0.5114939	0.419695891	0.646106335	0.576968134	0.634573441	0.325789739	0.653956206	0.481093667	0.701762887	0.487228074	0.34924386	0.314139175	0.776746174	0.467658384	0.584921355	0.219032143	0.710092422	0.377142584	0.51445632	0.490055248	0.462862955	0.516478417
NEC score.high	0.214422252	0.603804171	0.521654936	0.722515163	0.609224283	0.695013277	0.322734743	0.718123179	0.636346664	0.731024495	0.698327189	0.480966	0.379695838	0.82527871	0.519847228	0.647383591	0.331449454	0.772769175	0.567698978	0.580766148	0.545110716	0.488691505	0.428525364
NEC score.high	0.374704526	0.603210627	0.661014456	0.716036207	0.59637678	0.689953813	0.25509588	0.6756751	0.617920677	0.63730057	0.690847281	0.482174341	0.365644308	0.809535939	0.549732637	0.665160259	0.338257798	0.755883679	0.501078437	0.564513133	0.537212509	0.375832366	0.374802767
NEC score.high	0.340730516	0.671558129	0.752744613	0.750753293	0.620868191	0.551138731	0.156698351	0.624461409	0.674844171	0.686811172	0.683594735	0.571622335	0.526939233	0.767315723	0.544156996	0.6194041	0.30179774	0.762618593	0.607329631	0.572207944	0.504201629	0.437336614	0.459063879
NEC score.low	0.205389332	0.601026111	0.503543406	0.7519791	0.604854559	0.664266143	0.228493386	0.686157804	0.64452029	0.699546709	0.688300862	0.481451188	0.405662879	0.828567255	0.557186885	0.700793852	0.376067089	0.796629337	0.567999667	0.550682477	0.533731692	0.496506207	0.507459552
NEC score.low	0.198733057	0.459475415	0.520861023	0.707374695	0.578043092	0.599473809	0.284498252	0.626167273	0.64381809	0.724938604	0.609542871	0.472562081	0.400793976	0.795344391	0.537308832	0.627636909	0.296720077	0.768425898	0.59335764	0.530819067	0.509023468	0.470057362	0.530795234
NEC score.high	0.150725336	0.481048477	0.474015147	0.713621673	0.55794225	0.549684337	0.129367344	0.628464923	0.522916679	0.667075755	0.6461487	0.398994776	0.262438639	0.773870832	0.481819955	0.541759718	0.377093559	0.738934423	0.379873463	0.467212638	0.477814376	0.385378719	0.424229821
NEC score.high	0.123440515	0.534801504	0.46166464	0.69028643	0.625848784	0.784750489	0.266083563	0.635384926	0.451613572	0.672994036	0.559700856	0.379998452	0.311223485	0.849849028	0.472094753	0.600264975	0.361087963	0.797181886	0.352039539	0.507428266	0.485020354	0.377024624	0.395288749
NEC score.high	0.188158722	0.529454092	0.535546673	0.732634675	0.623450704	0.627420741	0.260798754	0.626588555	0.582323453	0.687141544	0.654087045	0.483420705	0.384114466	0.784168744	0.536427373	0.599217543	0.367720838	0.823848643	0.452764718	0.523278194	0.483289345	0.44293175	0.428912555
NEC score.high	0.179202343	0.576885384	0.513899097	0.757806724	0.605627682	0.659262136	0.208506635	0.664812832	0.491376711	0.704154439	0.626597216	0.475662948	0.339511161	0.849897224	0.525126264	0.682614971	0.335023952	0.781406992	0.400267574	0.555129263	0.522361088	0.45679882	0.480666972
NEC score.low	0.181293726	0.417068095	0.49191937	0.663975878	0.594091559	0.572746835	0.339473726	0.62413753	0.612919159	0.692397427	0.636036166	0.504144419	0.380098548	0.775039616	0.49332749	0.59910966	0.381574768	0.763123214	0.578570526	0.52982286	0.508748395	0.48558336	0.500059718
NEC score.high	0.210393867	0.450012102	0.436311626	0.662236239	0.640862856	0.623396223	0.231264196	0.598453715	0.409687514	0.684324352	0.554134919	0.460847803	0.227631386	0.764469586	0.474475812	0.486049374	0.32892849	0.803673274	0.298391146	0.423043281	0.443927973	0.379556339	0.483352967
NEC score.low	0.114663725	0.53936022	0.436782371	0.694927189	0.584294459	0.590404454	0.254587954	0.598773665	0.545350491	0.644661267	0.525989659	0.450758252	0.262938071	0.756984349	0.48243804	0.603328587	0.344681251	0.739243144	0.396529917	0.478125322	0.415953156	0.311609133	0.444271914
NEC score.high	0.317908668	0.699400417	0.746554152	0.737159059	0.605593468	0.693082384	0.160724042	0.663543723	0.711565581	0.718653332	0.852528212	0.554167434	0.458873367	0.775646404	0.595691065	0.62403179	0.337362856	0.799798581	0.67282036	0.599321701	0.53813165	0.413617261	0.431544151
NEC score.high	0.159262093	0.513759954	0.470203889	0.685516529	0.610167358	0.539511427	0.244908721	0.633192425	0.54162935	0.673826974	0.54135594	0.375661621	0.395913653	0.756259219	0.469466025	0.577328364	0.104212849	0.767477297	0.460361741	0.543730241	0.444593954	0.358056665	0.480988051
NEC score.low	0.130512456	0.50867729	0.50573842	0.611382644	0.589149172	0.587971847	0.313854928	0.612920987	0.531383855	0.696339681	0.516997434	0.44895172	0.313670022	0.72633078	0.452834611	0.532766805	0.251710693	0.724849052	0.418126852	0.510463626	0.435657463	0.410657253	0.491788732
NEC score.low	0.184176549	0.651845881	0.453625354	0.760717232	0.608404059	0.631131107	0.359108972	0.656194163	0.52878193	0.719124627	0.637143727	0.441315196	0.486583827	0.811365802	0.527901115	0.690680317	0.452969439	0.796731323	0.461605774	0.515461563	0.512646541	0.526995697	0.518872826
NEC score.high	0.179270518	0.658781254	0.540183287	0.792236838	0.607582003	0.675521163	0.267621372	0.691292067	0.68295289	0.738505083	0.861159259	0.603654425	0.463452076	0.812188586	0.586439124	0.671267635	0.313234047	0.859838203	0.727419673	0.619005294	0.570147013	0.435385102	0.462565561
NEC score.low	0.24201523	0.586572343	0.582629463	0.745589125	0.559340338	0.613017043	0.262155519	0.649179337	0.673908149	0.69104039	0.725551687	0.465963384	0.355383426	0.758026785	0.522051268	0.650632524	0.36536741	0.801350247	0.551863706	0.54761956	0.494247931	0.487039938	0.417439851
NEC score.low	0.221455689	0.472752194	0.493624833	0.769804468	0.597221539	0.598926704	0.170187281	0.635212847	0.636511575	0.701229407	0.626500894	0.489395187	0.370208943	0.775258821	0.514998212	0.639166496	0.389423929	0.790129301	0.580673771	0.514730136	0.514070145	0.434408389	0.453521963
NEC score.low	0.316626129	0.661299068	0.607935848	0.711906889	0.606823836	0.637669849	0.247262526	0.704046129	0.630320111	0.723575743	0.721926506	0.563877623	0.389704597	0.77244462	0.528524314	0.681905955	0.399823249	0.771832775	0.528975374	0.561011963	0.544095574	0.461162305	0.505373395
NEC score.low	0.151695434	0.398143184	0.447126662	0.661351505	0.583708652	0.666311916	0.28652345	0.59851449	0.493145057	0.685374083	0.519701881	0.504877367	0.278828559	0.721677459	0.438601797	0.579669442	0.243694821	0.743005604	0.453260608	0.480407637	0.420258106	0.416543919	0.426296337
NEC score.high	0.223728199	0.518328226	0.560892314	0.759620048	0.590720913	0.680598403	0.287188141	0.70862972	0.577048199	0.678128175	0.665135858	0.459827057	0.343235347	0.797613751	0.516046127	0.65508147	0.546098558	0.792439741	0.478009535	0.522142804	0.532836668	0.447011594	0.414029771
NEC score.high	0.244975779	0.545883386	0.432022512	0.723580988	0.643799639	0.620094696	0.178098336	0.623079573	0.575306559	0.701855548	0.573561948	0.404924676	0.361736062	0.833717796	0.539711285	0.665946891	0.237247612	0.83903306	0.484949086	0.52511194	0.510558787	0.441818046	0.507925973
NEC score.low	0.146012359	0.431284577	0.447828889	0.698822549	0.601384839	0.587772551	0.206008193	0.655287761	0.496008141	0.71609347	0.523030428	0.419174234	0.248863562	0.774527177	0.47901168	0.550383277	0.222402325	0.729324502	0.442923031	0.541531443	0.454163831	0.427646807	0.435611591
NEC score.high	0.192285142	0.535477355	0.508230747	0.746981925	0.569025575	0.657623775	0.210616128	0.622521149	0.54811611	0.707647211	0.707438529	0.488120952	0.408966762	0.740567677	0.529645828	0.624672003	0.424232598	0.794235607	0.483370253	0.534038864	0.477464624	0.452687567	0.406159438
NEC score.low	0.173217481	0.368653605	0.426379938	0.616173012	0.547908625	0.63447098	0.18279049	0.603908318	0.455620987	0.69582672	0.616890336	0.440510051	0.245905672	0.779796346	0.418665934	0.58730934	0.263059401	0.748700058	0.398728191	0.42648899	0.473476245	0.453584216	0.452950231
NEC score.low	0.098548455	0.608390835	0.507414173	0.685475382	0.621973801	0.608493577	0.265624456	0.636386299	0.592249631	0.646719056	0.605403507	0.461538047	0.31533456	0.739443729	0.48832518	0.638263598	0.375455649	0.768994895	0.4336863	0.507712389	0.447806192	0.446284263	0.475995129
NEC score.low	0.1541992	0.357247771	0.499600799	0.646756746	0.618957692	0.615083916	0.298670632	0.656100529	0.498835292	0.703362396	0.593774167	0.384040405	0.460588699	0.740196431	0.50229489	0.545391401	0.152409582	0.76858169	0.463747262	0.536216561	0.477620778	0.483525653	0.472781398
