# Supplementary material for: Necroptosis-Related Genes Signatures Identified Molecular Subtypes and Underlying Mechanisms in Hepatocellular Carcinoma
Source: Front Oncol. 2022 Jul 13;12:875264. doi: 10.3389/fonc.2022.875264 (PMC9326098; doi:10.3389/fonc.2022.875264)
Supplement: Supplementary Table 12 — List of 1278 NEC phenotype-related prognostic genes used in this study in IMvigor210 cohort. [file Table_12.xls]

Supplementary table 12. List of 1278 NEC phenotype-related prognostic genes used in this study in IMvigor210 cohort
KCNN3
RTN1
MCM4
NRIP2
HNRNPM
FOXC2
DYNLL2
CYSLTR1
SLC11A1
GMCL1
ZNF620
PTH1R
ZNF507
PALB2
PMEPA1
LILRA2
SLC22A3
C5AR2
ACVR1
BHMT2
SERPINH1
UHMK1
SLAMF6
CD226
SNRNP40
LIG3
PDE4A
CHN1
OAF
CEBPG
XRCC3
PTPRG
NLRP12
GPATCH1
ADH1B
SLAMF1
IL1RL1
KDM1A
CAMSAP3
ACAD9
CSTF1
DHX40
PRG4
MAP4K1
PITHD1
FANCI
EFCAB11
CACYBP
CTLA4
RBBP4
MTMR4
SASS6
GALNT18
FCGR1A
TOPBP1
SRSF4
MT1E
FCHSD2
SMO
RAD54B
CNN2
PALM
PCNT
NEK2
ARL6IP1
PDCD2L
LAX1
SAMHD1
TMEM59L
ENPEP
SENP2
BRIX1
AKT3
FAM122B
DCUN1D1
UQCR10
EVL
SKA1
SUDS3
NDUFS6
IL12RB1
LSM3
SPRED1
1-Sep
CD27
TRNAU1AP
DNAJC16
LSAMP
IER3
GOSR1
MCM3
GID8
C18orf21
GTSE1
CECR1
VAMP5
CRLF1
GPR174
SDC2
ZNF473
POLE
RAB30
COQ7
RFC5
VPS45
LPAR1
SERPINA3
NUDC
CEP350
SAMD1
SUV39H2
FGF1
RNASEH2A
SUZ12
KCND3
ATAD5
CD3E
C21orf59
BORA
MRPS23
PPP1R8
ZDHHC13
OTUD3
TIMELESS
EXO1
ESPL1
CD38
PSMB8-AS1
MATN3
THAP10
PRRC2C
C3orf14
CCR5
ZBP1
HNRNPL
GMNN
IL2RB
VRK1
TMEM41A
CDC6
TFPI
NDUFAF6
PDCD6
CCDC137
RCC1
NXN
CEP70
SKP2
CENPQ
KNOP1
CD3D
VHL
IGFLR1
CEP85
PLK1
WT1
NUP85
MMAB
NUPL2
PDIK1L
HLTF
FANCD2
KIF15
NCAPG
USP39
CCT8
SRRT
CDC42
SKA3
CCNB2
KIFC1
CD2
DRAM1
BRCA1
CNOT10
ZNF607
RFWD2
SPC25
CDC7
TIMM50
ELK2AP
CCL4
NUF2
ZNF184
GLRX5
CENPF
CDK2
MCAT
RPRD1A
GOLPH3L
RHNO1
MCCC1
HTATSF1
UQCC2
BRWD1
PAFAH1B3
STIL
ZNF823
PPA2
LRCH2
MRS2
MRPS11
ZWINT
CDC5L
FRZB
ICOS
TMCO6
MBTD1
KIF22
MIS18A
IGFBP6
HELLS
PEX19
AP1AR
DBR1
MAPKAPK5
ARHGAP20
VPS4B
IQCC
PFDN6
RPS6KA5
RSC1A1
AATF
ATAD2
POLQ
GGNBP2
PARPBP
C17orf75
WNT2
TRAT1
SMC4
NCAPH
LPPR4
PIGU
PHF6
DNAJC19
DCLRE1A
CD3G
TROAP
UBALD2
NCAPD3
LIN9
INCENP
FEN1
SLBP
HMGN1
CHAF1B
POLA1
LYPD6
RAB33A
ANAPC7
ZSCAN16
SIRPG
NUDT19
CASC5
ALDH5A1
SF3B4
HLA-DMA
LOC81691
ATXN7L3B
SH3TC1
ECT2
CEP104
SPICE1
FAM104B
C1orf131
SLC6A1
TAF4
MAGEF1
PRIM1
PLTP
PDCD10
EVA1A
RALGAPB
ARHGAP11B
ZWILCH
RAD54L
NCOA6
ZFP92
SEC22A
TVP23A
HNRNPF
CDCA3
METTL13
DNA2
RAD51AP1
KIF26A
DCBLD2
CHST3
MT1A
SGOL1
LSG1
BEX2
THPO
TAX1BP1
EVC2
IGJ
NEK4
OR7E14P
DROSHA
LIPT2
TNFRSF17
SPAG5
BHLHE22
ZNF726
LCK
PAXBP1
ZNF664
ANKRD36BP2
DNAJC9
TMPO
CNOT11
TUFT1
UBE2J1
MCM2
NARS
TRPC1
PABPC3
CFH
CEP72
AAGAB
ZNF681
NR2F6
TIPIN
MKRN2OS
CDC45
SUCO
NOS1AP
RPRD2
RBBP8NL
RNF168
NR2C2AP
STARD7
BPI
FAM103A1
CCL5
NABP2
TEFM
DNAJC21
POLA2
SCYL3
DCTPP1
NAALADL2
RAB11FIP4
ZCCHC17
OR56B1
SH2D1A
TOX
PRIM2
GK5
NCOA2
DBF4
ACN9
LOC148413
ARHGAP17
DUS4L
RRN3
NCOA5
AGPAT4
NOMO1
CEP97
CES1
CDCA2
KIF4B
TIGIT
TANC2
C19orf40
PTPRE
PIP4K2C
C5orf51
LTN1
TRIM24
PCDHGC3
TGFB1
OTUD7B
LRRC45
PDXDC1
TLR2
TTC39A
WHSC1
C2orf68
LOC653653
SLC37A1
PHACTR4
LEPR
ZNF131
FAM115C
ENOPH1
ARHGEF39
CENPI
TPST1
HBEGF
NLK
SETMAR
RBBP6
FER1L5
PODXL2
RASGRP1
EPSTI1
CENPK
PRUNE
CCNK
CPSF2
FKBPL
C9orf116
TOP2B
SMG1
POU2F1
SRRM1
ZGRF1
CCNE1
RNF34
XPR1
FOXD4
PSMD3
VAMP1
DEGS2
HIST1H4B
BCAS2
DYRK1A
DDIAS
EHF
KLF7
TLCD1
CD109
PRCC
UBE2N
KIF18B
STOX1
BUB1
CCDC127
RETN
SNX27
ENSA
RRP36
GRSF1
SRCAP
CLCF1
BRCC3
CBLL1
CEP152
ITGAV
EPB41
SENP5
LSM14A
FA2H
TRIM33
GOLGA8R
GIT2
LOC100287896
GPR89A
PSMD10
SNRNP25
ERAL1
RAD51
BLZF1
DNAJC28
IQCB1
PSMC4
PARP2
AURKA
CCDC150
HMGB3
DOT1L
HJURP
RCC2
PACRGL
TRMT1L
CCDC174
LARP4B
MRPL2
MCM10
SS18L2
CHMP4B
PPCS
VSTM1
HSPB11
NPFFR1
SLC26A5
ESCO2
ZNF527
RAB3IP
C5orf56
MMS22L
CD7
PIGP
PSMA6
LSM14B
AHNAK2
MEA1
GPR89B
TRMT44
FAM221A
RAD18
STK38
RAB5A
SAYSD1
DBF4B
OIP5
MYLIP
EMR3
CREB3L4
LEMD3
TPD52
ATP5S
LMO2
STAU1
ZNF675
PERP
SLC2A1
PLA1A
VPS29
RANBP1
HUWE1
INTS2
CCDC59
MRPL49
C17orf53
KCNA2
TNFRSF10D
HP1BP3
STT3B
PARL
CENPL
IGSF9
CEP250
MKL2
ANP32AP1
BRIP1
UBA5
MCEMP1
FSIP2
ZBTB8A
BTN3A3
FBXO5
EZH2
CHST12
EEF1E1
TFAP2C
UBE3B
RNF150
CCNE2
PGBD2
ZNF397
FAM72A
MTERF3
SERAC1
TLK2
CLSPN
TFAP2A-AS1
BRWD1-IT2
RFC4
TRAIP
ICA1
MRPL20
LRR1
CNNM4
KIAA1524
TCEA1
CCDC77
NDC80
GSG2
UBR7
FAM173B
RIBC2
CHRNA6
ZSWIM6
SNHG16
INO80C
NT5C
CBWD1
CTNNBL1
SYF2
TBC1D31
COX17
CKAP2L
MED13
KIAA1731
MKI67
BLM
CD8A
CEP89
MRPL36
WHSC1L1
CLCA4
SHQ1
PDGFA
TRMT2B
ATP2A3
GZMB
WBP11
TNFSF14
ACBD5
TBCEL
CMC1
C5orf22
FAM3B
RCAN3
GTSF1L
LMLN
RALGPS1
DSN1
EIF2S2
DMGDH
EID1
PPP2R5D
MTFR2
MAGIX
ZYG11B
STAT5A
NGLY1
CDK8
KNTC1
CXXC1
MT1X
PAPD7
ANKRD27
ZBTB3
HIST1H2AM
PATL1
ZBTB8OS
LSM2
MELK
SGK494
DUSP12
PPP4C
LCMT1
HEXIM2
TYMS
LDLRAD3
KLRD1
MYO1B
SDHA
CD83
USP42
ZNF148
SMC1A
BSPRY
TRAK2
ZFP30
GBP5
DARS
GOLGA8M
EXOC3
NOL7
RRP1B
MEAF6
ND2
MAN1A1
METTL9
ALG10
SLC25A36
BRAP
CLEC6A
ACOX3
LOC101927572
ZNF682
PDCD1
DIABLO
PI4K2B
HIST2H2AB
GSDMB
SLC1A4
VNN1
FBXO17
USP37
SLC27A1
KLRC4
TSFM
SLAMF7
RPL24
HIST1H2BD
ABCD3
AREG
LMBRD2
LOC102724424
PKN1
C12orf56
TBX21
ZNF322
RNF212
TAF1
TDP2
SLC25A38
DICER1
ZNF443
POLDIP2
C1orf112
TCHP
RBM47
CENPM
ABHD12
MSL1
PLS1
SENP1
PAIP2B
POC1A
UBE2MP1
RMI2
DLG1
GTF2E1
TRIM37
PAFAH2
TSEN15
RALY
TRIM47
MGA
USP7
USP48
EIF2AK1
CDCA5
RPL38
ANAPC4
BRPF3
CCP110
GSTCD
PAIP1
DCLRE1C
LZIC
MRPS26
SPC24
LIN54
POLR2K
ADAMDEC1
DDX12P
CEP192
CENPJ
RNF217
EAF1
GPN3
KLF10
OR9K2
C19orf57
AGO1
PRDM4
CREBL2
ABCF1
RAB34
SCAF4
ARHGEF5
PRPF18
CCDC85C
FMR1
IL18BP
LOC440434
JAKMIP1
MASTL
BTN3A1
ATP6AP1
ZNF324B
HAUS5
RNFT2
CDYL
RBL1
ATP5J
SAP130
SART3
CPNE8
TRAPPC3
CBFA2T2
RAD51C
ECE2
FOXM1
ANKS1A
CHD6
C19orf47
FAM72B
PNRC2
RNF43
MCIDAS
MYCL
PPP2R5B
ZBTB12
AURKB
TIMMDC1
APOL3
PRNCR1
RAD21
NAA40
THOC1
HMGCS1
CEP76
ZNF24
SH3BGRL2
SUPT4H1
LURAP1
FANCB
RBM39
PSENEN
RMI1
ITIH3
OSBP
TYMSOS
SWSAP1
APH1A
RMND5B
NNT
TOP1MT
PLEKHF2
RSRC1
DCBLD1
KLHDC7A
TMEM57
LYN
PROSER3
ATR
KIF24
CXCR6
ZBTB8B
TCF19
HAUS8
LOC100093631
APPBP2
UHRF1BP1
PARN
HDGFRP2
PRR15
OMA1
CRB2
ACTR5
OXGR1
WDR72
CD59
ZNF383
ISG20L2
GOLGA4
RBM42
SH3GLB2
STMN1
POP4
AUNIP
SPAG1
ETFDH
ZNF226
PIGM
RAD1
PIGX
LOC148709
ETF1
THAP9
C14orf142
PVRL1
COX14
ACVR1B
DVL3
CRTAM
H2AFY2
LURAP1L
RPL22
DHDDS
WDR53
ASCC2
PP7080
WRB
GLRX2
WDR62
ZNF461
ARHGAP35
KLHDC2
NOMO2
RAI1
YEATS4
PPP1R13L
TPGS2
METTL6
BHLHB9
CCDC101
ASH2L
CUL2
CXCL13
TRIM69
LOC102723407
ARHGAP19-SLIT1
ELANE
SLC5A12
DONSON
ESD
ARHGAP12
LOC341056
MCM6
HEATR9
DYNLRB1
ZNF285
PCK2
YWHAB
ZNF33A
C10orf35
NIPBL
LINC01235
CRHBP
HIST1H2BO
CCDC34
ADAMTS20
HIST1H2BF
DHX16
PELO
PAAF1
GSTP1
ZNF92
PCAT1
EHMT2
PRR13
CBX3
NPHS1
CGN
LEMD2
LRRIQ4
ELL2
ATF6
CCDC162P
SH3D19
TRAPPC8
PLEKHJ1
ND6
IFIT5
SIPA1L3
PCDHGA12
ASF1B
RNF4
PIK3CB
C5orf28
NDRG1
ZNF107
PELP1
KSR2
RPL8
CFHR1
CLDN14
CISD3
CDK6
BAZ1B
CTSS
FERMT1
ACOXL
C16orf59
SWT1
VSIG10
ETV3
G6PC3
XRCC6BP1
GBP1
EGFLAM
CUL3
SUV39H1
RARRES3
ZW10
RHOT1
GPATCH3
HPS3
SFSWAP
NKAIN4
HIST1H4H
YAE1D1
VOPP1
TMEM97
ZNF35
SNORA30
PDXK
UHRF1
UPF3A
KLHDC3
PDHX
TRNT1
AZIN1
NKG7
ETV7
ALMS1
FTSJ2
DHTKD1
TMED2
PAF1
IFI27L2
CIPC
LAGE3
TAF11
PTPLB
ADPRHL2
MAST1
C4orf50
DCLK2
ODF3L1
TESK2
RPS19
SPINK5
RPA2
NR2C2
RPA3
ZNF780A
DNAL4
LINC00243
HPD
RPAIN
LOC100996634
MED18
NECAB3
RREB1
ZNF260
CIDEB
EPB41L4B
ZFP14
CPSF6
USH2A
HIRIP3
IFT20
PTP4A2
ZNF565
ALKBH6
MRPS14
RNF5
RFWD3
IDS
ARSE
EMC3-AS1
POU5F1B
SEMA4D
PUSL1
TMEM50A
RPLP0
C6
BTBD9
MTOR
GNLY
BTN3A2
AQP3
ACTL10
XKR9
NPM1
ENPP5
CHTF8
SALL1
PPM1H
ADCY1
TIMM23
SNTB2
HMGN4
GZMH
TNFRSF12A
SLC22A2
APAF1
DHX37
LOC100506731
FAM117A
NFATC2IP
TMOD2
PHLPP2
CCDC169
SMC2
RNF217-AS1
OSBP2
MYBL2
SEC22C
SLC19A2
FANCM
KLHL24
SERPINF2
SRPX2
MRPS12
LEKR1
TIGD3
PIK3C2B
PIGC
DPP6
DCUN1D2
FASTKD5
NELFE
TMEM194A
SNORD67
CASP3
TIMM8B
SPATA17
CDK19
TMEM159
PPP1CC
FUT8
NCR1
TDRKH
GALNT14
E2F1
TJP3
ACVR1C
BOLA1
LAS1L
WAC
TENM2
ZNF684
DPY19L3
KRTAP4-1
CCZ1
MCM5
FOXO6
LOC400553
NDST1
LINC00958
TBCCD1
KCNJ16
BAG5
KANK4
APOL4
NOMO3
FGD5-AS1
PLA2G2D
C18orf25
LOC441666
CDK11B
FAM64A
CACUL1
FOXL1
RPL27
TFPI2
METAP1D
ZNF195
HS2ST1
SLC35B1
LRRC8A
SEMA4B
B3GALT5
HENMT1
LOC150051
GRB10
LOC113230
BID
E2F2
C6orf106
TMEM109
RPA1
WDR70
LRRN4
CXorf56
CNIH2
DNAJB11
ACR
ZNF619
TMEM45A
SUZ12P1
MYO5C
LINC01002
CEP57
LACTB2
TXK
SLC25A17
ZNF367
WDR5B
LOC100507547
TRAFD1
PCF11
BARD1
CARD10
RDM1
RPL31
CAPNS2
CLEC2D
GINS4
C18orf54
ZNF286A
TEX30
LOC101929504
AAR2
BZW1
NBN
GDE1
FAM76A
HAUS3
SUPT5H
USP49
C3orf62
ZRANB2-AS1
LINC00294
MAP1LC3B
DCAF12
ZFPL1
REG3G
ZNF670
HID1
ADPRM
CD1A
RPN1
RLIM
LPA
SLC19A1
THAP1
DHRS4-AS1
RPL36
SPANXN3
AGAP2
FAM102A
HCG27
LOC102725001
BHLHE40
SMOX
FAM72D
FAM72C
ZNF584
LOC728975
NTAN1
THUMPD1
RPS18
RPS5
EIF5AL1
SHC1
MRE11A
LOC646471
RGS13
RSG1
AP3D1
PIK3C3
DUSP16
ELMSAN1
CELSR2
GPER1
ZNF45
ACSM5
FAT2
SETDB2
ZNF181
PAQR3
CCSAP
TMEM199
MARCKSL1
PSMB9
SCO1
LOC100288637
RPL23
LOC101930489
EREG
MTUS2
XIAP
ASB16-AS1
FLJ39080
LOC645513
C19orf68
TDGF1
TRAPPC6A
IST1
LOC102723897
ZFP69
MAPRE1
KIF5C
AKR7A2
SH3GL2
FLJ22184
PARG
RBM17
TMEM125
ZNF780B
SPG21
C2orf69
CAMK2G
BMS1P20
GPR160
TAF8
HACE1
COL27A1
SAC3D1
HELB
C19orf71
TXLNA
LEFTY1
PARM1
UBD
PGM5P2
EAF2
CEP78
SMIM4
ANP32E
LCORL
SLC25A14
SEPHS1
LIN37
C6orf62
APOL2
DIDO1
MANF
HINT2
SVIP
AZU1
PAX2
EXT1
PEA15
