# Supplementary material for: Necroptosis-Related Genes Signatures Identified Molecular Subtypes and Underlying Mechanisms in Hepatocellular Carcinoma
Source: Front Oncol. 2022 Jul 13;12:875264. doi: 10.3389/fonc.2022.875264 (PMC9326098; doi:10.3389/fonc.2022.875264)
Supplement: Supplementary Table 13 — Summary of detailed clinical information and apoptosisscore in IMvigor210 (mUC) cohort. [file Table_13.xls]

Supplementary table 13. Summary of detailed clinical information and apoptosisscore in IMvigor210 (mUC) cohort.
id	NEC score	group	Best Confirmed Overall Response	binaryResponse	Enrollment IC	IC Level	TC Level	Immune phenotype	FMOne mutation burden per MB	Sex	Race	Intravesical BCG administered	Baseline ECOG Score	Tobacco Use History	Met Disease Status	Sample age	Tissue	Received platinum	Sample collected pre-platinum	Neoantigen burden per MB	sizeFactor	ANONPT_ID	os	censOS	Lund	Lund2	TCGA Subtype
SAM00b9e5c52da9	-11.74645108	Low	NE	NA	IC1	IC1	TC0	excluded	NA	M	WHITE	Y	1	PREVIOUS	Visceral	1-2 years	bladder	Y	Y	NA	1.217072333	10208	1.905544148	1	MS2b2.1	UroB	III
SAM0257bbbbd388	29.54781266	High	SD	SD/PD	IC1	IC1	TC0	excluded	18	M	WHITE	N	1	PREVIOUS	Visceral	more than 2 years	bladder	Y	Y	4.68627451	1.567677688	10232	15.6386037	1	MS2a1	Genomically unstable	II
SAM025b45c27e05	-20.28178503	Low	PD	SD/PD	IC1	IC1	TC0	desert	1	M	WHITE	N	0	PREVIOUS	Liver	1-2 years	bladder	Y	N	0.31372549	1.648825379	10346	8.772073922	1	MS2b1	Infiltrated	III
SAM032c642382a7	-12.40033228	Low	PD	SD/PD	IC2	IC2+	TC2+	inflamed	44	F	WHITE	N	1	PREVIOUS	Visceral	more than 2 years	bladder	Y	Y	6.196078431	1.494812913	10166	2.496919918	1	MS2b2.2	Basal/SCC-like	IV
SAM04c589eb3fb3	-16.67611489	Low	NE	NA	IC1	IC1	TC0	NA	50	M	WHITE	N	2	NEVER	Visceral	(less than) 1 year	bladder	N	NA	NA	0.212295236	10257	0.689938398	0	MS2b2.1	UroB	III
SAM0571f17f4045	-13.0543065	Low	SD	SD/PD	IC2	IC2+	TC0	excluded	2	F	WHITE	N	0	PREVIOUS	LN Only	1-2 years	lymph node	Y	NA	1.470588235	1.03219714	10085	4.533880903	1	MS2b1	Infiltrated	II
SAM065890737112	34.27621786	High	CR	CR/PR	IC2	IC2+	TC0	inflamed	8	M	WHITE	Y	0	PREVIOUS	LN Only	(less than) 1 year	bladder	Y	Y	NA	1.438737782	10341	20.07392197	0	MS1b	UroA	II
SAM0684af734db1	26.3909278	High	PR	CR/PR	IC0	IC0	TC0	NA	6	F	WHITE	N	1	PREVIOUS	Visceral	(less than) 1 year	bladder	N	NA	0.921568627	1.361192191	10041	23.26078029	0	MS1b	UroA	I
SAM075e037d95bc	33.21463939	High	PR	CR/PR	IC1	IC1	TC0	excluded	11	M	WHITE	Y	0	NEVER	Visceral	more than 2 years	kidney	Y	Y	0.745098039	0.790563112	10273	21.32238193	0	MS1b	UroA	I
SAM07a93a28f801	19.01406663	High	PR	CR/PR	IC1	IC1	TC0	excluded	18	M	WHITE	N	1	PREVIOUS	LN Only	(less than) 1 year	bladder	N	NA	2.117647059	0.546176841	10174	12.84599589	0	MS2a1	Genomically unstable	II
SAM08cce2fa88f2	17.522514	High	SD	SD/PD	IC0	IC0	TC0	excluded	NA	F	WHITE	Y	1	CURRENT	Visceral	more than 2 years	bladder	Y	Y	NA	0.639471751	10272	22.11088296	0	MS1b	UroA	I
SAM09c84ec0cf34	-2.281980472	Low	PD	SD/PD	IC0	IC0	TC0	inflamed	NA	M	WHITE	N	1	PREVIOUS	Liver	(less than) 1 year	NA	Y	N	NA	0.661994055	10121	6.50513347	1	MS1b	UroA	I
SAM0a0f2bac4b20	-18.79943021	Low	PD	SD/PD	IC1	IC1	TC1	NA	2	M	WHITE	N	0	NEVER	Liver	(less than) 1 year	kidney	Y	Y	0.215686275	1.375942193	10082	1.18275154	1	MS2b2.2	Basal/SCC-like	III
SAM0a7c2091dd56	-32.23626738	Low	PD	SD/PD	IC2	IC2+	TC1	excluded	8	M	WHITE	N	1	NEVER	Visceral	(less than) 1 year	bladder	Y	N	1.274509804	0.937675774	10033	2.628336756	1	MS2b2.2	Basal/SCC-like	III
SAM0bdb3428bd13	-17.54403337	Low	PD	SD/PD	IC0	IC0	TC0	NA	NA	F	WHITE	N	1	NEVER	Visceral	(less than) 1 year	lymph node	Y	N	NA	1.018749496	10312	2.234086242	1	MS2b1	Infiltrated	II
SAM0ce9c983b20f	-26.16098255	Low	PD	SD/PD	IC2	IC2+	TC0	excluded	9	M	WHITE	N	0	NEVER	NA	1-2 years	ureter	Y	Y	NA	0.886361846	10070	6.603696099	1	MS2b2.2	Basal/SCC-like	III
SAM0d855cff64e6	7.304851195	High	PD	SD/PD	IC1	IC1	TC0	desert	4	F	WHITE	N	1	CURRENT	Visceral	(less than) 1 year	bladder	Y	Y	0.137254902	1.133021767	10003	2.858316222	1	MS2b2.2	Basal/SCC-like	IV
SAM0f956e757453	-0.953857407	Low	PD	SD/PD	IC1	IC1	TC0	excluded	32	M	WHITE	Y	1	PREVIOUS	Visceral	(less than) 1 year	ureter	N	NA	4.098039216	0.730244252	10012	10.41478439	1	MS2b1	Infiltrated	II
SAM110501d0eedb	25.82610619	High	PD	SD/PD	IC1	IC1	TC0	desert	21	M	WHITE	Y	1	NEVER	LN Only	more than 2 years	bladder	Y	Y	3.529411765	1.175224873	10299	4.271047228	1	MS2a1	Genomically unstable	II
SAM12502d970c10	10.25165272	High	SD	SD/PD	IC2	IC2+	TC0	inflamed	10	M	WHITE	N	0	PREVIOUS	Visceral	more than 2 years	kidney	Y	Y	1.078431373	0.712691568	10078	7.392197125	1	MS1b	UroA	I
SAM14938611a2d3	22.57102974	High	PR	CR/PR	IC1	IC1	TC0	desert	38	M	WHITE	Y	2	PREVIOUS	LN Only	1-2 years	bladder	N	NA	6.68627451	1.158169978	10139	21.42094456	0	MS2a1	Genomically unstable	II
SAM14df63a65411	10.44094588	High	PR	CR/PR	IC2	IC2+	TC2+	excluded	7	F	WHITE	N	0	PREVIOUS	Liver	(less than) 1 year	bladder	Y	Y	0.568627451	1.736281153	10238	21.42094456	0	MS1b	UroA	III
SAM166a419a4e5a	-35.12070511	Low	PD	SD/PD	IC1	IC1	TC0	excluded	5	M	WHITE	N	1	PREVIOUS	Visceral	1-2 years	bladder	Y	N	0.274509804	1.272310555	10173	5.388090349	1	MS2b1	Infiltrated	IV
SAM17c45bf16bb6	21.63901955	High	NE	NA	IC0	IC0	TC0	excluded	5	M	WHITE	N	0	NEVER	Liver	(less than) 1 year	kidney	N	NA	0.431372549	0.891639322	10102	2.694045175	1	MS1b	UroA	I
SAM18039827e1b9	27.14453899	High	PD	SD/PD	IC0	IC0	TC0	desert	15	M	WHITE	N	1	NEVER	Visceral	(less than) 1 year	bladder	Y	N	NA	1.918491447	10362	1.478439425	1	MS1b	UroA	II
SAM181b638b8248	-39.79617454	Low	PD	SD/PD	IC2	IC2+	TC2+	excluded	NA	M	WHITE	N	1	CURRENT	Liver	(less than) 1 year	kidney	Y	Y	0.215686275	0.885055478	10056	10.87474333	1	MS2b1	Infiltrated	IV
SAM187e056d6a2a	-5.732015047	Low	PD	SD/PD	IC0	IC0	TC0	NA	NA	M	WHITE	N	0	CURRENT	Visceral	(less than) 1 year	lung	Y	N	NA	0.838192345	10228	2.299794661	1	MS1b	UroA	I
SAM18a4dabbc557	23.64417982	High	PD	SD/PD	IC2	IC2+	TC2+	excluded	18	M	WHITE	N	1	PREVIOUS	Visceral	1-2 years	bladder	Y	Y	2.039215686	1.514225424	10367	16.45995893	1	MS2a2	Genomically unstable	II
SAM18b9351e265a	-19.22157022	Low	PD	SD/PD	IC2	IC2+	TC0	inflamed	7	M	BLACK OR AFRICAN AMERICAN	N	2	PREVIOUS	Liver	(less than) 1 year	ureter	N	NA	0.392156863	0.793895217	10025	15.86858316	1	MS2b1	Infiltrated	III
SAM18bc1078bc15	22.21726363	High	PD	SD/PD	IC1	IC1	TC0	NA	19	M	WHITE	N	1	PREVIOUS	Visceral	(less than) 1 year	bladder	N	NA	1.803921569	0.956425349	10015	6.899383984	1	MS2a1	Genomically unstable	II
SAM18be5b395318	24.94091617	High	PD	SD/PD	IC2	IC2+	TC1	excluded	5	M	WHITE	N	1	PREVIOUS	Liver	(less than) 1 year	bladder	Y	Y	0.470588235	0.965304573	10040	9.002053388	1	MS2a1	Genomically unstable	IV
SAM19fec8f3b3bd	-26.63890542	Low	PD	SD/PD	IC2	IC2+	TC2+	excluded	5	M	WHITE	Y	1	PREVIOUS	Liver	(less than) 1 year	bladder	Y	Y	0.431372549	0.631667857	10024	9.889117043	1	MS2b2.2	Basal/SCC-like	III
SAM1a87df750b9d	-13.97696613	Low	SD	SD/PD	IC1	IC1	TC0	excluded	8	M	WHITE	N	2	PREVIOUS	Visceral	(less than) 1 year	bladder	N	NA	1.176470588	0.924222248	10279	5.388090349	1	MS2b2.2	Basal/SCC-like	III
SAM1ab1b28d9f2b	28.48869223	High	PD	SD/PD	IC1	IC1	TC0	desert	13	F	WHITE	N	1	PREVIOUS	Liver	more than 2 years	ureter	N	NA	0.294117647	0.549940561	10114	2.102669405	1	MS2a1	Genomically unstable	II
SAM1abf01dd4544	11.22334499	High	PR	CR/PR	IC1	IC1	TC0	excluded	16	M	WHITE	N	2	PREVIOUS	Visceral	(less than) 1 year	kidney	N	NA	1.862745098	0.507408421	10093	16.85420945	0	MS2a2	Genomically unstable	II
SAM1ac4e3dee297	22.5511053	High	PD	SD/PD	IC1	IC1	TC0	excluded	2	M	WHITE	Y	1	PREVIOUS	Liver	(less than) 1 year	kidney	N	NA	0.647058824	1.055698587	10365	5.519507187	1	MS1b	UroA	I
SAM1bcc62d8290c	26.49028985	High	NE	NA	IC1	IC1	TC0	excluded	10	M	WHITE	Y	1	PREVIOUS	Visceral	(less than) 1 year	bladder	N	NA	1.490196078	0.862553684	10210	18.62833676	0	MS2a1	Genomically unstable	IV
SAM1c0ecfb3eb63	-36.02378753	Low	PD	SD/PD	IC2	IC2+	TC0	excluded	NA	F	WHITE	N	0	PREVIOUS	Liver	(less than) 1 year	bladder	Y	NA	NA	1.165791543	10086	5.848049281	1	MS2b2.2	Basal/SCC-like	III
SAM1c8b086175ca	-21.97705579	Low	PD	SD/PD	IC0	IC0	TC0	excluded	7	M	WHITE	N	0	PREVIOUS	Visceral	more than 2 years	bladder	Y	Y	0.549019608	0.637736357	10064	20.76386037	1	MS2b1	Infiltrated	I
SAM1dda30f1c5be	-16.71719022	Low	PD	SD/PD	IC1	IC1	TC0	desert	20	M	WHITE	N	0	PREVIOUS	NA	1-2 years	bladder	Y	Y	4.019607843	1.373135964	10226	21.25667351	0	MS2b1	Infiltrated	II
SAM1e9c4d1d39ae	10.21261494	High	PD	SD/PD	IC1	IC1	TC0	inflamed	5	F	WHITE	N	0	PREVIOUS	Liver	more than 2 years	bladder	Y	Y	1.431372549	1.751691474	10047	12.41889117	1	MS2b2.2	Basal/SCC-like	II
SAM1f3c93814cb9	-2.071806528	Low	NE	NA	IC0	IC0	TC0	excluded	5	F	WHITE	N	2	PREVIOUS	Visceral	(less than) 1 year	bladder	N	NA	1.137254902	0.677459762	10190	1.445585216	1	MS2a2	Genomically unstable	II
SAM1f66db567eb5	-23.67277989	Low	PR	CR/PR	IC2	IC2+	TC0	inflamed	38	M	WHITE	N	2	CURRENT	Liver	1-2 years	bladder	Y	N	4.509803922	0.731950525	10245	16.59137577	0	MS2b2.2	Basal/SCC-like	III
SAM1f83ebd6be9b	21.21794461	High	PD	SD/PD	IC1	IC1	TC0	desert	6	M	WHITE	N	1	NEVER	Liver	(less than) 1 year	kidney	N	NA	0.549019608	0.472310911	10340	3.515400411	1	MS1b	UroA	I
SAM1fa6bcb7fc48	23.65495469	High	PD	SD/PD	IC2	IC2+	TC0	inflamed	8	M	WHITE	Y	1	CURRENT	Visceral	(less than) 1 year	bladder	Y	Y	1.235294118	1.325905607	10147	22.73511294	0	MS1b	UroA	I
SAM203dcf14f927	10.03605758	High	CR	CR/PR	IC1	IC1	TC1	inflamed	13	M	WHITE	N	1	CURRENT	LN Only	more than 2 years	bladder	Y	Y	2.392156863	1.447456864	10157	19.35112936	0	MS2a2	Genomically unstable	II
SAM2070b416069c	11.23565798	High	SD	SD/PD	IC1	IC1	TC1	excluded	5	M	WHITE	Y	1	NEVER	Liver	more than 2 years	kidney	Y	Y	0.294117647	1.129712483	10026	8.016427105	1	MS1a	UroA	I
SAM23095936e611	28.28474639	High	PD	SD/PD	IC2	IC2+	TC0	desert	5	F	WHITE	N	0	PREVIOUS	Liver	more than 2 years	bladder	Y	Y	0.235294118	1.334922873	10307	2.234086242	1	MS1b	UroA	I
SAM23aa15d4a0b0	11.80006476	High	PD	SD/PD	IC1	IC1	TC0	excluded	5	F	WHITE	N	1	NEVER	Liver	more than 2 years	kidney	Y	Y	0.333333333	0.967266289	10135	5.716632444	1	MS2a1	Genomically unstable	II
SAM25510f300d79	13.79936777	High	CR	CR/PR	IC0	IC0	TC0	desert	NA	M	WHITE	N	0	PREVIOUS	Visceral	(less than) 1 year	other	Y	N	1.823529412	1.785161967	10124	20.69815195	0	MS2b2.2	Basal/SCC-like	III
SAM2570ff4aae6e	-16.89681303	Low	PR	CR/PR	IC2	IC2+	TC0	inflamed	12	F	WHITE	N	1	CURRENT	LN Only	(less than) 1 year	lymph node	Y	N	1.529411765	0.851525747	10029	22.37371663	0	MS2b2.1	UroB	III
SAM26104d5adc89	-7.65356296	Low	SD	SD/PD	IC0	IC0	TC0	excluded	1	M	ASIAN	Y	1	PREVIOUS	Visceral	(less than) 1 year	bladder	N	NA	0.274509804	0.958124038	10187	5.388090349	1	MS1a	UroA	III
SAM2624229effe8	-25.62869621	Low	PD	SD/PD	IC0	IC0	TC0	excluded	6	M	WHITE	N	1	PREVIOUS	Visceral	more than 2 years	bladder	Y	Y	0.431372549	0.56784493	10071	2.562628337	1	MS2b1	Infiltrated	I
SAM27299aed7681	32.47907392	High	PR	CR/PR	IC1	IC1	TC0	excluded	8	F	UNKNOWN	Y	0	NEVER	NA	1-2 years	bladder	Y	Y	0.745098039	1.864360513	10042	18.85831622	0	MS1b	UroA	I
SAM28687037e4ff	-37.99653306	Low	SD	SD/PD	IC2	IC2+	TC2+	inflamed	6	M	WHITE	N	0	PREVIOUS	Visceral	(less than) 1 year	kidney	Y	Y	0.568627451	1.508789292	10028	21.58521561	0	MS2b2.2	Basal/SCC-like	III
SAM28e6031ac18b	24.69621294	High	SD	SD/PD	IC0	IC0	TC0	desert	22	M	WHITE	N	1	CURRENT	Liver	(less than) 1 year	bladder	Y	N	NA	1.364038012	10021	9.232032854	1	MS1a	UroA	I
SAM297c0301e861	-29.6878906	Low	PD	SD/PD	IC1	IC1	TC2+	excluded	1	M	WHITE	Y	1	NEVER	Liver	more than 2 years	bladder	Y	N	NA	1.085117452	10099	8.082135524	1	MS2b1	Infiltrated	IV
SAM29da928587ad	-10.25350763	Low	PD	SD/PD	IC1	IC1	TC0	desert	NA	F	WHITE	N	1	PREVIOUS	Visceral	(less than) 1 year	ureter	Y	Y	0.490196078	0.67696075	10107	2.595482546	1	MS1a	UroA	III
SAM2b672f4336c7	12.5304927	High	SD	SD/PD	IC0	IC0	TC0	desert	2	M	WHITE	N	0	NEVER	Visceral	more than 2 years	kidney	N	NA	0.156862745	0.596754124	10164	15.3100616	1	MS1b	UroA	I
SAM2bba8cb35e48	-11.03805268	Low	PD	SD/PD	IC0	IC0	TC0	excluded	11	M	WHITE	N	1	PREVIOUS	Liver	more than 2 years	bladder	Y	Y	1.294117647	0.800619036	10262	10.48049281	1	MS2b1	Infiltrated	II
SAM2c9586161ce6	42.42102444	High	PD	SD/PD	IC1	IC1	TC0	desert	9	M	WHITE	N	0	NEVER	Visceral	1-2 years	bladder	Y	Y	0.431372549	1.485179583	10251	11.26899384	1	MS1b	UroA	I
SAM2dc3f04e45e9	-13.85142276	Low	PD	SD/PD	IC2	IC2+	TC2+	inflamed	NA	M	WHITE	N	1	PREVIOUS	Liver	(less than) 1 year	kidney	Y	N	NA	1.1458599	10160	10.18480493	1	MS2b2.2	Basal/SCC-like	II
SAM2dc578e0165f	12.33018883	High	NE	NA	IC2	IC2+	TC2+	excluded	8	M	ASIAN	N	1	PREVIOUS	Visceral	(less than) 1 year	bladder	Y	Y	NA	1.765190419	10204	1.971252567	1	MS2a2	Genomically unstable	IV
SAM2de7cffb5f72	18.71929696	High	NE	NA	IC1	IC1	TC2+	NA	NA	M	WHITE	Y	1	PREVIOUS	LN Only	1-2 years	bladder	Y	Y	NA	0.445910533	10324	1.839835729	1	MS2a1	Genomically unstable	II
SAM2e7aa8fa0ab3	16.92527917	High	PD	SD/PD	IC1	IC1	TC0	excluded	14	M	WHITE	N	1	PREVIOUS	Visceral	(less than) 1 year	kidney	N	NA	2.705882353	1.27953186	10172	7.72073922	1	MS1b	UroA	II
SAM2e9ac0b1b250	-16.7840462	Low	CR	CR/PR	IC2	IC2+	TC2+	NA	18	M	WHITE	N	1	PREVIOUS	NA	1-2 years	bladder	Y	Y	1.764705882	0.478278576	10354	22.14373717	0	MS2b2.2	Basal/SCC-like	IV
SAM2eb07dedf07f	-26.35602652	Low	PR	CR/PR	IC2	IC2+	TC0	inflamed	13	M	WHITE	Y	0	PREVIOUS	Visceral	1-2 years	bladder	Y	Y	1.137254902	0.305539972	10336	20.50102669	0	MS2b1	Infiltrated	II
SAM2f228939632f	-20.02732889	Low	PD	SD/PD	IC1	IC1	TC0	excluded	8	F	BLACK OR AFRICAN AMERICAN	N	1	NEVER	Liver	more than 2 years	bladder	Y	N	0.450980392	0.891807724	10242	7.885010267	1	MS2b1	Infiltrated	IV
SAM30b5c6c54cf7	-6.616943903	Low	CR	CR/PR	IC2	IC2+	TC0	excluded	6	F	WHITE	N	1	PREVIOUS	LN Only	1-2 years	bladder	Y	N	NA	0.754702286	10194	9.264887064	1	MS2b2.2	Basal/SCC-like	IV
SAM30cf07d4874f	-20.83372877	Low	SD	SD/PD	IC1	IC1	TC0	excluded	NA	M	WHITE	Y	1	NEVER	Liver	1-2 years	bladder	Y	N	NA	1.337512966	10018	11.66324435	1	MS2b1	Infiltrated	II
SAM31291c256373	-12.93864559	Low	NE	NA	IC1	IC1	TC0	inflamed	32	M	WHITE	Y	1	CURRENT	Visceral	(less than) 1 year	other	Y	N	3.215686275	1.39033693	10263	1.149897331	1	MS2b1	Infiltrated	II
SAM31d9176e11fb	3.252832239	Low	CR	CR/PR	IC2	IC2+	TC1	inflamed	23	M	WHITE	Y	0	NEVER	LN Only	(less than) 1 year	bladder	N	NA	4.235294118	0.811569612	10296	17.11704312	0	MS2b2.1	UroB	I
SAM31f41dd0d6ca	-9.059265595	Low	SD	SD/PD	IC1	IC1	TC0	NA	NA	F	WHITE	Y	1	PREVIOUS	NA	(less than) 1 year	lymph node	Y	N	0.705882353	1.273006423	10334	8.27926078	1	MS2b2.1	UroB	I
SAM3330c03fdf00	-22.31826034	Low	PD	SD/PD	IC1	IC1	TC0	NA	2	M	WHITE	N	0	NEVER	LN Only	(less than) 1 year	lymph node	Y	N	NA	1.140511385	10031	19.18685832	0	MS2b1	Infiltrated	IV
SAM34430ef08e5b	-14.6238829	Low	PD	SD/PD	IC1	NA	NA	NA	NA	M	WHITE	N	0	NEVER	Visceral	more than 2 years	bladder	Y	Y	NA	0.56762832	10373	18.16837782	0	MS2b1	Infiltrated	IV
SAM36851bc8b9ae	13.13152867	High	SD	SD/PD	IC1	IC1	TC2+	excluded	7	M	WHITE	N	1	PREVIOUS	Visceral	(less than) 1 year	bladder	Y	Y	0.333333333	0.739706865	10294	3.54825462	1	MS1b	UroA	I
SAM36a9225b0222	-40.06253675	Low	SD	SD/PD	IC2	IC2+	TC2+	inflamed	1	M	ASIAN	N	1	PREVIOUS	Liver	1-2 years	bladder	Y	N	0.607843137	1.681284067	10141	23.81930185	0	MS2b1	Infiltrated	IV
SAM36d87392593b	-12.34437725	Low	SD	SD/PD	IC2	IC2+	TC2+	excluded	7	M	WHITE	N	0	NEVER	Visceral	1-2 years	ureter	Y	Y	0.352941176	1.000659138	10014	23.68788501	0	MS2b2.2	Basal/SCC-like	III
SAM3779e979db6b	-6.651642398	Low	NE	NA	IC1	IC1	TC0	excluded	NA	M	WHITE	N	0	CURRENT	Visceral	more than 2 years	bladder	Y	Y	NA	1.422253423	10348	1.314168378	1	MS1a	UroA	I
SAM3785587846ce	25.25689042	High	NE	NA	IC1	IC1	TC0	NA	9	F	WHITE	Y	1	PREVIOUS	Liver	1-2 years	ureter	Y	Y	NA	1.118728979	10032	7.063655031	1	MS1b	UroA	I
SAM3894ac3956a5	2.413531212	Low	PD	SD/PD	IC1	IC1	TC0	excluded	5	M	WHITE	N	0	PREVIOUS	Visceral	(less than) 1 year	bladder	Y	Y	NA	1.905657756	10097	2.102669405	0	MS1b	UroA	I
SAM39eb94fa504d	-13.86182577	Low	PD	SD/PD	IC2	IC2+	TC0	excluded	6	M	WHITE	N	1	PREVIOUS	Visceral	1-2 years	bladder	Y	Y	NA	1.083372658	10023	17.90554415	1	MS2b2.2	Basal/SCC-like	III
SAM3a1c9632ff7b	28.28333174	High	SD	SD/PD	IC0	IC0	TC0	NA	NA	M	WHITE	N	0	NEVER	Visceral	(less than) 1 year	lung	N	NA	NA	0.627821327	10229	16.03285421	0	MS1b	UroA	II
SAM3b1066e5801b	-19.21826065	Low	SD	SD/PD	IC2	IC2+	TC0	excluded	2	M	WHITE	N	1	NEVER	LN Only	(less than) 1 year	lymph node	Y	N	0.176470588	0.386721774	10120	15.6386037	0	MS2b1	Infiltrated	IV
SAM3b15b4c6311d	-16.42327194	Low	CR	CR/PR	IC2	IC2+	TC2+	inflamed	44	M	WHITE	N	1	NEVER	Visceral	more than 2 years	bladder	Y	Y	5.823529412	1.598226988	10267	21.45379877	0	MS2b2.2	Basal/SCC-like	III
SAM3cb94b0d5297	-5.152496494	Low	PD	SD/PD	IC1	IC1	TC0	excluded	15	M	WHITE	N	1	CURRENT	Visceral	1-2 years	kidney	Y	Y	2.235294118	0.674090725	10181	5.059548255	1	MS2b1	Infiltrated	IV
SAM3e04eb914f3d	-3.56738896	Low	PR	CR/PR	IC2	IC2+	TC0	excluded	17	M	WHITE	N	1	NEVER	Liver	(less than) 1 year	lymph node	Y	N	1.411764706	1.286623181	10062	17.28131417	0	MS2b1	Infiltrated	I
SAM3e8baff50d7a	24.42474971	High	SD	SD/PD	IC0	IC0	TC0	desert	11	M	WHITE	Y	0	NEVER	Liver	1-2 years	kidney	Y	N	1.215686275	1.695434098	10185	6.965092402	1	MS2a1	Genomically unstable	II
SAM3ee5dcd894f0	-7.660175821	Low	PD	SD/PD	IC0	IC0	TC0	desert	NA	M	WHITE	Y	0	CURRENT	Visceral	1-2 years	bladder	Y	N	NA	0.932179134	10292	8.706365503	1	MS2b2.1	UroB	I
SAM3f2033c90438	-10.21783512	Low	NE	NA	IC0	IC0	TC0	inflamed	NA	M	WHITE	Y	1	PREVIOUS	Liver	(less than) 1 year	lymph node	Y	N	NA	1.163078181	10211	0.821355236	1	MS2b2.2	Basal/SCC-like	II
SAM3f446449bf81	-3.33865694	Low	NE	NA	IC2	IC2+	TC0	inflamed	NA	M	WHITE	Y	1	NEVER	LN Only	(less than) 1 year	bladder	Y	N	0.980392157	0.895024655	10198	0.755646817	1	MS2b2.1	UroB	I
SAM415f36ad349e	-14.77198113	Low	PD	SD/PD	IC1	IC1	TC0	excluded	NA	M	WHITE	N	0	PREVIOUS	LN Only	1-2 years	bladder	Y	N	0.431372549	1.098459225	10048	17.97125257	1	MS2b2.2	Basal/SCC-like	IV
SAM4305ab968b90	34.60136357	High	PD	SD/PD	IC0	IC0	TC0	desert	12	M	WHITE	N	1	PREVIOUS	Liver	more than 2 years	bladder	Y	N	0.392156863	1.345121134	10375	1.412731006	1	MS1b	UroA	I
SAM4501e41e4751	-29.3878784	Low	PD	SD/PD	IC1	IC1	TC1	excluded	6	M	WHITE	N	1	NEVER	Liver	1-2 years	bladder	Y	Y	0.921568627	1.363349658	10105	1.117043121	1	MS2b2.2	Basal/SCC-like	III
SAM4581bac493af	-3.459790573	Low	NE	NA	IC2	IC2+	TC0	NA	16	M	WHITE	N	0	NEVER	LN Only	(less than) 1 year	bladder	Y	Y	3	0.986933318	10140	20.04106776	0	MS2a2	Genomically unstable	II
SAM45c8e6412c66	-23.43728452	Low	PD	SD/PD	IC1	IC1	TC2+	inflamed	5	M	WHITE	N	1	PREVIOUS	LN Only	(less than) 1 year	bladder	Y	N	1.392156863	1.297927213	10217	3.482546201	1	MS2b2.2	Basal/SCC-like	III
SAM468a9e1dc821	2.135072332	Low	PD	SD/PD	IC2	IC2+	TC0	desert	8	M	WHITE	N	1	PREVIOUS	Visceral	(less than) 1 year	NA	Y	N	NA	0.737268594	10193	3.876796715	1	MS2b2.1	UroB	IV
SAM47fc46c3d6be	-14.13413446	Low	SD	SD/PD	IC2	IC2+	TC0	inflamed	8	M	WHITE	N	0	PREVIOUS	LN Only	(less than) 1 year	bladder	N	NA	0.803921569	0.761636638	10035	18.72689938	0	MS2b1	Infiltrated	IV
SAM4918c524b83a	17.65634893	High	NE	NA	IC1	IC1	TC0	desert	14	M	WHITE	Y	2	CURRENT	Visceral	(less than) 1 year	bladder	N	NA	NA	0.709870613	10137	0.624229979	0	MS1b	UroA	I
SAM491e341d5a82	26.82867827	High	NE	NA	IC1	IC1	TC0	desert	13	F	WHITE	N	0	NEVER	Visceral	more than 2 years	bladder	Y	Y	NA	0.97821804	10091	1.872689938	1	MS2a1	Genomically unstable	II
SAM49d48750e294	-15.5713947	Low	PD	SD/PD	IC1	IC1	TC0	excluded	0	M	UNKNOWN	N	0	PREVIOUS	Visceral	1-2 years	bladder	Y	Y	0.607843137	1.104973769	10227	9.856262834	1	MS2b1	Infiltrated	II
SAM49f9b2e57aa5	17.4932116	High	PD	SD/PD	IC0	IC0	TC0	excluded	5	M	WHITE	Y	1	PREVIOUS	Liver	1-2 years	kidney	Y	Y	1.450980392	0.997797201	10037	7.457905544	1	MS1b	UroA	I
SAM4b0175e8db6e	-3.982254693	Low	PD	SD/PD	IC1	IC1	TC0	desert	6	M	WHITE	N	1	PREVIOUS	Liver	more than 2 years	kidney	Y	Y	NA	1.051024344	10275	2.069815195	1	MS2b1	Infiltrated	I
SAM4b7ea015fd9e	25.1184501	High	PD	SD/PD	IC1	IC1	TC0	excluded	NA	F	WHITE	Y	1	NEVER	Visceral	(less than) 1 year	kidney	Y	N	NA	0.815580474	10266	13.27310062	1	MS1b	UroA	I
SAM4caabd64e7fd	12.73646214	High	PR	CR/PR	IC1	IC1	TC0	excluded	59	M	WHITE	N	1	PREVIOUS	NA	1-2 years	ureter	N	NA	11.68627451	0.790146328	10213	15.70431211	0	MS1a	UroA	III
SAM4edbe45817b3	-27.93921362	Low	NE	NA	IC2	IC2+	TC2+	inflamed	26	M	WHITE	N	1	PREVIOUS	NA	(less than) 1 year	bladder	Y	Y	3.68627451	0.907537769	10282	1.051334702	1	MS2b2.2	Basal/SCC-like	III
SAM5234688806a7	23.5617633	High	PD	SD/PD	IC0	IC0	TC0	desert	13	M	WHITE	N	1	PREVIOUS	Liver	more than 2 years	kidney	Y	Y	0.31372549	0.356537384	10013	5.880903491	1	MS1b	UroA	I
SAM52500cabdd36	31.99781899	High	SD	SD/PD	IC1	IC1	TC0	excluded	12	F	OTHER	N	0	PREVIOUS	LN Only	1-2 years	ureter	Y	Y	0.745098039	0.725808543	10243	20.46817248	0	MS2a1	Genomically unstable	II
SAM52e3fa3ad574	-11.72237803	Low	PD	SD/PD	IC1	IC1	TC0	NA	4	M	WHITE	Y	1	PREVIOUS	Liver	1-2 years	lymph node	Y	N	0.254901961	0.964846319	10118	7.950718686	1	MS2b1	Infiltrated	II
SAM548551ef782c	32.75149207	High	PR	CR/PR	IC0	IC0	TC0	desert	11	M	WHITE	N	1	NEVER	Liver	1-2 years	bladder	Y	Y	1.823529412	1.954017899	10122	17.28131417	0	MS2a1	Genomically unstable	IV
SAM54e58f1b0230	30.73875394	High	PD	SD/PD	IC0	IC0	TC0	desert	5	M	WHITE	N	1	NEVER	Liver	(less than) 1 year	bladder	Y	N	NA	1.34631914	10050	4.369609856	1	MS1b	UroA	I
SAM553c3c35b847	-43.49894992	Low	PD	SD/PD	IC0	IC0	TC0	NA	NA	F	WHITE	N	0	PREVIOUS	Liver	(less than) 1 year	kidney	Y	Y	NA	0.978527907	10074	6.702258727	1	MS2b1	Infiltrated	IV
SAM557dde1b9f3e	-4.832056153	Low	PD	SD/PD	IC1	IC1	TC0	excluded	5	M	WHITE	N	1	NEVER	Visceral	more than 2 years	ureter	Y	Y	NA	0.583186201	10291	6.702258727	1	MS1a	UroA	I
SAM560f23d6a3ad	-22.7004736	Low	CR	CR/PR	IC2	IC2+	TC2+	inflamed	19	M	NATIVE HAWAIIAN OR OTHER PACIFIC ISLANDER	N	0	PREVIOUS	NA	(less than) 1 year	other	Y	Y	0.647058824	1.057202305	10355	21.38809035	0	MS2b2.2	Basal/SCC-like	IV
SAM563d6233dfa2	-17.43485141	Low	PD	SD/PD	IC0	IC0	TC0	NA	NA	M	WHITE	N	1	PREVIOUS	Liver	(less than) 1 year	bladder	Y	N	0.607843137	0.977704207	10311	2.135523614	1	MS1a	UroA	IV
SAM568ce160abd9	-20.28081953	Low	SD	SD/PD	IC0	IC0	TC0	NA	NA	F	WHITE	Y	0	PREVIOUS	Visceral	1-2 years	bladder	Y	N	NA	0.318992724	10360	12.84599589	1	MS2b1	Infiltrated	III
SAM572f19794c96	3.121837439	Low	CR	CR/PR	IC1	IC1	TC2+	excluded	33	M	WHITE	N	1	PREVIOUS	Visceral	1-2 years	kidney	N	NA	5.509803922	0.678423031	10248	16.82135524	0	MS2b2.2	Basal/SCC-like	III
SAM5767dd75d142	16.3577126	High	PR	CR/PR	IC1	IC1	TC0	excluded	32	M	WHITE	N	1	NEVER	NA	1-2 years	other	Y	Y	NA	0.742625159	10274	18.16837782	0	MS2a2	Genomically unstable	IV
SAM58e7832f4e7d	25.26441893	High	PR	CR/PR	IC0	IC0	TC0	desert	2	M	WHITE	Y	1	NEVER	Visceral	more than 2 years	bladder	N	NA	0.333333333	0.85352948	10244	16.45995893	0	MS1a	UroA	I
SAM59289ca42c99	-41.17358181	Low	NE	NA	IC1	IC1	TC0	excluded	4	M	WHITE	N	0	PREVIOUS	Liver	(less than) 1 year	kidney	N	NA	0.235294118	0.438421529	10057	1.708418891	1	MS2b2.2	Basal/SCC-like	III
SAM59b825252c0d	-14.76117575	Low	NE	NA	IC1	IC1	TC0	NA	15	M	WHITE	N	1	NEVER	LN Only	more than 2 years	lymph node	Y	N	NA	2.551220035	10250	0.525667351	1	MS2b2.2	Basal/SCC-like	III
SAM59f392864f5d	-5.644658589	Low	SD	SD/PD	IC2	IC2+	TC0	excluded	14	M	OTHER	N	0	PREVIOUS	LN Only	more than 2 years	bladder	Y	N	NA	1.026016426	10136	17.77412731	1	MS2b1	Infiltrated	II
SAM59fda9035d1d	-52.71155608	Low	PD	SD/PD	IC0	IC0	TC0	NA	NA	M	WHITE	N	1	NEVER	Visceral	(less than) 1 year	NA	Y	N	NA	0.493701148	10352	3.745379877	1	MS2b1	Infiltrated	IV
SAM5a2347c0498a	38.80516935	High	SD	SD/PD	IC0	IC0	TC0	desert	9	M	WHITE	N	1	NEVER	Visceral	1-2 years	bladder	Y	Y	1.333333333	1.924754864	10017	4.895277207	1	MS2a1	Genomically unstable	II
SAM5b57e47fdcb3	12.16362465	High	PD	SD/PD	IC2	IC2+	TC0	NA	12	F	ASIAN	N	1	NEVER	Liver	more than 2 years	ureter	Y	Y	NA	0.977805699	10169	3.843942505	1	MS1b	UroA	I
SAM5c139c5c1c4f	-1.389621101	Low	PD	SD/PD	IC2	IC2+	TC0	excluded	NA	M	WHITE	N	1	PREVIOUS	Liver	more than 2 years	bladder	Y	Y	NA	0.655137268	10109	7.227926078	1	MS2b2.1	UroB	III
SAM5cc2d9036053	-18.46006193	Low	PD	SD/PD	IC0	IC0	TC0	desert	11	M	WHITE	N	1	NEVER	LN Only	(less than) 1 year	bladder	N	NA	0.411764706	0.264372354	10180	5.683778234	1	MS2b1	Infiltrated	I
SAM5cfa1699bdb7	-7.88312438	Low	PD	SD/PD	IC0	IC0	TC0	NA	10	M	WHITE	Y	0	PREVIOUS	Visceral	(less than) 1 year	liver	Y	N	1.215686275	0.788406261	10260	15.83572895	0	MS2b1	Infiltrated	II
SAM5d1dfd5207f5	27.35457809	High	PD	SD/PD	IC0	IC0	TC0	NA	12	M	WHITE	Y	1	NEVER	Visceral	(less than) 1 year	bladder	Y	N	NA	1.838190565	10225	10.90759754	1	MS1b	UroA	I
SAM5d989c86255e	4.070835471	Low	PD	SD/PD	IC1	IC1	TC0	desert	13	F	UNKNOWN	N	1	PREVIOUS	Liver	(less than) 1 year	bladder	Y	N	1.411764706	0.812834087	10145	3.449691992	1	MS2a2	Genomically unstable	III
SAM5e3bae090b8c	6.682155145	High	PD	SD/PD	IC2	IC2+	TC0	excluded	6	M	WHITE	Y	1	PREVIOUS	Liver	more than 2 years	kidney	Y	Y	0.823529412	1.028515476	10063	6.735112936	1	MS1b	UroA	I
SAM5fc9ae0aed1f	-20.04308089	Low	NE	NA	IC2	IC2+	TC2+	inflamed	6	M	WHITE	N	2	PREVIOUS	LN Only	(less than) 1 year	bladder	N	NA	2.019607843	0.881793511	10153	0.624229979	1	MS2b2.2	Basal/SCC-like	IV
SAM5fe7a81a39dd	16.062362	High	PD	SD/PD	IC2	IC2+	TC0	inflamed	21	M	WHITE	Y	0	CURRENT	LN Only	more than 2 years	ureter	Y	N	3.823529412	0.884286362	10350	17.08418891	1	MS2a1	Genomically unstable	II
SAM5ffd7e4cd794	-1.209290183	Low	NE	NA	IC0	IC0	TC0	NA	NA	M	WHITE	N	1	PREVIOUS	NA	(less than) 1 year	liver	Y	N	NA	2.10540196	10301	1.215605749	1	MS2a1	Genomically unstable	I
SAM6083aac8db99	17.8388796	High	PR	CR/PR	IC1	IC1	TC0	inflamed	14	M	WHITE	N	0	PREVIOUS	Visceral	(less than) 1 year	bladder	Y	Y	NA	1.849536051	10191	20.63244353	0	MS2a2	Genomically unstable	II
SAM6157c8f38b72	-8.348443713	Low	PR	CR/PR	IC1	IC1	TC0	desert	9	M	WHITE	N	0	PREVIOUS	Visceral	(less than) 1 year	bladder	N	NA	1.803921569	0.670758155	10235	16.59137577	0	MS2b1	Infiltrated	I
SAM61b9d4d84c64	32.68011827	High	SD	SD/PD	IC2	IC2+	TC0	inflamed	27	M	WHITE	N	1	PREVIOUS	Liver	1-2 years	bladder	Y	Y	5.882352941	1.878498346	10223	21.38809035	0	MS2a1	Genomically unstable	I
SAM61baf919bb01	-14.59914366	Low	SD	SD/PD	IC0	IC1	TC0	desert	NA	F	WHITE	N	1	NEVER	Visceral	(less than) 1 year	lymph node	Y	N	NA	0.939829398	10077	15.60574949	1	MS2b1	Infiltrated	I
SAM62fb1388c871	22.62110958	High	PD	SD/PD	IC1	IC1	TC0	NA	5	F	WHITE	N	0	PREVIOUS	Visceral	more than 2 years	kidney	Y	N	0.784313725	1.288240888	10351	22.50513347	0	MS2a1	Genomically unstable	IV
SAM63405b04ab2d	-28.0291535	Low	PD	SD/PD	IC0	IC0	TC0	NA	NA	M	WHITE	Y	0	NEVER	Liver	1-2 years	bladder	Y	Y	0.156862745	0.73549005	10132	6.800821355	1	MS2b1	Infiltrated	II
SAM63b2189c36d7	28.58803294	High	PD	SD/PD	IC0	IC0	TC0	desert	14	M	WHITE	N	1	CURRENT	Liver	more than 2 years	bladder	Y	Y	0.980392157	1.201405294	10209	3.975359343	1	MS1b	UroA	I
SAM65afda25b920	-42.02032157	Low	SD	SD/PD	IC2	IC2+	TC2+	excluded	4	M	WHITE	Y	2	CURRENT	Visceral	more than 2 years	bladder	N	NA	0.294117647	0.289937732	10329	8.082135524	1	MS2b1	Infiltrated	III
SAM6662f5181f87	1.180369697	Low	PD	SD/PD	IC1	IC1	TC0	inflamed	5	M	WHITE	N	0	PREVIOUS	Liver	(less than) 1 year	bladder	N	NA	0.490196078	0.918382206	10303	19.28542094	0	MS1a	UroA	I
SAM670649e105b5	-2.553547809	Low	CR	CR/PR	IC2	IC2+	TC0	excluded	15	F	WHITE	N	0	NEVER	LN Only	(less than) 1 year	bladder	Y	Y	2.68627451	1.148885294	10148	22.07802875	0	MS2b2.2	Basal/SCC-like	I
SAM675a12a09c15	3.410712919	Low	PD	SD/PD	IC1	IC1	TC0	desert	13	M	WHITE	N	0	PREVIOUS	Liver	1-2 years	bladder	Y	N	1.254901961	0.874536375	10254	2.891170431	1	MS1a	UroA	I
SAM6780ed436b55	-11.10266581	Low	PD	SD/PD	IC2	IC2+	TC0	inflamed	14	F	WHITE	N	1	PREVIOUS	Visceral	more than 2 years	bladder	Y	Y	2.549019608	1.12775063	10167	6.242299795	1	MS2b2.2	Basal/SCC-like	III
SAM6792d6e98068	29.00325606	High	PD	SD/PD	IC2	IC2+	TC0	desert	17	M	BLACK OR AFRICAN AMERICAN	Y	2	PREVIOUS	Liver	(less than) 1 year	bladder	N	NA	1.117647059	1.071601074	10095	6.012320329	1	MS1b	UroA	I
SAM681e4bf7cf85	20.87512505	High	PR	CR/PR	IC2	IC2+	TC0	excluded	7	M	WHITE	N	0	NEVER	NA	1-2 years	bladder	Y	Y	1.862745098	1.586346354	10156	23.39219713	0	MS1b	UroA	I
SAM6964a6d7b967	34.87238807	High	PD	SD/PD	IC1	IC0	TC1	NA	5	M	WHITE	N	1	PREVIOUS	Visceral	(less than) 1 year	bladder	N	NA	1.176470588	0.886016153	10192	16.26283368	1	MS2a1	Genomically unstable	II
SAM698d8d76b934	-5.728750682	Low	NE	NA	IC1	IC1	TC0	excluded	6	F	WHITE	N	1	NEVER	Visceral	(less than) 1 year	bladder	Y	Y	1.019607843	1.234405929	10101	0.427104723	1	MS2b2.2	Basal/SCC-like	IV
SAM6cb230f208a8	22.31029854	High	PR	CR/PR	IC0	IC0	TC1	desert	20	M	WHITE	N	0	PREVIOUS	Visceral	1-2 years	lung	Y	Y	1.039215686	0.772356644	10234	23.22792608	0	MS1b	UroA	I
SAM6cbc10abddb0	-9.467271343	Low	PD	SD/PD	IC2	IC2+	TC0	inflamed	3	M	WHITE	N	1	NEVER	LN Only	(less than) 1 year	bladder	Y	Y	0.960784314	0.933544306	10010	5.94661191	1	MS2b2.2	Basal/SCC-like	III
SAM6d2ae0c39b96	17.37262107	High	PD	SD/PD	IC1	IC1	TC0	excluded	NA	M	BLACK OR AFRICAN AMERICAN	N	1	CURRENT	LN Only	(less than) 1 year	lymph node	Y	Y	NA	1.087961118	10168	22.11088296	0	MS1b	UroA	I
SAM6dd7ad1d797d	-32.26511741	Low	PD	SD/PD	IC1	IC1	TC2+	NA	NA	M	WHITE	N	1	PREVIOUS	Visceral	1-2 years	bladder	Y	Y	3.568627451	1.249411967	10089	19.28542094	1	MS2b2.2	Basal/SCC-like	III
SAM6f2a102a99df	-3.798005521	Low	CR	CR/PR	IC2	IC2+	TC2+	NA	8	F	WHITE	N	1	NEVER	NA	(less than) 1 year	NA	N	NA	2.078431373	0.74347972	10309	19.28542094	0	MS2a2	Genomically unstable	II
SAM6ff654a20f98	6.873891659	High	CR	CR/PR	IC1	IC1	TC0	excluded	6	M	WHITE	N	0	PREVIOUS	NA	(less than) 1 year	kidney	N	NA	1.039215686	0.673914632	10202	18.56262834	0	MS2b1	Infiltrated	I
SAM7114d99032ec	18.78403609	High	PD	SD/PD	IC0	IC0	TC0	NA	17	M	WHITE	N	1	NEVER	Visceral	1-2 years	bladder	Y	Y	2.176470588	1.082968668	10111	10.84188912	1	MS1b	UroA	I
SAM714285adf612	-40.9065964	Low	NE	NA	IC2	IC2+	TC2+	inflamed	5	M	WHITE	N	1	NEVER	Liver	1-2 years	kidney	Y	Y	0.980392157	1.331095466	10060	0.624229979	1	MS2b1	Infiltrated	IV
SAM716f54e468f4	1.879297166	Low	SD	SD/PD	IC2	IC2+	TC0	NA	6	M	WHITE	N	1	NEVER	Liver	1-2 years	kidney	Y	Y	1.568627451	1.356778099	10170	21.19096509	0	MS2b1	Infiltrated	II
SAM727c0e92a2a7	-6.122458541	Low	PR	CR/PR	IC2	IC2+	TC2+	NA	1	M	WHITE	Y	0	PREVIOUS	LN Only	(less than) 1 year	lymph node	N	NA	0.333333333	0.95596147	10239	18.72689938	0	MS2a2	Genomically unstable	II
SAM73663ee4a96e	10.27088369	High	CR	CR/PR	IC2	IC2+	TC0	excluded	NA	M	WHITE	N	0	PREVIOUS	LN Only	(less than) 1 year	kidney	N	NA	NA	0.796165422	10123	21.25667351	0	MS1b	UroA	I
SAM73b653ae20d1	-25.11390468	Low	NE	NA	IC2	IC2+	TC2+	inflamed	3	F	WHITE	N	1	NEVER	Visceral	(less than) 1 year	other	Y	Y	0.960784314	1.362265827	10053	1.80698152	1	MS2b2.2	Basal/SCC-like	III
SAM75142fcab9df	-13.85213509	Low	PD	SD/PD	IC2	IC2+	TC0	excluded	7	F	WHITE	N	1	NEVER	LN Only	more than 2 years	kidney	Y	Y	0.274509804	1.367829589	10270	11.92607803	1	MS2b1	Infiltrated	I
SAM7538ad9ff524	0.268098403	Low	SD	SD/PD	IC1	IC1	TC0	inflamed	21	F	WHITE	N	1	PREVIOUS	NA	(less than) 1 year	bladder	N	NA	2.392156863	0.657817494	10212	19.1211499	0	MS2b2.1	UroB	III
SAM753d4bb52dbe	0.47016489	Low	SD	SD/PD	IC1	IC1	TC0	excluded	7	M	WHITE	N	1	CURRENT	Visceral	(less than) 1 year	ureter	Y	Y	NA	1.523080086	10337	11.36755647	1	MS2b1	Infiltrated	I
SAM75f12d1a55fc	-23.21487696	Low	SD	SD/PD	IC2	IC2+	TC0	inflamed	6	M	WHITE	N	0	PREVIOUS	Visceral	1-2 years	lung	Y	N	0.333333333	0.748055858	10052	14.75154004	0	MS2b1	Infiltrated	IV
SAM76a431ba6ce1	-23.19963685	Low	PD	SD/PD	IC1	IC1	TC0	inflamed	6	M	WHITE	N	0	NEVER	Visceral	(less than) 1 year	kidney	N	NA	0.215686275	0.804776832	10300	14.12731006	1	MS2b1	Infiltrated	III
SAM771445e92421	-17.68175177	Low	CR	CR/PR	IC1	IC1	TC0	inflamed	NA	M	WHITE	N	0	NEVER	LN Only	more than 2 years	bladder	Y	N	0.215686275	0.490146122	10165	19.41683778	0	MS2b1	Infiltrated	III
SAM7746b76437e6	20.54447992	High	NE	NA	IC0	IC0	TC0	desert	5	M	WHITE	N	1	PREVIOUS	Liver	1-2 years	bladder	Y	Y	0.392156863	1.66593224	10203	2.825462012	1	MS1b	UroA	I
SAM7829a341b9f3	-2.06982322	Low	PD	SD/PD	IC2	IC2+	TC1	inflamed	3	M	WHITE	Y	1	PREVIOUS	NA	(less than) 1 year	bladder	N	NA	0.745098039	0.714102373	10146	3.876796715	1	MS2b2.2	Basal/SCC-like	IV
SAM7893196e0e89	5.328831879	High	PD	SD/PD	IC0	IC0	TC0	NA	5	M	ASIAN	N	1	PREVIOUS	Visceral	(less than) 1 year	bladder	Y	N	0.941176471	1.548390568	10069	2.661190965	1	MS2b2.2	Basal/SCC-like	III
SAM7a9093b9c7e9	-20.03786042	Low	NE	NA	IC0	IC0	TC0	desert	1	M	WHITE	N	1	NEVER	NA	1-2 years	kidney	Y	Y	0.215686275	0.821923338	10020	1.80698152	1	MS2b1	Infiltrated	II
SAM7aa01fc49a80	-22.91401364	Low	PD	SD/PD	IC1	IC1	TC0	excluded	NA	M	WHITE	N	1	PREVIOUS	Liver	more than 2 years	bladder	N	NA	1.039215686	1.063460953	10370	2.135523614	1	MS2b1	Infiltrated	II
SAM7b40007f4aa4	29.24555428	High	PR	CR/PR	IC0	IC0	TC0	NA	12	F	WHITE	N	1	NEVER	Visceral	(less than) 1 year	ureter	N	NA	NA	0.978980558	10051	21.65092402	0	MS2a1	Genomically unstable	IV
SAM7bff231634e9	0.388926181	Low	SD	SD/PD	IC2	IC2+	TC2+	NA	NA	M	WHITE	N	1	PREVIOUS	Visceral	(less than) 1 year	ureter	Y	Y	0.725490196	1.227186416	10347	10.25051335	1	MS2b2.2	Basal/SCC-like	III
SAM7c67b05aa109	30.16946872	High	SD	SD/PD	IC0	IC0	TC1	NA	5	F	WHITE	N	0	NEVER	Visceral	1-2 years	bladder	Y	Y	0.529411765	1.175252697	10083	8.246406571	1	MS1b	UroA	I
SAM7d2dfba6cd84	-42.78651336	Low	SD	SD/PD	IC1	IC1	TC0	inflamed	4	M	WHITE	N	0	CURRENT	Liver	1-2 years	lymph node	Y	Y	0.156862745	0.746499808	10345	12.71457906	1	MS2b1	Infiltrated	IV
SAM7d7c54623618	18.60089486	High	PR	CR/PR	IC0	IC0	TC0	excluded	8	M	WHITE	N	0	CURRENT	Liver	(less than) 1 year	bladder	Y	N	2.098039216	1.132101135	10049	21.2238193	0	MS2a1	Genomically unstable	II
SAM7edacb3deb65	34.40959113	High	NE	NA	IC0	IC0	TC0	desert	NA	M	WHITE	Y	1	PREVIOUS	LN Only	1-2 years	kidney	N	NA	0.647058824	0.571193024	10038	18.00410678	0	MS2a1	Genomically unstable	II
SAM7ee2b6e4d6b3	20.11562695	High	NE	NA	IC0	IC0	TC0	excluded	36	M	WHITE	Y	1	PREVIOUS	Visceral	1-2 years	kidney	Y	Y	6.803921569	1.433244855	10045	1.708418891	1	MS1b	UroA	I
SAM7f0d9cc7f001	-5.85831765	Low	PD	SD/PD	IC1	IC1	TC0	excluded	NA	M	WHITE	N	1	NEVER	Liver	more than 2 years	bladder	Y	Y	NA	0.649813391	10220	4.632443532	1	MS2b1	Infiltrated	II
SAM7fb6987514a4	-30.62283244	Low	PD	SD/PD	IC2	IC2+	TC0	excluded	1	M	BLACK OR AFRICAN AMERICAN	N	0	NEVER	Liver	1-2 years	bladder	Y	N	NA	1.156595216	10293	22.83367556	0	MS2b1	Infiltrated	III
SAM7fb7a13c096b	-1.086142873	Low	PD	SD/PD	IC0	IC0	TC0	excluded	11	M	ASIAN	N	2	CURRENT	Liver	(less than) 1 year	kidney	N	NA	0.764705882	0.483768604	10006	1.675564682	1	MS2b1	Infiltrated	II
SAM80c6183220e6	-15.72213878	Low	PD	SD/PD	IC1	IC1	TC0	inflamed	8	M	WHITE	N	0	CURRENT	LN Only	(less than) 1 year	kidney	N	NA	0.215686275	0.541934294	10030	14.75154004	0	MS2b2.2	Basal/SCC-like	III
SAM81b71522417a	29.74829621	High	PD	SD/PD	IC0	IC0	TC0	NA	7	F	WHITE	N	0	PREVIOUS	Liver	(less than) 1 year	bladder	N	NA	1.078431373	1.705661217	10081	2.135523614	1	MS1b	UroA	I
SAM822b226466a1	35.06088872	High	SD	SD/PD	IC0	IC0	TC0	desert	NA	M	WHITE	Y	1	PREVIOUS	Visceral	1-2 years	other	Y	Y	1.098039216	1.26143583	10133	17.28131417	0	MS1b	UroA	I
SAM8533e5e261d6	21.33155414	High	PR	CR/PR	IC0	IC0	TC0	desert	5	M	WHITE	N	0	PREVIOUS	Visceral	1-2 years	bladder	Y	N	1.725490196	1.523077261	10269	12.81314168	1	MS1b	UroA	I
SAM85e41e7f33f9	-26.78461718	Low	NE	NA	IC1	IC1	TC1	inflamed	10	M	WHITE	N	2	PREVIOUS	Visceral	(less than) 1 year	bladder	N	NA	1.254901961	1.164735709	10264	0.624229979	1	MS2b2.2	Basal/SCC-like	IV
SAM85f0a3ac1c45	25.44567032	High	PD	SD/PD	IC2	IC2+	TC0	excluded	8	M	WHITE	N	1	CURRENT	Visceral	1-2 years	lung	Y	Y	0.274509804	1.124738569	10098	5.848049281	1	MS1b	UroA	III
SAM87a8e18eb45b	30.35700003	High	PD	SD/PD	IC1	IC1	TC0	excluded	14	F	WHITE	N	2	NEVER	Visceral	(less than) 1 year	bladder	N	NA	0.31372549	1.04861123	10339	2.759753593	1	MS1b	UroA	I
SAM8884fe446d20	-38.95222738	Low	PR	CR/PR	IC2	IC2+	TC2+	inflamed	13	M	WHITE	N	1	NEVER	NA	(less than) 1 year	bladder	Y	N	6	0.794959172	10044	23.16221766	0	MS2b2.2	Basal/SCC-like	III
SAM8a1b0e02ee42	40.53380425	High	CR	CR/PR	IC0	IC0	TC0	desert	14	M	ASIAN	N	0	NEVER	LN Only	1-2 years	bladder	Y	Y	0.843137255	1.796841482	10349	20.56673511	0	MS2a1	Genomically unstable	II
SAM8a42c0d59187	22.44533943	High	NE	NA	IC0	IC0	TC0	NA	3	M	WHITE	Y	1	NEVER	Liver	(less than) 1 year	NA	Y	N	0.274509804	0.891949289	10110	2.825462012	1	MS1b	UroA	III
SAM8b4b8b0f9e73	-12.45888284	Low	SD	SD/PD	IC1	IC1	TC0	excluded	7	M	WHITE	N	0	PREVIOUS	LN Only	(less than) 1 year	kidney	N	NA	1	0.581736105	10199	15.67145791	0	MS2b1	Infiltrated	I
SAM8e43e9caf307	34.8015857	High	NE	NA	IC1	IC1	TC0	excluded	4	F	WHITE	N	0	PREVIOUS	Liver	(less than) 1 year	bladder	Y	Y	1	1.392042596	10285	0.492813142	1	MS2a1	Genomically unstable	II
SAM8e469834acc1	-2.06834791	Low	PD	SD/PD	IC1	IC1	TC0	excluded	6	M	WHITE	N	1	NEVER	Liver	more than 2 years	bladder	Y	Y	NA	0.978556694	10287	3.712525667	1	MS1a	UroA	I
SAM8e8ef2368dfa	-28.41783106	Low	PD	SD/PD	IC0	IC0	TC0	desert	6	M	WHITE	N	0	CURRENT	Visceral	(less than) 1 year	kidney	Y	N	0.509803922	1.042745306	10207	4.501026694	1	MS2b1	Infiltrated	IV
SAM8f2275c36e8c	18.7037681	High	SD	SD/PD	IC1	IC1	TC0	desert	5	M	WHITE	N	0	NEVER	Visceral	1-2 years	bladder	Y	Y	NA	1.631053965	10189	20.73100616	0	MS1b	UroA	I
SAM91c47b054ffb	24.90813996	High	PR	CR/PR	IC2	IC2+	TC0	inflamed	49	M	WHITE	Y	0	PREVIOUS	Visceral	(less than) 1 year	bladder	Y	N	2.705882353	1.102690007	10162	17.01848049	1	MS2a1	Genomically unstable	II
SAM9306c5c92444	32.33742306	High	PD	SD/PD	IC2	IC2+	TC1	inflamed	12	M	WHITE	N	1	NEVER	Visceral	1-2 years	bladder	Y	NA	2.235294118	1.772576882	10129	15.44147844	0	MS2a1	Genomically unstable	II
SAM9410b866974a	-30.02113716	Low	SD	SD/PD	IC0	IC0	TC0	NA	NA	M	WHITE	N	1	NEVER	LN Only	1-2 years	bladder	Y	N	NA	1.467483351	10333	6.735112936	1	MS2b1	Infiltrated	IV
SAM943df5cf15df	-25.79434584	Low	PD	SD/PD	IC1	IC1	TC0	desert	5	M	WHITE	N	1	PREVIOUS	Visceral	(less than) 1 year	bladder	Y	N	0.117647059	0.984678546	10080	2.135523614	1	MS2b2.2	Basal/SCC-like	III
SAM9448d858692c	-10.13599016	Low	NE	NA	IC2	IC2+	TC1	inflamed	8	M	WHITE	Y	1	PREVIOUS	Liver	(less than) 1 year	kidney	Y	N	NA	0.95079965	10289	2.036960986	1	MS2b1	Infiltrated	II
SAM94859b440b1d	15.50937989	High	PD	SD/PD	IC1	IC1	TC0	excluded	11	M	BLACK OR AFRICAN AMERICAN	N	1	NEVER	Visceral	more than 2 years	kidney	N	NA	0.215686275	0.507752337	10298	13.33880903	1	MS1b	UroA	I
SAM9539a4f19ebc	14.4995478	High	SD	SD/PD	IC0	IC0	TC0	desert	NA	M	WHITE	N	0	NEVER	Liver	(less than) 1 year	bladder	Y	N	0.431372549	1.46802344	10144	7.950718686	1	MS1b	UroA	I
SAM957378bd907f	-21.74172412	Low	PD	SD/PD	IC0	IC0	TC0	excluded	NA	M	WHITE	N	0	PREVIOUS	Liver	1-2 years	ureter	Y	N	0.196078431	0.870141685	10216	2.234086242	1	MS2b1	Infiltrated	II
SAM95c70496ffb5	-25.86166784	Low	NE	NA	IC2	IC2+	TC0	inflamed	NA	F	OTHER	N	0	NEVER	Visceral	(less than) 1 year	lymph node	Y	N	NA	0.567752495	10128	0.361396304	1	MS2b1	Infiltrated	III
SAM961d04c42bd9	7.651283737	High	PD	SD/PD	IC0	IC0	TC0	excluded	17	M	WHITE	N	1	CURRENT	Visceral	(less than) 1 year	bladder	Y	N	1.725490196	1.546205074	10034	5.880903491	1	MS2a1	Genomically unstable	I
SAM9681450bbc90	-28.01080542	Low	NE	NA	IC2	IC2+	TC0	inflamed	21	M	WHITE	N	1	PREVIOUS	Visceral	more than 2 years	bladder	Y	Y	NA	1.182872827	10328	4.960985626	1	MS2b1	Infiltrated	III
SAM9725303dce0c	40.53360888	High	PD	SD/PD	IC1	IC1	TC0	desert	22	M	WHITE	Y	1	NEVER	Liver	more than 2 years	bladder	N	NA	4.431372549	1.307368768	10286	8.90349076	0	MS2a1	Genomically unstable	II
SAM978a587b207e	-7.571738011	Low	PD	SD/PD	IC0	IC1	TC2+	excluded	NA	M	WHITE	N	0	CURRENT	LN Only	(less than) 1 year	bladder	Y	N	1.921568627	1.042869313	10131	2.102669405	1	MS2a2	Genomically unstable	II
SAM97a00e0929fb	24.03655697	High	PR	CR/PR	IC2	IC2+	TC0	excluded	18	M	OTHER	N	0	PREVIOUS	Liver	(less than) 1 year	kidney	N	NA	2.862745098	0.710256922	10007	12.71457906	0	MS2a1	Genomically unstable	II
SAM99a46b9eec27	-22.15861479	Low	PD	SD/PD	IC0	IC0	TC0	excluded	5	M	WHITE	N	1	PREVIOUS	Liver	1-2 years	kidney	Y	Y	0.725490196	1.965691571	10236	3.613963039	1	MS2b1	Infiltrated	I
SAM99b1f6a9534e	25.58213984	High	NE	NA	IC1	IC1	TC0	excluded	5	F	WHITE	N	0	PREVIOUS	Liver	(less than) 1 year	bladder	Y	Y	1	1.043948945	10285	0.492813142	1	MS2a1	Genomically unstable	II
SAM9a2cf3c06fb3	-10.53958657	Low	PD	SD/PD	IC1	IC1	TC0	inflamed	4	M	WHITE	N	0	PREVIOUS	Visceral	more than 2 years	bladder	Y	Y	0.862745098	1.606608343	10059	5.650924025	1	MS2b1	Infiltrated	II
SAM9aa6a095a9d6	-6.962973916	Low	PD	SD/PD	IC1	IC1	TC0	excluded	5	M	WHITE	Y	0	PREVIOUS	NA	more than 2 years	kidney	Y	Y	0.647058824	0.882239327	10171	8.837782341	1	MS2b2.1	UroB	I
SAM9b9d48b0b02c	29.84675252	High	NE	NA	IC1	IC1	TC0	inflamed	5	M	WHITE	Y	1	PREVIOUS	Liver	more than 2 years	bladder	Y	Y	2.117647059	1.583998653	10039	2.891170431	1	MS2a1	Genomically unstable	II
SAM9cafb905b36a	-27.7209592	Low	PD	SD/PD	IC2	IC2+	TC2+	inflamed	12	M	WHITE	N	0	PREVIOUS	LN Only	(less than) 1 year	kidney	Y	Y	0.588235294	1.532490278	10359	7.622176591	1	MS2b2.2	Basal/SCC-like	IV
SAM9d2494119c05	4.066083741	Low	PD	SD/PD	IC0	IC0	TC0	NA	NA	M	WHITE	N	1	NEVER	Liver	(less than) 1 year	liver	Y	N	NA	0.958447422	10176	1.445585216	1	MS1b	UroA	I
SAM9daccafc18db	-5.296546703	Low	PD	SD/PD	IC0	IC0	TC0	desert	NA	F	WHITE	N	0	CURRENT	Visceral	(less than) 1 year	kidney	Y	Y	NA	0.597249445	10113	16.45995893	0	MS2b2.2	Basal/SCC-like	III
SAM9e11ec6bea80	-7.10933874	Low	SD	SD/PD	IC2	IC2+	TC2+	inflamed	10	M	WHITE	N	1	PREVIOUS	Visceral	more than 2 years	bladder	Y	N	NA	1.395367588	10215	15.40862423	1	MS2b2.2	Basal/SCC-like	IV
SAM9eebdef2858a	9.552522435	High	NE	NA	IC1	IC1	TC0	excluded	NA	F	WHITE	N	1	NEVER	Liver	more than 2 years	bladder	Y	Y	NA	0.620737433	10327	0.821355236	1	MS2a1	Genomically unstable	IV
SAM9fb814c22bdb	-43.24942324	Low	SD	SD/PD	IC1	IC1	TC0	desert	6	F	WHITE	N	0	PREVIOUS	NA	(less than) 1 year	bladder	N	NA	0.431372549	0.771397059	10088	19.1211499	1	MS2b1	Infiltrated	III
SAMa0ca029b7afd	10.28008911	High	NE	NA	IC0	IC0	TC0	NA	12	M	WHITE	N	1	PREVIOUS	Visceral	(less than) 1 year	NA	N	NA	0.745098039	0.642024205	10314	0.361396304	1	MS1b	UroA	II
SAMa1871f491b02	28.72289155	High	PD	SD/PD	IC0	IC0	TC0	desert	NA	F	WHITE	N	1	NEVER	Liver	more than 2 years	bladder	Y	Y	3.333333333	1.629593808	10108	1.741273101	1	MS1b	UroA	I
SAMa1e62d323e1d	5.283778728	High	SD	SD/PD	IC2	IC2+	TC0	inflamed	15	F	WHITE	Y	0	PREVIOUS	Visceral	1-2 years	bladder	Y	N	0.921568627	1.314022684	10321	10.57905544	1	MS2a1	Genomically unstable	II
SAMa321770ac31c	-0.288310492	Low	PD	SD/PD	IC2	IC2+	TC0	excluded	8	M	WHITE	N	0	PREVIOUS	Visceral	(less than) 1 year	lymph node	Y	N	1.411764706	1.388587984	10369	7.063655031	0	MS2b2.2	Basal/SCC-like	II
SAMa424c75831b4	12.48586166	High	PD	SD/PD	IC2	IC2+	TC0	NA	6	M	WHITE	N	1	PREVIOUS	Visceral	1-2 years	bladder	Y	N	0.68627451	0.776141762	10240	3.54825462	1	MS1b	UroA	II
SAMa535fcdf18a0	21.81296696	High	PR	CR/PR	IC0	IC0	TC0	NA	19	M	WHITE	N	1	PREVIOUS	NA	1-2 years	bladder	Y	Y	0.882352941	0.899224052	10371	17.28131417	0	MS1b	UroA	I
SAMa90d73f8d891	-13.95643759	Low	PD	SD/PD	IC0	IC0	TC0	NA	12	M	WHITE	N	0	PREVIOUS	Visceral	(less than) 1 year	other	Y	N	0.725490196	0.848679378	10356	1.018480493	1	MS2b2.2	Basal/SCC-like	III
SAMa913c6139ec8	-13.46286435	Low	SD	SD/PD	IC2	IC2+	TC0	excluded	NA	M	WHITE	N	0	NEVER	Visceral	(less than) 1 year	kidney	Y	N	1.529411765	0.942285081	10304	5.125256674	1	MS2b1	Infiltrated	II
SAMa9ca8536d2b1	-25.43784965	Low	SD	SD/PD	IC1	IC1	TC1	NA	3	M	WHITE	N	0	PREVIOUS	LN Only	1-2 years	bladder	N	NA	0.352941176	0.846129683	10330	21.84804928	0	MS2b1	Infiltrated	III
SAMaabf4afe4213	19.66978228	High	PD	SD/PD	IC0	IC0	TC0	NA	18	M	WHITE	N	1	NEVER	Visceral	(less than) 1 year	lymph node	N	NA	2	0.879312254	10159	2.628336756	1	MS2a1	Genomically unstable	II
SAMaaf505c36f93	24.12650068	High	PR	CR/PR	IC1	IC1	TC0	excluded	15	M	WHITE	N	1	PREVIOUS	LN Only	more than 2 years	kidney	Y	Y	1.725490196	1.53824532	10259	20.56673511	0	MS1b	UroA	I
SAMab8052a03398	-60.49218662	Low	SD	SD/PD	IC2	IC2+	TC0	inflamed	NA	M	WHITE	N	1	NEVER	LN Only	(less than) 1 year	lymph node	Y	N	0.039215686	0.767620979	10019	13.30595483	1	MS2b1	Infiltrated	III
SAMabc151b01ea3	-20.19575707	Low	PD	SD/PD	IC1	IC1	TC0	excluded	NA	F	WHITE	N	1	NEVER	Liver	(less than) 1 year	bladder	Y	N	NA	0.744010044	10092	0.558521561	1	MS2b2.2	Basal/SCC-like	IV
SAMad83c9c53537	-6.079029202	Low	PD	SD/PD	IC1	IC1	TC0	NA	6	M	WHITE	N	0	PREVIOUS	Visceral	1-2 years	kidney	Y	Y	0.745098039	1.296951966	10372	14.98151951	0	MS1a	UroA	I
SAMae02629a97f7	16.61282961	High	PD	SD/PD	IC0	IC0	TC0	NA	NA	F	WHITE	N	0	PREVIOUS	Liver	(less than) 1 year	kidney	Y	N	NA	0.77228259	10326	3.252566735	1	MS1b	UroA	II
SAMae1690469964	24.15652821	High	SD	SD/PD	IC1	IC1	TC0	NA	NA	M	BLACK OR AFRICAN AMERICAN	Y	0	CURRENT	Visceral	1-2 years	ureter	Y	Y	NA	1.80587501	10320	21.15811088	1	MS1b	UroA	I
SAMae4da274eded	7.993830832	High	PD	SD/PD	IC0	IC0	TC0	NA	NA	F	WHITE	Y	1	NEVER	Liver	(less than) 1 year	bladder	Y	Y	NA	1.48461675	10004	4.993839836	1	MS2a2	Genomically unstable	II
SAMaec7380f9ab0	19.50043598	High	PR	CR/PR	IC2	IC2+	TC0	excluded	4	M	WHITE	N	2	NEVER	NA	(less than) 1 year	ureter	N	NA	NA	1.308666391	10155	20.862423	0	MS2a2	Genomically unstable	IV
SAMaf42c1541269	8.342166436	High	SD	SD/PD	IC2	IC2+	TC0	inflamed	14	M	WHITE	N	1	PREVIOUS	Liver	(less than) 1 year	bladder	N	NA	2.196078431	0.795428005	10178	5.519507187	0	MS2a2	Genomically unstable	II
SAMaf7578d55754	-5.836670275	Low	NE	NA	IC0	IC2+	TC2+	excluded	NA	F	WHITE	N	1	PREVIOUS	NA	(less than) 1 year	other	Y	N	2.666666667	1.356513448	10357	0.229979466	1	MS2a2	Genomically unstable	II
SAMaff272833538	4.595923892	Low	NE	NA	IC2	IC2+	TC0	excluded	5	M	WHITE	Y	1	NEVER	Liver	(less than) 1 year	kidney	Y	Y	1.274509804	1.308997006	10241	2.135523614	1	MS2a2	Genomically unstable	I
SAMb0a83e5fbde9	13.21280088	High	SD	SD/PD	IC0	IC0	TC0	NA	7	M	WHITE	Y	1	PREVIOUS	Visceral	more than 2 years	lung	Y	N	0.352941176	0.805643942	10100	23.32648871	0	MS1b	UroA	I
SAMb0d11db9aa79	0.239229034	Low	PD	SD/PD	IC2	IC2+	TC0	inflamed	3	F	WHITE	N	0	NEVER	Visceral	1-2 years	lung	Y	N	0.843137255	1.268973036	10125	10.54620123	1	MS2b2.1	UroB	I
SAMb15ac6e4c4ef	17.45671611	High	PR	CR/PR	IC1	IC1	TC0	NA	11	M	WHITE	Y	0	PREVIOUS	Visceral	more than 2 years	bladder	Y	Y	1.509803922	1.28556717	10096	20.00821355	0	MS2a1	Genomically unstable	II
SAMb15ad09d6e24	-29.49146126	Low	PD	SD/PD	IC2	IC2+	TC2+	excluded	4	F	WHITE	N	0	NEVER	LN Only	(less than) 1 year	bladder	Y	Y	NA	1.179456896	10206	3.876796715	1	MS2b1	Infiltrated	IV
SAMb2e4a082541a	-28.30492512	Low	PD	SD/PD	IC1	IC1	TC0	NA	NA	F	WHITE	N	1	NEVER	Visceral	1-2 years	bladder	Y	N	NA	0.720924437	10332	4.369609856	1	MS2b1	Infiltrated	IV
SAMb2f1d0e54ece	-33.64101562	Low	PR	CR/PR	IC2	IC2+	TC2+	desert	NA	M	WHITE	N	1	PREVIOUS	Visceral	(less than) 1 year	bladder	Y	N	0.862745098	0.798488776	10073	11.40041068	1	MS2b1	Infiltrated	IV
SAMb3c02294aba7	12.59142156	High	PR	CR/PR	IC0	IC0	TC1	desert	18	M	WHITE	Y	1	PREVIOUS	Visceral	(less than) 1 year	other	Y	N	NA	1.065555938	10344	22.40657084	0	MS2a1	Genomically unstable	II
SAMb419a8fcbfcd	24.08035801	High	PR	CR/PR	IC2	IC2+	TC0	excluded	19	M	WHITE	Y	1	PREVIOUS	Liver	1-2 years	bladder	Y	N	NA	1.566145358	10363	22.73511294	0	MS2a1	Genomically unstable	IV
SAMb470eb8f04be	6.546651777	High	CR	CR/PR	IC2	IC2+	TC0	excluded	35	M	WHITE	N	0	NEVER	LN Only	more than 2 years	bladder	Y	Y	NA	1.438116317	10115	20.07392197	0	MS1b	UroA	I
SAMb4c7a001537d	18.19455061	High	PD	SD/PD	IC1	IC1	TC1	inflamed	5	M	WHITE	N	1	PREVIOUS	Visceral	1-2 years	kidney	Y	Y	NA	0.815850533	10068	3.186858316	1	MS1b	UroA	I
SAMb8070b7937e7	22.95417433	High	SD	SD/PD	IC1	IC1	TC0	desert	5	M	WHITE	Y	0	PREVIOUS	Liver	(less than) 1 year	bladder	Y	Y	0.333333333	0.9213601	10127	21.02669405	1	MS1b	UroA	I
SAMb8101c538753	-14.80543061	Low	SD	SD/PD	IC2	IC2+	TC2+	inflamed	16	M	WHITE	N	1	PREVIOUS	Liver	(less than) 1 year	bladder	N	NA	3.764705882	0.562344613	10280	13.40451745	1	MS2b2.2	Basal/SCC-like	IV
SAMb8f13a0525a6	-5.912048254	Low	NE	NA	IC2	IC2+	TC0	excluded	4	M	WHITE	N	0	NEVER	Liver	1-2 years	kidney	Y	Y	0.529411765	0.97031996	10079	2.694045175	1	MS2b2.2	Basal/SCC-like	IV
SAMb963dda93cfd	-5.186012925	Low	PD	SD/PD	IC2	IC2+	TC2+	excluded	8	M	OTHER	N	1	CURRENT	Liver	1-2 years	bladder	Y	Y	0.882352941	1.693617783	10281	2.759753593	1	MS2b2.2	Basal/SCC-like	IV
SAMba1a34b5a060	-11.49972533	Low	PD	SD/PD	IC2	IC2+	TC0	inflamed	5	M	WHITE	N	0	NEVER	Visceral	(less than) 1 year	bladder	Y	N	0.901960784	1.023017945	10277	12.84599589	1	MS2b2.2	Basal/SCC-like	III
SAMba7176afe070	19.79472325	High	PD	SD/PD	IC0	IC0	TC0	excluded	5	F	WHITE	N	0	NEVER	Visceral	more than 2 years	kidney	Y	Y	NA	1.030459199	10302	3.449691992	0	MS1a	UroA	I
SAMbc8dc3a7b54e	44.96112064	High	PD	SD/PD	IC0	IC0	TC0	desert	7	F	WHITE	Y	1	PREVIOUS	Visceral	(less than) 1 year	bladder	N	NA	0.745098039	1.01780793	10087	14.75154004	1	MS2a1	Genomically unstable	II
SAMbcb07ba81cee	-3.32021515	Low	PD	SD/PD	IC2	IC2+	TC0	excluded	NA	M	WHITE	N	0	PREVIOUS	Liver	more than 2 years	bladder	Y	Y	NA	0.352491649	10011	2.529774127	1	MS2b2.2	Basal/SCC-like	III
SAMbcbc7957c264	19.22025412	High	PD	SD/PD	IC1	IC1	TC0	desert	9	M	WHITE	Y	1	NEVER	Visceral	1-2 years	bladder	Y	Y	NA	1.701393778	10308	4.1724846	1	MS1b	UroA	I
SAMbd8ee73983b8	8.814691997	High	NE	NA	IC1	IC1	TC0	excluded	9	M	WHITE	Y	1	NEVER	LN Only	1-2 years	bladder	Y	N	1.019607843	0.950789082	10358	0.854209446	1	MS1b	UroA	II
SAMbda79f955628	-8.001214892	Low	SD	SD/PD	IC2	IC2+	TC0	inflamed	20	F	WHITE	N	1	PREVIOUS	NA	1-2 years	bladder	Y	Y	1.254901961	0.373279767	10065	20.63244353	0	MS2a2	Genomically unstable	II
SAMbe25e2c88f3e	-14.63223035	Low	NE	NA	IC2	IC2+	TC1	NA	NA	M	WHITE	N	2	PREVIOUS	LN Only	(less than) 1 year	lymph node	N	NA	NA	0.696806458	10316	2.924024641	1	MS2b2.2	Basal/SCC-like	IV
SAMbe83eae4026e	12.51599173	High	PD	SD/PD	IC1	IC1	TC0	excluded	10	F	WHITE	Y	1	NEVER	Liver	(less than) 1 year	lymph node	Y	N	0.784313725	0.98462002	10246	2.726899384	1	MS1b	UroA	I
SAMbf1a3ae828e6	-2.846542266	Low	CR	CR/PR	IC2	IC2+	TC0	excluded	35	M	WHITE	N	0	PREVIOUS	Visceral	more than 2 years	bladder	Y	N	3.745098039	1.270396545	10090	20.73100616	0	MS2b1	Infiltrated	II
SAMbf91f27e7f9b	-14.39211231	Low	NE	NA	IC2	IC2+	TC0	excluded	3	M	WHITE	N	0	PREVIOUS	Liver	1-2 years	kidney	Y	Y	NA	0.778595646	10134	0.59137577	1	MS2b1	Infiltrated	I
SAMbfdffb97c446	-3.826465568	Low	SD	SD/PD	IC1	IC1	TC2+	excluded	6	F	WHITE	N	1	CURRENT	Visceral	(less than) 1 year	bladder	Y	Y	1.450980392	1.293139593	10046	6.702258727	1	MS2b2.2	Basal/SCC-like	IV
SAMc0d625a50eb8	-29.59935543	Low	SD	SD/PD	IC0	IC0	TC0	desert	3	F	WHITE	N	1	NEVER	Visceral	1-2 years	bladder	Y	N	0.294117647	1.007689589	10043	13.27310062	1	MS2b1	Infiltrated	I
SAMc0da5d48686d	3.395500579	Low	PD	SD/PD	IC1	IC1	TC2+	desert	5	M	WHITE	N	1	NEVER	Visceral	(less than) 1 year	bladder	Y	Y	1.176470588	1.630404968	10295	9.49486653	1	MS2a2	Genomically unstable	IV
SAMc0ef41aa6c8b	22.67419678	High	PD	SD/PD	IC0	IC0	TC0	desert	5	M	WHITE	Y	0	NEVER	Visceral	(less than) 1 year	NA	Y	N	0.960784314	0.986295793	10104	9.560574949	1	MS1b	UroA	I
SAMc1251c7bfee2	14.07642865	High	PR	CR/PR	IC2	IC2+	TC0	excluded	5	M	WHITE	N	0	PREVIOUS	Visceral	(less than) 1 year	bladder	Y	Y	1.098039216	1.635891722	10196	21.61806982	0	MS2a2	Genomically unstable	IV
SAMc1b27bc16435	31.41496677	High	PR	CR/PR	IC2	IC2+	TC0	excluded	5	M	WHITE	N	0	PREVIOUS	Visceral	more than 2 years	kidney	Y	Y	1.411764706	0.555511794	10230	24.18069815	0	MS2a1	Genomically unstable	I
SAMc2a1820d4e6b	-9.974338176	Low	CR	CR/PR	IC2	IC2+	TC0	excluded	NA	M	WHITE	N	0	NEVER	LN Only	(less than) 1 year	bladder	Y	N	NA	1.317778175	10005	20.73100616	0	MS2b1	Infiltrated	I
SAMc57eadb2d82b	30.54438819	High	PD	SD/PD	IC0	IC0	TC0	desert	3	M	OTHER	Y	1	NEVER	Visceral	(less than) 1 year	bladder	Y	NA	0.196078431	0.768499062	10271	8.016427105	1	MS1b	UroA	I
SAMc692536a795a	-6.396917239	Low	PD	SD/PD	IC1	IC1	TC0	desert	10	M	WHITE	Y	1	PREVIOUS	NA	1-2 years	ureter	Y	Y	NA	1.014260539	10103	5.650924025	1	MS2b1	Infiltrated	II
SAMc6eff056c89a	-11.14732766	Low	PD	SD/PD	IC0	IC0	TC0	excluded	3	M	WHITE	N	1	PREVIOUS	LN Only	(less than) 1 year	lymph node	N	NA	0.450980392	0.87581313	10054	1.80698152	1	MS2b2.1	UroB	III
SAMc919aebc7fdd	-7.999733895	Low	PR	CR/PR	IC2	IC2+	TC0	inflamed	3	M	WHITE	N	0	NEVER	LN Only	1-2 years	bladder	Y	Y	0.607843137	0.617165373	10368	20.73100616	0	MS2b1	Infiltrated	IV
SAMc97f35a29d16	12.15435856	High	NE	NA	IC0	IC0	TC0	desert	13	M	WHITE	N	1	PREVIOUS	Visceral	(less than) 1 year	bladder	Y	Y	NA	0.265934049	10323	0.821355236	0	MS1a	UroA	II
SAMcabb6d58ff55	-15.24147126	Low	SD	SD/PD	IC2	IC2+	TC2+	inflamed	11	F	BLACK OR AFRICAN AMERICAN	N	1	NEVER	Visceral	(less than) 1 year	lung	Y	N	1.352941176	0.898815285	10188	20.27104723	0	MS2b2.2	Basal/SCC-like	IV
SAMcb132b0cdd2c	0.282464753	Low	PD	SD/PD	IC1	IC1	TC2+	desert	NA	M	WHITE	N	1	CURRENT	LN Only	(less than) 1 year	lymph node	Y	N	0.843137255	1.365903829	10066	2.529774127	1	MS2a2	Genomically unstable	II
SAMcc4675f394a1	-18.852059	Low	PD	SD/PD	IC0	IC0	TC0	NA	NA	M	WHITE	N	1	PREVIOUS	Liver	(less than) 1 year	liver	Y	Y	NA	1.199407041	10142	3.121149897	1	MS1a	UroA	I
SAMcc7a42d87e9c	6.68735975	High	PR	CR/PR	IC2	IC2+	TC0	inflamed	26	F	WHITE	N	1	PREVIOUS	Visceral	(less than) 1 year	ureter	N	NA	4.960784314	0.737522766	10149	17.21560575	0	MS2a1	Genomically unstable	I
SAMce39dd79b441	-7.291108341	Low	PD	SD/PD	IC2	IC2+	TC0	inflamed	14	M	WHITE	N	0	PREVIOUS	Visceral	(less than) 1 year	bladder	N	NA	0.843137255	0.683707576	10022	6.275154004	1	MS2b2.2	Basal/SCC-like	IV
SAMcee0fa8c05b4	24.35235848	High	NE	NA	IC1	IC1	TC1	excluded	7	M	WHITE	N	1	PREVIOUS	Liver	more than 2 years	bladder	Y	Y	1.37254902	1.515200839	10252	1.675564682	1	MS2a1	Genomically unstable	II
SAMcf018fee2acd	5.114674376	High	PD	SD/PD	IC0	IC0	TC0	excluded	NA	M	WHITE	N	0	PREVIOUS	Visceral	more than 2 years	lung	Y	Y	NA	1.779962707	10175	16.22997947	1	MS1a	UroA	I
SAMd027124354ce	-14.90739915	Low	CR	CR/PR	IC0	IC0	TC0	desert	4	F	WHITE	N	0	NEVER	NA	1-2 years	ureter	N	NA	0.764705882	1.431112384	10061	23.52361396	0	MS2b2.2	Basal/SCC-like	III
SAMd0e47be700b0	21.97288197	High	NE	NA	IC0	IC0	TC0	desert	5	M	WHITE	N	1	NEVER	Visceral	1-2 years	kidney	Y	Y	NA	0.948339183	10177	0.887063655	1	MS1b	UroA	II
SAMd135d5867fe3	-25.43834345	Low	PD	SD/PD	IC2	IC2+	TC2+	excluded	3	M	WHITE	Y	1	PREVIOUS	Visceral	1-2 years	bladder	Y	Y	0.607843137	1.030821129	10106	3.613963039	1	MS2b2.2	Basal/SCC-like	IV
SAMd1bd63734394	-0.389493836	Low	PD	SD/PD	IC1	IC1	TC0	NA	22	M	WHITE	Y	1	PREVIOUS	Liver	(less than) 1 year	bladder	Y	N	NA	1.328418387	10112	1.938398357	1	MS2b2.2	Basal/SCC-like	III
SAMd215b503f99a	-21.73987295	Low	SD	SD/PD	IC0	IC0	TC0	NA	NA	M	WHITE	N	1	NEVER	Visceral	more than 2 years	bladder	Y	N	NA	1.078580656	10072	1.708418891	0	MS2b1	Infiltrated	I
SAMd2492b2a31bb	-42.80766926	Low	PD	SD/PD	IC2	IC2+	TC2+	desert	3	F	WHITE	N	0	NEVER	LN Only	(less than) 1 year	lymph node	Y	N	0.490196078	0.824883609	10008	7.852156057	1	MS2b2.2	Basal/SCC-like	III
SAMd35318127278	27.73645466	High	CR	CR/PR	IC1	IC1	TC1	excluded	62	M	WHITE	Y	1	PREVIOUS	LN Only	(less than) 1 year	kidney	N	NA	10.01960784	1.76733864	10201	21.58521561	0	MS2a1	Genomically unstable	II
SAMd3601288319e	10.9447437	High	CR	CR/PR	IC2	IC2+	TC0	excluded	14	M	OTHER	N	0	PREVIOUS	LN Only	1-2 years	other	Y	N	0.784313725	0.969539713	10335	23.12936345	0	MS2a1	Genomically unstable	II
SAMd3bd67996035	6.670223289	High	CR	CR/PR	IC2	IC2+	TC0	excluded	7	M	WHITE	N	0	PREVIOUS	LN Only	more than 2 years	lymph node	Y	Y	1.568627451	1.335882989	10205	20.82956879	0	MS2a2	Genomically unstable	II
SAMd43f8933066b	-2.518773362	Low	PR	CR/PR	IC1	IC1	TC0	inflamed	15	M	UNKNOWN	N	0	PREVIOUS	Visceral	more than 2 years	bladder	Y	Y	1.882352941	0.903452647	10058	20.00821355	0	MS2b1	Infiltrated	II
SAMd4c0837b0997	8.496570568	High	PD	SD/PD	IC2	IC2+	TC1	excluded	5	M	WHITE	N	0	PREVIOUS	Liver	1-2 years	kidney	N	NA	0.529411765	1.240230623	10305	5.388090349	1	MS2b2.1	UroB	III
SAMd5ab7fbfab4e	8.191113212	High	NE	NA	IC2	IC2+	TC2+	excluded	35	M	WHITE	N	0	PREVIOUS	LN Only	more than 2 years	bladder	Y	Y	4.647058824	0.903064833	10027	18.1026694	0	MS2a2	Genomically unstable	II
SAMd636e3461955	-48.90636687	Low	PD	SD/PD	IC1	IC1	TC0	inflamed	NA	M	WHITE	Y	1	PREVIOUS	LN Only	1-2 years	bladder	Y	Y	0.196078431	0.933864887	10221	10.48049281	1	MS2b1	Infiltrated	IV
SAMd697ba701077	6.020903196	High	SD	SD/PD	IC0	IC0	TC0	excluded	NA	F	WHITE	Y	0	PREVIOUS	LN Only	more than 2 years	ureter	Y	Y	NA	1.220687526	10319	21.15811088	1	MS1a	UroA	II
SAMd7d57ee3a863	-22.8729355	Low	CR	CR/PR	IC2	IC2+	TC0	inflamed	24	M	WHITE	N	1	PREVIOUS	NA	(less than) 1 year	bladder	Y	NA	NA	1.12889413	10138	20.27104723	0	MS2b2.2	Basal/SCC-like	IV
SAMd86389d0d768	29.99250145	High	PD	SD/PD	IC0	IC0	TC0	desert	NA	M	WHITE	N	1	PREVIOUS	Visceral	(less than) 1 year	bladder	Y	N	1.411764706	0.789802097	10310	2.201232033	1	MS1b	UroA	I
SAMd98bac0a070f	-10.46099477	Low	PD	SD/PD	IC0	IC0	TC0	desert	8	M	WHITE	Y	1	PREVIOUS	Liver	(less than) 1 year	ureter	Y	N	0.725490196	1.228113535	10224	2.069815195	1	MS1a	UroA	III
SAMda4d892fddc8	-9.557829632	Low	PD	SD/PD	IC1	IC1	TC0	NA	4	M	WHITE	N	0	PREVIOUS	Visceral	(less than) 1 year	kidney	N	NA	0.274509804	0.421491258	10290	14.12731006	0	MS2b1	Infiltrated	IV
SAMdab9ca8fb5de	2.166293416	Low	PD	SD/PD	IC0	IC0	TC0	excluded	14	M	WHITE	N	2	PREVIOUS	Liver	(less than) 1 year	bladder	N	NA	2.921568627	1.529327336	10119	0.197125257	0	MS1a	UroA	I
SAMdad5c29dc105	29.30457249	High	PD	SD/PD	IC1	IC1	TC0	excluded	5	M	WHITE	N	1	CURRENT	Visceral	more than 2 years	bladder	Y	Y	0.666666667	1.530786152	10306	2.431211499	1	MS1b	UroA	II
SAMdb3f50c9129c	4.750316923	High	PD	SD/PD	IC0	IC0	TC0	excluded	10	M	WHITE	N	1	CURRENT	Visceral	(less than) 1 year	bladder	Y	N	0.509803922	1.167867748	10084	15.80287474	1	MS2b1	Infiltrated	IV
SAMdcae54fcd7fa	-6.020190791	Low	SD	SD/PD	IC1	IC1	TC0	excluded	NA	M	WHITE	Y	1	PREVIOUS	LN Only	more than 2 years	kidney	Y	N	1.431372549	1.278681723	10284	6.242299795	1	MS2b1	Infiltrated	II
SAMdee1011782cd	-25.33363959	Low	PD	SD/PD	IC1	IC1	TC0	NA	NA	M	WHITE	N	1	NEVER	Visceral	(less than) 1 year	lymph node	Y	Y	NA	0.882439965	10001	3.909650924	1	MS2b1	Infiltrated	I
SAMdf3e42c8672a	-18.48677168	Low	PD	SD/PD	IC2	IC2+	TC2+	inflamed	19	M	WHITE	N	1	PREVIOUS	Visceral	(less than) 1 year	bladder	Y	Y	3.235294118	0.79135309	10161	7.326488706	1	MS2b2.2	Basal/SCC-like	III
SAMe07c4560772d	34.92413778	High	PD	SD/PD	IC0	IC0	TC0	desert	5	F	OTHER	Y	1	NEVER	Visceral	more than 2 years	ureter	Y	Y	0.549019608	1.283894423	10353	2.102669405	0	MS1b	UroA	I
SAMe0c49ea0df5d	-11.19366697	Low	SD	SD/PD	IC1	IC1	TC0	excluded	2	F	WHITE	N	1	PREVIOUS	Visceral	(less than) 1 year	bladder	N	NA	NA	0.911800848	10016	4.13963039	1	MS2b2.1	UroB	III
SAMe1eb5d988760	-7.287575326	Low	CR	CR/PR	IC2	IC2+	TC0	inflamed	14	M	WHITE	N	0	PREVIOUS	Liver	1-2 years	bladder	Y	Y	2.274509804	1.206479374	10117	21.05954825	0	MS2b1	Infiltrated	I
SAMe3210d3632b4	-31.7960459	Low	PD	SD/PD	IC2	IC2+	TC2+	inflamed	17	F	WHITE	Y	1	NEVER	LN Only	(less than) 1 year	NA	Y	N	0.862745098	1.180234346	10268	2.168377823	1	MS2b2.2	Basal/SCC-like	III
SAMe3d4266775a9	29.40123856	High	PD	SD/PD	IC0	IC0	TC0	NA	NA	M	WHITE	Y	0	PREVIOUS	Visceral	1-2 years	bladder	Y	Y	NA	0.933748441	10366	13.99589322	0	MS1b	UroA	I
SAMe41b1e773582	-4.039866224	Low	PD	SD/PD	IC1	IC1	TC0	excluded	6	M	WHITE	N	1	NEVER	NA	(less than) 1 year	bladder	Y	Y	0.470588235	1.404801076	10184	0.854209446	1	MS2b2.2	Basal/SCC-like	III
SAMe50d15fde368	36.1527398	High	PR	CR/PR	IC1	IC1	TC0	desert	9	F	WHITE	Y	1	PREVIOUS	Visceral	1-2 years	bladder	Y	Y	2.176470588	1.700651269	10343	18.89117043	0	MS1b	UroA	I
SAMe56c96c51190	-41.71524268	Low	PD	SD/PD	IC1	IC1	TC2+	excluded	5	F	WHITE	N	2	NEVER	Liver	(less than) 1 year	kidney	N	NA	0.098039216	0.809542039	10055	9.757700205	1	MS2b1	Infiltrated	III
SAMe5bc41772bc9	-24.0548592	Low	PD	SD/PD	IC1	IC1	TC0	excluded	5	M	WHITE	N	1	PREVIOUS	Liver	(less than) 1 year	liver	Y	N	0.274509804	1.2326172	10076	6.110882957	1	MS2b2.1	UroB	I
SAMe712352fb82a	36.20845508	High	PR	CR/PR	IC0	IC0	TC0	desert	NA	M	WHITE	N	0	PREVIOUS	NA	(less than) 1 year	bladder	Y	Y	NA	1.640790395	10130	22.11088296	0	MS2a1	Genomically unstable	II
SAMe7bcab05402e	-13.90116458	Low	SD	SD/PD	IC0	IC0	TC0	NA	NA	M	WHITE	N	1	PREVIOUS	Visceral	1-2 years	kidney	Y	N	NA	1.490690144	10247	7.917864476	1	MS2b1	Infiltrated	I
SAMe7bf6c015192	-20.84780618	Low	PD	SD/PD	IC2	IC2+	TC0	inflamed	7	M	WHITE	N	1	PREVIOUS	Visceral	(less than) 1 year	kidney	N	NA	1.37254902	1.208820242	10222	3.121149897	1	MS2b2.1	UroB	III
SAMe7e4f7c076a7	-42.8441609	Low	PD	SD/PD	IC2	IC2+	TC2+	inflamed	1	M	WHITE	N	1	PREVIOUS	Visceral	(less than) 1 year	bladder	N	NA	0.196078431	0.818855805	10036	1.971252567	1	MS2b2.2	Basal/SCC-like	IV
SAMe9475f77504b	-10.09013483	Low	SD	SD/PD	IC1	IC1	TC0	excluded	NA	M	WHITE	N	0	NEVER	Liver	1-2 years	bladder	Y	Y	NA	0.721468783	10313	18.66119097	0	MS2b1	Infiltrated	IV
SAMe94c30c30616	-1.187802064	Low	SD	SD/PD	IC1	IC1	TC0	excluded	6	M	WHITE	N	1	PREVIOUS	Visceral	more than 2 years	bladder	Y	Y	1.019607843	1.154243511	10195	15.37577002	1	MS2a2	Genomically unstable	I
SAMe97af0feefdf	2.012198086	Low	PD	SD/PD	IC1	IC1	TC0	excluded	3	F	WHITE	N	0	PREVIOUS	Visceral	(less than) 1 year	bladder	Y	N	0.705882353	1.40309149	10116	11.10472279	1	MS1a	UroA	I
SAMe9ae8beb82fa	-10.03776541	Low	PD	SD/PD	IC1	IC1	TC0	desert	7	M	WHITE	N	1	PREVIOUS	NA	(less than) 1 year	bladder	N	NA	1.333333333	1.498894356	10317	5.486652977	1	MS2b1	Infiltrated	III
SAMeaa477a5384b	11.31398578	High	CR	CR/PR	IC2	IC2+	TC0	inflamed	14	M	WHITE	N	0	PREVIOUS	NA	more than 2 years	bladder	Y	Y	2.764705882	1.119914126	10233	21.58521561	0	MS2b2.1	UroB	I
SAMeb29625f76a5	10.23311565	High	PD	SD/PD	IC1	IC1	TC0	excluded	2	M	WHITE	N	1	PREVIOUS	Visceral	1-2 years	kidney	Y	Y	0.058823529	1.336058171	10325	3.121149897	1	MS1b	UroA	I
SAMeb587a68006b	-7.835879225	Low	SD	SD/PD	IC1	IC1	TC0	NA	NA	M	WHITE	Y	1	PREVIOUS	LN Only	1-2 years	bladder	N	NA	NA	1.280313412	10297	20.69815195	0	MS2b1	Infiltrated	II
SAMee3844cc0b9f	-35.04543004	Low	PD	SD/PD	IC0	IC0	TC0	NA	NA	M	WHITE	Y	1	PREVIOUS	Visceral	(less than) 1 year	lymph node	Y	N	NA	0.891881542	10143	3.219712526	1	MS2b1	Infiltrated	I
SAMef0e3d2415fd	-49.82669551	Low	SD	SD/PD	IC2	IC2+	TC2+	inflamed	1	M	WHITE	N	0	PREVIOUS	Visceral	(less than) 1 year	lung	N	NA	0.039215686	0.481345332	10154	10.11909651	1	MS2b1	Infiltrated	IV
SAMeff2ce356ccb	25.20761758	High	PD	SD/PD	IC0	IC0	TC0	desert	14	M	WHITE	Y	0	NEVER	Visceral	more than 2 years	ureter	Y	Y	NA	1.077782159	10374	8.082135524	1	MS1b	UroA	I
SAMf20b827dca51	-20.75390661	Low	PD	SD/PD	IC2	IC2+	TC0	inflamed	14	M	WHITE	N	0	NEVER	LN Only	(less than) 1 year	kidney	Y	N	1.098039216	0.811141458	10258	4.369609856	1	MS2b1	Infiltrated	II
SAMf275eb859a39	6.891486172	High	PR	CR/PR	IC1	IC1	TC0	excluded	9	M	BLACK OR AFRICAN AMERICAN	Y	0	PREVIOUS	Visceral	1-2 years	bladder	Y	Y	NA	1.483442165	10150	24.47638604	0	MS1a	UroA	I
SAMf28c01545593	30.56321485	High	SD	SD/PD	IC1	IC1	TC0	desert	8	M	WHITE	Y	0	PREVIOUS	Visceral	more than 2 years	bladder	Y	Y	NA	1.011958647	10315	6.406570842	1	MS1b	UroA	I
SAMf2aae1443f67	16.68496124	High	PD	SD/PD	IC1	IC1	TC0	desert	7	F	WHITE	N	0	NEVER	Visceral	1-2 years	bladder	Y	Y	0.803921569	1.456729392	10253	10.34907598	1	MS1b	UroA	III
SAMf2ce197162ce	-1.952463508	Low	NE	NA	IC1	IC1	TC1	NA	3	M	WHITE	N	0	NEVER	Liver	1-2 years	ureter	Y	Y	0.568627451	1.361761915	10255	1.577002053	1	MS2a2	Genomically unstable	IV
SAMf3a9bce50099	-7.30742659	Low	PD	SD/PD	IC2	IC2+	TC0	excluded	4	F	ASIAN	N	1	PREVIOUS	LN Only	(less than) 1 year	kidney	Y	Y	NA	1.05342669	10182	2.102669405	0	MS2b1	Infiltrated	II
SAMf82bbdc267c8	26.70679227	High	PD	SD/PD	IC0	IC0	TC0	desert	7	M	WHITE	N	0	CURRENT	Visceral	1-2 years	kidney	Y	Y	0.529411765	1.171807358	10361	3.121149897	1	MS1b	UroA	I
SAMfb7aec7cb0e2	-2.651474227	Low	PR	CR/PR	IC2	IC2+	TC2+	inflamed	NA	M	WHITE	N	1	PREVIOUS	NA	(less than) 1 year	bladder	Y	Y	5.921568627	1.602437151	10265	22.53798768	0	MS2b2.2	Basal/SCC-like	IV
SAMfd947610629d	-12.10566974	Low	PD	SD/PD	IC0	IC0	TC0	desert	5	M	WHITE	N	0	PREVIOUS	Visceral	1-2 years	bladder	Y	N	NA	0.753905882	10249	9.034907598	1	MS2b1	Infiltrated	I
SAMfddc359e862b	4.651848296	Low	NE	NA	IC0	IC0	TC0	excluded	NA	F	WHITE	Y	1	PREVIOUS	NA	1-2 years	bladder	Y	Y	NA	1.3400734	10256	1.938398357	1	MS2b1	Infiltrated	II
SAMfed609955db9	4.794877941	High	PD	SD/PD	IC2	IC2+	TC2+	desert	7	F	WHITE	N	0	NEVER	Visceral	(less than) 1 year	bladder	Y	Y	0.352941176	1.041291923	10151	20.56673511	0	MS1b	UroA	I
SAMff41c4e8c08f	8.930247666	High	NE	NA	IC0	IC0	TC0	excluded	14	M	WHITE	N	0	PREVIOUS	Visceral	(less than) 1 year	bladder	Y	Y	NA	1.87245433	10200	2.464065708	1	MS1a	UroA	I
SAMffa5c7cad0e5	-33.58702808	Low	PR	CR/PR	IC1	IC1	TC0	desert	10	M	WHITE	N	1	PREVIOUS	Visceral	(less than) 1 year	other	Y	NA	NA	0.837550053	10364	15.54004107	1	MS2b1	Infiltrated	IV
